# Supplementary material for: Changes in DNA methylation contribute to rapid adaptation in bacterial plant pathogen evolution
Source: PLoS Biol. 2024 Sep 20;22(9):e3002792. doi: 10.1371/journal.pbio.3002792 (PMC11460718; doi:10.1371/journal.pbio.3002792)
Supplement: S1 Table — *GTWWAC motifs were annotated intragenic if their positions mapped within the annotated coding sequence, upstream if they mapped to the first noncoding 300 bp before the annotated start codon and downstream otherwise. **For hemimethylated motifs, the strand that is methylated is indicated. (XLSX) [file pbio.3002792.s003.xlsx]

## Sheet: GMI1000
Table S1 Genomic regions of the GMI1000 strain of Ralstonia pseudosolanacearum with a GTWWAC motif and methylation status at the beginning of the stationary phase during growth in synthetic medium with glutamine 10mM for the ancestral clone and the 31 experimentally evolved clones, according to SMRT-seq data analysis.
Sequence ID	Replicon	Gene ID	Gene name	Gene Description	position strand -	position strand +	Context	upstream, intragenic, downstream*	Methylation status strand -					Methylation status strand +					methylation status**
									status	score	coverage	IPDRatio	fraction	status	score	coverage	IPDRatio	fraction
AL646052	Chromosome	RS00482		RRNA (23S rRNA)	3097116	3097119	CTTGATTGAAGTCCCGGTAAACGGCGGCCGTAACTATAACG	intragenic	methylated	49	80	2.41	0.56	methylated	107	85	3.62	0.94	methylated
AL646052	Chromosome	RS05581		RRNA (23S rRNA)	3275326	3275329	CTTGATTGAAGTCCCGGTAAACGGCGGCCGTAACTATAACG	intragenic	methylated	66	60	2.73	0.77	methylated	80	69	3.53	1.00	methylated
AL646052	Chromosome	RS05738		RRNA (23S rRNA)	1536607	1536610	TATAGTTACGGCCGCCGTTTACCGGGACTTCAATCAAGAGC	intragenic	methylated	108	102	3.10	0.86	methylated	109	99	3.25	0.86	methylated
AL646052	Chromosome	RSc0008	rpsU	30S ribosomal protein S21	6501	6504	GCGGCCTCTTGCATCGGTAAACGGATTCAACTACACTGCAC	upstream	methylated	76	91	2.53	0.67	methylated	93	103	2.87	0.77	methylated
AL646052	Chromosome	RSc0008	rpsU	30S ribosomal protein S21	6680	6683	ACCGGCAAATGCTTCGGTAAACGGGTCAGCTGGCCGGCCAC	upstream	methylated	101	99	3.65	0.86	methylated	124	109	4.01	0.98	methylated
AL646052	Chromosome	RSc0010	acrB	putative acriflavin resistance transmembrane protein	11610	11613	CAAGCAGTAAGCCGCAGTAAACAAGGAGCCATCGCATGGCA	upstream	methylated	107	106	3.15	0.81	methylated	153	106	4.94	1.00	methylated
AL646052	Chromosome	RSc0039		transmembrane sensor histidine kinase transcription regulator protein	41865	41868	AGCATGGAGAACAAGTGTAAACGCCGCCAGCACGCAAGTTC	upstream	methylated	82	86	3.50	0.82	methylated	127	86	4.69	1.00	methylated
AL646052	Chromosome	RSc0081		hypothetical protein	94117	94120	GAAACAAACGCGTCAAGTTAACGCCGGCGCCGCAGCACACG	upstream	methylated	41	89	2.08	0.48	unmethylated					hemimethylated strand -
AL646052	Chromosome	RSc0102/RSc0103	/tISRso5	putative calcium binding hemolysin protein / ISRSO5-transposase protein	117936	117939	ATGTAAACTTAGACCAGTTAACAACGGAACAGGACACTAGT	upstream	methylated	33	57	2.09		methylated	33	52	2.26		methylated
AL646052	Chromosome	RSc0102/RSc0103	/tISRso5	putative calcium binding hemolysin protein / ISRSO5-transposase protein	117950	117953	GATGCCAACATCCTATGTAAACTTAGACCAGTTAACAACGG	upstream	methylated	37	50	2.33	0.54	methylated	54	57	2.44	0.67	methylated
AL646052	Chromosome	RSc0106		putative signal peptide protein	124956	124959	AGCAAATCACCTTTCCGTATACCAACCTTGTCGCTATATGT	intragenic	methylated	87	69	2.61	1.00	methylated	97	71	2.80	0.85	methylated
AL646052	Chromosome	RSc0109/RSc0110	thiG/tISRso5	thiazole synthase/ISRSO5-transposase protein	127847	127850	ATGTAAACTTAGACCAGTTAACAACGGAACAGGACACTAGG	upstream	methylated	31	89	1.91		methylated	52	88	2.08	0.58	methylated
AL646052	Chromosome	RSc0109/RSc0110	thiG/tISRso5	thiazole synthase/ISRSO5-transposase protein	127861	127864	GATGCCAACATCCTATGTAAACTTAGACCAGTTAACAACGG	upstream	methylated	75	92	2.68	0.66	methylated	104	93	2.87	0.86	methylated
AL646052	Chromosome	RSc0116		hypothetical protein	139113	139116	GGGAGTATTTACACGGGTTTACGCCAGCGAGCCGCACAGGG	upstream	methylated	66	73	2.88	0.65	methylated	58	74	2.81	0.68	methylated
AL646052	Chromosome	RSc0128/RSc0129		transcription regulator protein/hypothetical protein	150721	150724	CCGCACGCCGAAAGGCGTTTACATCCAAAATCGGGCCGGTC	upstream	methylated	81	78	3.14	0.81	methylated	68	74	3.01	0.68	methylated
AL646052	Chromosome	RSc0135		lipid A biosynthesis lauroyl acyltransferase	157689	157692	TAGCGCGATTCGCTGAGTTAACTGACAACTTGCGGGGCGAA	upstream	methylated	136	123	3.04	0.98	methylated	138	117	4.48	1.00	methylated
AL646052	Chromosome	RSc0155		hypothetical protein	176419	176422	ATGAGCAAAACCGTAAGTTTACCGCTTCCCAGCGAGGCCGC	intragenic	methylated	107	77	3.77	1.00	methylated	76	72	3.00	0.81	methylated
AL646052	Chromosome	RSc0155/RSc0156		hypothetical protein/short chain dehydrogenase	176450	176453	GGCGTCTGCGCCATTTGTTTACAATCCGGCGATGAGCAAAA	upstream	methylated	116	78	3.84	1.00	methylated	41	71	2.14	0.47	methylated
AL646052	Chromosome	RSc0169		putative transmembrane oxidoreductase protein	191221	191224	CCAGCGATTCACCAGCGTAAACAGCAATCACGCTGCCTTCA	upstream	methylated	99	96	3.09	0.78	methylated	134	97	4.58	0.98	methylated
AL646052	Chromosome	RSc0171		short chain dehydrogenase	192393	192396	TCAAACGGACATCGCTGTAAACGCAGGATGCAAATGAAAAC	intragenic	methylated	65	93	2.14	0.56	methylated	108	99	3.25	0.82	methylated
AL646052	Chromosome	RSc0189-RSc0190		hypothetical protein - transcription regulator protein	211187	211190	TCAGCGAGCTATAGCCGTATACGCGAATACGATGCAAACAC	downstream	methylated	121	86	5.10	0.96	methylated	98	88	3.20	0.88	methylated
AL646052	Chromosome	RSc0190		transcription regulator protein	211243	211246	CGAGGGTTGGATCTCGGTAAACGGCAAGCAAATCGAACTCG	intragenic	methylated	104	77	3.69	0.97	methylated	179	89	5.23	1.00	methylated
AL646052	Chromosome	RSc0199		cytochrome B561 cytochrome transmembrane protein	221937	221940	GTAGCCGCATGAGGCCGTAAACGCCGGAGGACAAAATGTCC	upstream	methylated	90	83	4.02	0.84	methylated	134	87	5.29	1.00	methylated
AL646052	Chromosome	RSc0200		putative small HEAT shock protein	223110	223113	AACGCCTGCCTCCAGCGTAAACATGCGCTGCATCGATCCAC	intragenic	methylated	139	102	4.33	0.97	methylated	137	106	5.74	1.00	methylated
AL646052	Chromosome	RSc0232		hypothetical protein	254248	254251	GCTCCCGTACCCCCCCGTTAACCTTGACAGGTGACGCCCAC	upstream	methylated	88	90	2.67	0.88	methylated	81	87	3.19	0.79	methylated
AL646052	Chromosome	RSc0237		putative methylmalonyl-CoA mutase protein	259577	259580	TATTTTCGCCGTTTACGTAAACGTCAACCAGGCACCCTCCA	upstream	methylated	114	89	4.26	0.92	methylated	118	102	3.36	0.85	methylated
AL646052	Chromosome	RSc0237		putative methylmalonyl-CoA mutase protein	259583	259586	ACACAGTATTTTCGCCGTTTACGTAAACGTCAACCAGGCAC	upstream	methylated	142	101	3.83	1.00	methylated	91	98	3.49	0.77	methylated
AL646052	Chromosome	RSc0244	paaH1	3-hydroxybutyryl-CoA dehydrogenase	268552	268555	CCGTCTGAATTGCCATGTAAACGATCCTCGCTTGCTGTGTC	upstream	methylated	77	90	2.75	0.68	methylated	127	98	3.88	1.00	methylated
AL646052	Chromosome	RSc0249		putative calcium binding hemolysin protein	279815	279818	CGCCTGATCTTGGCGCGTTTACCGAAGAGTTGAGCAGCTGG	intragenic	methylated	139	89	3.48	1.00	methylated	100	86	4.13	0.83	methylated
AL646052	Chromosome	RSc0262		putative 2-hydroxyacid dehydrogenase oxidoreductase protein	295700	295703	TGCTACACTCCTTGACGTATACGTCAACCACCACGCGGCGC	upstream	methylated	114	81	4.54	1.00	methylated	108	78	4.49	0.97	methylated
AL646052	Chromosome	RSc0279		acyl-CoA dehydrogenase oxidoreductase protein	313558	313561	CACAGTTGACGTTTACGTAAACGTCAATACAATAGCGCGGC	upstream	methylated	56	78	2.37	0.57	methylated	95	77	3.29	0.82	methylated
AL646052	Chromosome	RSc0279		acyl-CoA dehydrogenase oxidoreductase protein	313564	313567	CGGCGGCACAGTTGACGTTTACGTAAACGTCAATACAATAG	upstream	methylated	118	70	4.58	1.00	methylated	83	65	3.05	0.87	methylated
AL646052	Chromosome	RSc0280/RSc0281		putative transcription regulator protein/hypothetical protein	314194	314197	CGGCTTTGACGCTAACGTAAACGTCAATTCGCAAGCCGGCC	upstream	methylated	63	68	2.81	0.66	methylated	70	77	3.11	0.68	methylated
AL646052	Chromosome	RSc0286	ftsN	Cell division protein FtsN	318950	318953	CGCCGTGGTGGTGGCGGTATACATCACCAAGGCGCCGGTGC	intragenic	methylated	126	97	4.03	0.95	methylated	137	89	4.46	1.00	methylated
AL646052	Chromosome	RSc0333		putative transmembrane protein	366300	366303	AGACCTCAAGGGCAAGGTTTACCTGGTGAACTTCTGGGCGA	intragenic	methylated	114	64	4.03	1.00	methylated	60	53	3.18	0.87	methylated
AL646052	Chromosome	RSc0359/RSc0360	/bioC	putative competence protein F-related protein/putative biotin synthesis protein (methyltransferase)	390060	390063	GTGCTGCGGCCGCTCAGTATACCGGCGGGCCATTTCGGGGC	upstream / intragenic	methylated	147	99	4.35	1.00	methylated	140	112	3.93	1.00	methylated
AL646052	Chromosome	RSc0410		putative signal peptide protein	438621	438624	TGGGCGCGCCGAAGCAGTAAACTGCGCCCTCGGCAACGTTC	upstream	methylated	68	49	3.84	0.93	methylated	96	50	4.03	1.00	methylated
AL646052	Chromosome	RSc0434		acyl carrier protein	462993	462996	CGAAGGGTCCCCCCTCGTATACCGCCAAACGGTGACAAAGA	upstream	methylated	117	96	3.37	1.00	methylated	88	94	3.07	0.70	methylated
AL646052	Chromosome	RSc0474		putative 3-hydroxyacyl-CoA dehydrogenase oxidoreductase protein	508396	508399	CGGCGATCTGCTCCAGGTATACGGCGATGTAGTGAAACACG	intragenic	methylated	56	63	2.64	0.63	methylated	65	66	3.19	0.76	methylated
AL646052	Chromosome	RSc0479		putative transcription regulator protein	514931	514934	TCTGGCGCGCGTGGTGGTAAACCATGACCAGATCGCAGCCG	intragenic	methylated	114	80	4.29	1.00	methylated	83	87	4.31	0.89	methylated
AL646052	Chromosome	RSc0509	pepP	XAA-Pro aminopeptidase	545895	545898	GACTTCTTAAGGAAATGTAAACGCCGGATCGAACGCCGGCG	upstream	methylated	89	90	3.30	0.79	methylated	111	90	3.19	0.87	methylated
AL646052	Chromosome	RSc0547		putative sugar transporter transmembrane protein	593300	593303	GCGCGCACATCTGCGCGTATACCCCGACGAAAACGCCCCGT	upstream	methylated	95	75	3.56	0.99	methylated	115	78	4.53	1.00	methylated
AL646052	Chromosome	RSc0567/RSc0568	ilvE1	branched-chain amino acid aminotransferase/hypothetical protein	612174	612177	ACATGGGTGGCTCGTAGTAAACATCTGATTATACTTTTGAT	upstream	methylated	108	92	4.44	1.00	methylated	130	94	3.19	0.92	methylated
AL646052	Chromosome	RSc0572	pykA1	pyruvate kinase	616807	616810	CTGCAGATGGTAGGCCGTAAACAGCGCCCCCATGGCGATCG	intragenic	methylated	108	110	4.07	0.87	methylated	137	106	4.21	1.00	methylated
AL646052	Chromosome	RSc0579/RSc0580		Transposase (ISRSO8 family) / Triacylglycerol lipase-like subfamily of the SGNH hydrolases	623490	623493	TTCCAGCAGGTCGCACGTAAACTCGACCCCAAGGAAGGCAA	upstream	methylated	62	66	2.58	0.67	methylated	61	75	2.28	0.60	methylated
AL646052	Chromosome	RSc0584		D-alanyl-D-alanine carboxypeptidase	628822	628825	CGCCGGGGATGGCTGCGTTAACATGCGGGCGTCCGCACTCG	upstream	methylated	125	100	5.57	1.00	methylated	127	95	4.95	1.00	methylated
AL646052	Chromosome	RSc0592		hypothetical protein	638713	638716	GATGCCCACGCTGCGCGTAAACGCCTGGAACACGGTACGGT	intragenic	methylated	106	82	3.11	0.92	methylated	125	90	4.55	0.98	methylated
AL646052	Chromosome	RSc0598/RSc0599		hypothetical protein/putative transcription regulator protein	644381	644384	CTGCTCTGGTGCAATCGTTAACGTCTGTGTCTGTTGGTACC	upstream	methylated	106	103	3.39	0.85	methylated	119	110	3.38	0.82	methylated
AL646052	Chromosome	RSc0608	ripAA	type III effector protein AvrA	655714	655717	AAAGCGCTTCTCATTTGTTAACGATTTGCAGGGTTCAACCA	upstream	methylated	56	68	2.63	0.60	unmethylated					hemimethylated strand -
AL646052	Chromosome	RSc0608	ripAA	type III effector protein AvrA	656182	656185	TGGCGAACCGGGGCCGGTATACCGCGAATGACCGACCGCCT	intragenic	methylated	92	65	4.27	1.00	methylated	97	66	5.02	1.00	methylated
AL646052	Chromosome	RSc0619		putative transmembrane hydrogenase cytochrome B- type subunit	666401	666404	CAACATTCAGTGCCAGGTAAACCAGACCGTTAGCCACCAGC	intragenic	methylated	68	69	2.57	0.81	methylated	134	78	4.11	1.00	methylated
AL646052	Chromosome	RSc0627		putative dehydrogenase large chain transmembrane protein	674270	674273	GATCGTGGCAAGCCCGGTATACGTGCCTTGCCCCATCTCGA	intragenic	methylated	168	117	5.69	1.00	methylated	159	114	4.71	1.00	methylated
AL646052	Chromosome	RSc0627		putative dehydrogenase large chain transmembrane protein	675023	675026	CACGCGTGCGGGTTGAGTAAACGCGGCATCGACGTCGCCCT	intragenic	methylated	143	99	5.52	1.00	methylated	167	114	5.23	1.00	methylated
AL646052	Chromosome	RSc0632		putative NADP-dependent alcohol dehydrogenase oxidoreductase protein	679930	679933	CAAAGAACCATGGCGGGTATACGAACTACCCTGTCGTGCCG	intragenic	methylated	135	93	5.40	1.00	methylated	150	88	3.84	1.00	methylated
AL646052	Chromosome	RSc0636/RSc0637	/tISRso5	hypothetical protein/ISRSO5-transposase protein	683376	683379	ATGTAAACTTAGACCAGTTAACAACGGAACAGGACACTAGG	intragenic / upstream	methylated	41	72	2.29		methylated	64	70	3.00	0.76	methylated
AL646052	Chromosome	RSc0637	tISRso5	ISRSO5-transposase protein	683390	683393	GATGCCAACATCCTATGTAAACTTAGACCAGTTAACAACGG	upstream	methylated	32	69	2.10		methylated	107	68	3.63	1.00	methylated
AL646052	Chromosome	RSc0641	groES	co-chaperonin GroES	688076	688079	CTCTCGTCTGTCGTCTGTATACCCAGAGGGATGCCGGCGTC	upstream	methylated	126	80	4.23	1.00	methylated	128	68	6.36	1.00	methylated
AL646052	Chromosome	RSc0675		hypothetical protein	724408	724411	CGAGGCCATGAGGCTAGTTTACCAAAAGCCCCCGGCGGGTG	upstream	methylated	151	111	4.59	1.00	methylated	131	100	3.67	0.94	methylated
AL646052	Chromosome	RSc0708		hypothetical protein	755260	755263	TCCTGCGGCAGTTCATGTATACGAAGTTCATCGTGGTGGTG	intragenic	methylated	114	90	4.55	0.89	methylated	109	90	3.21	0.89	methylated
AL646052	Chromosome	RSc0714	ribE	riboflavin synthase subunit alpha	762497	762500	GATTGATCGCACGCATGTTTACCGGAATCGTCGCCGCCATC	intragenic	methylated	134	103	4.38	1.00	methylated	87	91	3.11	0.74	methylated
AL646052	Chromosome	RSc0720		hypothetical protein	767529	767532	CGCCGGCTTCATGCTGGTTTACATCGGGCGCGCGGAGAACG	intragenic	methylated	137	108	4.04	0.92	methylated	111	101	3.53	0.99	methylated
AL646052	Chromosome	RSc0724		putative type-4 fimbrial biogenesis pily1- related signal peptide protein	771494	771497	GCGGCGGCACCTTCGTGTATACGCCCGGCTTCGACCAGCAA	intragenic	methylated	149	99	4.31	1.00	methylated	135	100	4.21	1.00	methylated
AL646052	Chromosome	RSc0728		transcriptional regulator NrdR	776040	776043	CATCCGCTTTGCCTCCGTTTACCGGAGTTTTGAGGATGTGT	intragenic	methylated	145	99	3.87	1.00	methylated	85	84	3.13	0.77	methylated
AL646052	Chromosome	RSc0739		hypothetical protein	785987	785990	CATCAGCCATTCCAGCGTATACGACACGGGCGCCACGAAGC	intragenic	methylated	117	78	5.58	1.00	methylated	120	76	4.91	0.99	methylated
AL646052	Chromosome	RSc0826	ripP1	type III effector protein popP1, YopP/AvrRxv family	867258	867261	TGTGTCCGTTGTGGGTGTATACGTCCTAGTCGGTTGACTGA	intragenic	methylated	117	85	3.73	1.00	methylated	90	92	3.25	0.73	methylated
AL646052	Chromosome	RSc0829/RSc0830		ISRSO14-transposase ORFA protein/hypothetical protein	871071	871074	CGGACATGAAGAAGCGGTTTACGGAAGCGCAAATCATCGGG	intragenic / upstream	methylated	119	92	3.70	0.93	methylated	114	84	4.11	1.00	methylated
AL646052	Chromosome	RSc0831	secA2	Preprotein translocase subunit SecA (ATPase, RNA helicase) - related protein	873770	873773	GGCAGGCGAGGTATAAGTAAACGCGCCCGCCTTGACCTCAA	intragenic	methylated	71	91	2.53	0.61	methylated	125	93	3.36	0.95	methylated
AL646052	Chromosome	RSc0855/RSc0856		bacteriophage protein/hypothetical protein	893369	893372	TATATGCCATTCAGCGGTAAACCATCAGGTTGAATTCAGAC	intragenic / upstream	methylated	49	59	2.65	0.67	methylated	52	70	2.52	0.59	methylated
AL646052	Chromosome	RSc0885		hypothetical protein	919405	919408	GATGCCGCGAGAAACAGTAAACGCACAGTGCGCGCGAGCGC	intragenic	methylated	79	80	3.02	0.77	methylated	136	81	5.92	1.00	methylated
AL646052	Chromosome	RSc0887		hemagglutinin-related protein	931568	931571	GTTGGGTATCCGTTCTGTATACTTTCCTCAGCTCTTGAGTT	intragenic	methylated	83	85	3.03	0.75	methylated	69	83	2.20	0.64	methylated
AL646052	Chromosome	RSc0895-896	ripAH -	Type III effector protein RipAH - putative transmembrane protein	943000	943003	TGTCACGACGGCCGGGGTTAACTCCAAGTGACTCGTCGTCG	downstream	methylated	95	84	3.14	0.90	methylated	86	86	3.42	1.00	methylated
AL646052	Chromosome	RSc0901	gyrA	DNA gyrase subunit A	951246	951249	CGAGCAGCGTGCGCTTGTTAACTTGATAGGGCAGCTCATCG	intragenic	methylated	124	88	4.04	1.00	methylated	135	102	4.33	1.00	methylated
AL646052	Chromosome	RSc0949		hypothetical protein	997026	997029	GCGCAGCGGTGCTGGCGTATACCGCAGCGCACATGATCGTG	intragenic	methylated	105	73	5.82	1.00	methylated	103	82	4.84	0.94	methylated
AL646052	Chromosome	RSc0954-955		hypothetical protein - hypothetical protein	1003403	1003406	GACTCCGAAGGCAGAGGTTAACGACTCGAAGCCATCGGACA	downstream	methylated	102	94	3.06	0.79	methylated	98	97	2.63	0.90	methylated
AL646052	Chromosome	RSc0958		type VI secretion system tip VgrG family protein	1004702	1004705	CAACCCTGGCGATGAAGTAAACCCTTTCTTATTATCGGAAA	upstream	methylated	68	80	3.14	0.70	methylated	127	81	4.69	1.00	methylated
AL646052	Chromosome	RSc0958		type VI secretion system tip VgrG family protein	1004576	1004579	AATCAGTGCTTTTTTTGTTAACAAACAATAACAAAGTCGCC	upstream	unmethylated					unmethylated					unmethylated
AL646052	Chromosome	RSc1055	rpoE1	RNA polymerase sigma factor RpoE	1109060	1109063	GGTAATTCTTGGCCGTGTTAACGGCGATGCGGTACAGCCAC	intragenic	methylated	70	59	3.27	0.88	methylated	39	48	2.45	0.58	methylated
AL646052	Chromosome	RSc1058		periplasmic protease signal peptide protein	1111389	1111392	AAAGCAGACGCAAGGCGTAAACGGTTCGAGCGGTACGCATG	intragenic	methylated	83	67	5.08	0.96	methylated	99	63	5.44	1.00	methylated
AL646052	Chromosome	RSc1074		putative sensory protein with Peptidoglycan-binding (LysM) and FecR domains	1129124	1129127	GGGATGCAAGCGCACCGTAAACGGCCGCGCCACCGAAGGGC	intragenic	methylated	127	93	4.12	1.00	methylated	124	100	4.32	0.94	methylated
AL646052	Chromosome	RSc1078/RSc1079	/gudD1	transcriptional regulatory DNA-binding transcription regulator protein / glucarate dehydratase protein	1134729	1134732	TGCAGGTACACCCCTGGTAAACCCCGAACACCCCACCGGAA	upstream	methylated	82	97	2.66	0.76	methylated	104	103	2.67	1.00	methylated
AL646052	Chromosome	RSc1103	soxA2	sarcosine oxidase subunit alpha	1159212	1159215	CGTGCGGCCGTTGAACGTAAACGTCAGCGGAATCGCACGAT	intragenic	methylated	82	79	3.42	0.78	methylated	132	87	3.88	1.00	methylated
AL646052	Chromosome	RSc1116/RSc1117		putative signal peptide protein/lipoprotein releasing system transmembrane	1173703	1173706	CGCCAGCCAGCCGGAAGTTTACAATCTCGGGGCCATGATTC	upstream	methylated	80	62	3.82	0.90	methylated	79	54	3.43	1.00	methylated
AL646052	Chromosome	RSc1122		hypothetical protein	1181592	1181595	CGCAGGTCGGCATGCAGTTTACCAGCGCGCCGCTCGGTCTC	intragenic	methylated	122	105	4.44	1.00	methylated	122	101	3.85	0.98	methylated
AL646052	Chromosome	RSc1145	dapA	dihydrodipicolinate synthase	1200736	1200739	GAAAGCAGACAAAAGCGTAAACGTAAATCAGTGGGATTGTA	upstream	methylated	89	65	4.23	0.99	methylated	90	61	3.76	0.98	methylated
AL646052	Chromosome	RSc1181		inner membrane transmembrane protein	1244184	1244187	TGGCGCTGCCGCAGACGTATACATGCGTGCAGCCGATCCGC	intragenic	methylated	127	98	4.88	0.98	methylated	114	97	3.61	0.94	methylated
AL646052	Chromosome	RSc1195/RSc1196	oprB	Carbohydrate-selective porin OprB/DNA-binding transcription regulator protein	1264652	1264655	CAAATCGTTGCGCCCCGTTTACCATGGCGGAGTTTCCGCCC	intragenic / upstream	methylated	103	77	4.93	1.00	methylated	94	68	3.94	0.94	methylated
AL646052	Chromosome	RSc1202		flavoprotein NADH-dependent oxidoreductase	1270775	1270778	GGCTTCCTGCGCATCGGTATACATGCCCGGCGTCCAGGCAT	intragenic	methylated	101	89	3.43	0.84	methylated	102	76	3.69	1.00	methylated
AL646052	Chromosome	RSc1299		tRNA-dihydrouridine synthase A	1385248	1385251	CGGTTCAGGCGCGCAAGTTTACCGGTTCTAGTCCGACAGCC	upstream	methylated	116	87	4.45	1.00	methylated	110	90	4.30	0.95	methylated
AL646052	Chromosome	RSc1302-1303	pepV-	M20 Peptidase Xaa-His dipeptidase - hypothetical protein	1390734	1390737	CGTCGGTAAACCGAACGTTTACCCGGATTTTGTTTGGCGCG	downstream	methylated	101	80	4.02	0.96	methylated	57	84	2.25	0.59	methylated
AL646052	Chromosome	RSc1302-1303	pepV-	M20 Peptidase Xaa-His dipeptidase - hypothetical protein	1390745	1390748	TCGACATCATCCGTCGGTAAACCGAACGTTTACCCGGATTT	downstream	methylated	83	73	3.59	0.98	methylated	87	87	3.64	0.92	methylated
AL646052	Chromosome	RSc1454		putative signal peptide protein	1555800	1555803	AAAAAAAAAGGCCGCGGTAAACGCGGCCTCCTTCCTGGCGG	upstream	methylated	88	70	3.57	0.88	methylated	89	76	3.55	1.00	methylated
AL646052	Chromosome	RSc1493	tISRso14a	ISRSO14-transposase ORFA protein	1598112	1598115	CGGACATGAAGAAGCGGTTTACGGAAGCGCAAATCATCGGG	intragenic	methylated	82	77	2.82	0.73	methylated	106	85	3.82	0.98	methylated
AL646052	Chromosome	RSc1515	gloB	putative hydroxyacylglutathione hydrolase protein	1616299	1616302	CCAAATATAATTGTCGGTAAACGCAGCGATCGCCTCCACGG	intragenic	methylated	58	47	3.78	0.95	methylated	77	55	4.40	1.00	methylated
AL646052	Chromosome	RSc1539		hydrolase protein	1645829	1645832	TGCCCGAAGGCGCACGGTATACCTGCCCGGCATTAGACGCG	upstream	methylated	107	86	3.85	0.98	methylated	93	83	3.27	1.00	methylated
AL646052	Chromosome	RSc1550/RSc1551	tISRso8a/	ISRSO8-transposase orfA protein / hypothetical protein	1662968	1662971	TTCCAGCAGGTCGCACGTAAACTCGACCCCAAGGAAGGCAA	upstream	methylated	72	61	3.34	0.81	methylated	65	73	3.02	0.69	methylated
AL646052	Chromosome	RSc1550/RSc1551	tISRso8a/	ISRSO8-transposase orfA protein / hypothetical protein	1663724	1663727	AAGTTTACGGGCGGCGGTTTACGGTCGTCAAGATGGCAGCG	upstream	methylated	86	71	4.65	0.94	methylated	90	72	5.23	0.99	methylated
AL646052	Chromosome	RSc1550/RSc1551	tISRso8a/	ISRSO8-transposase orfA protein / hypothetical protein	1663738	1663741	CTACGCGACGACGGAAGTTTACGGGCGGCGGTTTACGGTCG	upstream	methylated	94	71	3.65	0.93	methylated	87	74	3.87	0.90	methylated
AL646052	Chromosome	RSc1571/RSc1572	lpsJ/	succinyl-CoA:3-ketoacid-coenzyme A transferase subunit B protein/3-hydroxybutyrate dehydrogenase	1687592	1687595	AGCATGACGTTCTCCGGTTTACAGCAGGTTGACGCCCGTCT	intragenic / upstream	methylated	145	101	6.44	1.00	methylated	103	99	3.97	0.85	methylated
AL646052	Chromosome	RSc1577	thrS	threonyl-tRNA synthetase	1692488	1692491	TCCGTCGCGCGGGTGCGTATACGCGGCGGTTATCATTCTGT	upstream	methylated	103	86	4.07	0.95	methylated	140	92	5.51	1.00	methylated
AL646052	Chromosome	RSc1601	aceF	dihydrolipoamide acetyltransferase	1720862	1720865	GCCGACGGTGTCGGCGGTATACGTGGCAGGCGCGGCGGCCG	intragenic	methylated	110	60	5.66	1.00	methylated	94	61	6.22	1.00	methylated
AL646052	Chromosome	RSc1602		hypothetical protein	1722193	1722196	CATCGTCTTCCTTGGTGTTAACGAAATACTCGTCCTTGAGC	intragenic	methylated	96	60	4.19	0.98	methylated	50	60	2.43	0.61	methylated
AL646052	Chromosome	RSc1603	lpdA	dihydrolipoamide dehydrogenase	1723483	1723486	GCGCACCCAGCGTGCTGTAAACCGTCGCCATTTCCAGGCCG	intragenic	methylated	98	58	5.16	1.00	methylated	102	64	7.16	1.00	methylated
AL646052	Chromosome	RSc1606		hypothetical protein	1726845	1726848	ACCGTGCTCCGACAGCGTAAACACCGAAGCATCGTCGCGCA	intragenic	methylated	89	73	5.14	1.00	methylated	114	79	6.19	1.00	methylated
AL646052	Chromosome	RSc1619	pyrD	dihydroorotate dehydrogenase 2	1737874	1737877	GGCGAAAGGCCGCATTGTAAACGGACGGCGTCGCCGGACGA	upstream	methylated	75	61	4.57	1.00	methylated	102	72	5.69	0.98	methylated
AL646052	Chromosome	RSc1651		hypothetical protein	1775183	1775186	GTAGTACTGCGCGCTGGTATACGGGACCACGGTGTTGAGCC	intragenic	methylated	118	80	4.13	0.96	methylated	115	80	4.86	1.00	methylated
AL646052	Chromosome	RSc1675		hypothetical protein	1794686	1794689	ACGAGAAGAGATCACGGTAAACCCCGATGAAAATGGCCGTT	upstream	methylated	105	81	2.98	1.00	methylated	108	90	3.83	0.94	methylated
AL646052	Chromosome	RSc1698		bacteriophage protein	1817065	1817068	CTGCACCACGAACGGCGTAAACACGTTGTTGCCGTTCGGAT	intragenic	methylated	79	65	3.37	0.83	methylated	78	63	3.80	0.92	methylated
AL646052	Chromosome	RSc1705		hypothetical protein	1821399	1821402	ACGCTATCGCGAAATAGTTAACATAGACCCATCCGCAGCCT	intragenic	methylated	79	71	2.49	0.80	methylated	48	68	2.18	0.65	methylated
AL646052	Chromosome	RSc1708		hypothetical protein	1824216	1824219	GCGAGGGAGGGGAAACGTAAACTAAATAAAATCAGCTGTTT	upstream	methylated	62	77	3.08	0.63	methylated	72	73	3.91	0.79	methylated
AL646052	Chromosome	RSc1743		hypothetical protein	1866053	1866056	GTCGCCATCCCATCGGGTATACCCGATGTTGCAAGCTGGTT	upstream	methylated	88	60	4.55	1.00	methylated	107	62	4.52	1.00	methylated
AL646052	Chromosome	RSc1756	pehB	exo-poly-galacturonase signal peptide protein	1878946	1878949	GTTTCGTCCCGTTCATGTAAACGTTGTAATCGGCCACATCG	intragenic	methylated	80	97	2.62	0.65	methylated	89	99	3.18	0.68	methylated
AL646052	Chromosome	RSc1790		transcription regulator protein	1925308	1925311	CGCAGGGCTTGTAAACGTTTACATCGTAGGCGCCGGCAGTG	upstream	methylated	103	73	3.70	1.00	methylated	58	68	3.21	0.71	methylated
AL646052	Chromosome	RSc1790		transcription regulator protein	1925314	1925317	CGCCTCCGCAGGGCTTGTAAACGTTTACATCGTAGGCGCCG	upstream	methylated	83	68	4.24	0.98	methylated	95	74	4.47	0.90	methylated
AL646052	Chromosome	RSc1803		hypothetical protein	1940828	1940831	TCGCGGGCAAGGCCGCGTTTACCATCGTGACGCTGGCCTCC	intragenic	methylated	83	66	3.38	0.92	methylated	65	58	3.11	0.75	methylated
AL646052	Chromosome	RSc1814		hypothetical protein	1980421	1980424	ATTTTGCACGGAGTACGTTTACCCCTTGCGCGCAGTCCAGG	intragenic	methylated	106	78	4.70	1.00	methylated	71	64	3.34	0.90	methylated
AL646052	Chromosome	RSc1815	ripTAL	Type III effector protein, TAL family	1983788	1983791	ACCGCTTCCAGCGCCGGTTTACCGCCATCATGGCTGGCGAT	intragenic	methylated	110	88	4.64	1.00	methylated	99	88	4.31	0.95	methylated
AL646052	Chromosome	RSc1817		putative siderophore biosynthesis oxidoreductase protein	1986936	1986939	GAGAAACGACGGCAACGTATACCGGTAGCCCGAGCCCGATA	intragenic	methylated	67	64	4.57	0.86	methylated	115	75	4.72	1.00	methylated
AL646052	Chromosome	RSc1841		putative hydrolase protein	2020919	2020922	GTGCCATCCTGGCTGCGTTTACGGCATACAAACCGTTGGCG	intragenic	methylated	146	92	5.00	1.00	methylated	90	81	3.66	0.79	methylated
AL646052	Chromosome	RSc1841-RSc3447	- RipS8	putative hydrolase protein - Type III effector protein SKWP8 remnant (C-terminal fragment) - pseudogene	2021573	2021576	CTTCGAGGGGCCTTTCGTAAACCAGGACTGCGCCGGCGTCA	downstream	methylated	78	74	3.34	0.97	methylated	116	84	3.57	0.89	methylated
AL646052	Chromosome	RSc1888		hypothetical protein	2073666	2073669	CGCAGTAGACGCAGCCGTTAACGCGCGAGACCACGGTGCTG	intragenic	methylated	55	73	2.38	0.70	methylated	96	75	3.86	0.94	methylated
AL646052	Chromosome	RSc1894-1895		methyl-accepting chemotaxis transducer transmembrane protein - putative transcription regulator protein	2083009	2083012	GGGGCCCGGCCAACTGGTTTACCGTATCCGTCGTCGCCTTT	downstream	methylated	85	59	4.34	1.00	methylated	85	55	4.17	1.00	methylated
AL646052	Chromosome	RSc1898		phage-like protein	2087460	2087463	TGGCGCCGGGTGCCATGTATACCGGCACGGGCACCCAGCTC	intragenic	methylated	110	68	6.00	1.00	methylated	87	72	6.06	1.00	methylated
AL646052	Chromosome	RSc1942		hypothetical protein	2116235	2116238	GCGCATGGAGGTCGATGTTTACGGGAAGCGCTACCCGGTCT	intragenic	methylated	77	76	3.10	0.70	methylated	60	67	3.02	0.68	methylated
AL646052	Chromosome	RSc1944		putative VGR-related protein	2121078	2121081	ACGGCACGCTGCGCTGGTTTACCGGGCACGTGGCGGAATTC	intragenic	methylated	174	130	3.73	1.00	methylated	87	125	2.82	0.74	methylated
AL646052	Chromosome	RSc2023		hypothetical protein	2201209	2201212	GCCCGTGCGCTGCGCGGTTAACCAGCCCATGGCGCCGGTGA	intragenic	methylated	123	97	3.87	1.00	methylated	138	92	5.36	1.00	methylated
AL646052	Chromosome	RSc2064	tpiA	triosephosphate isomerase	2236852	2236855	ACAACGCGGCCGAACTGTTTACGATGGCAGACATCGATGGC	intragenic	methylated	156	120	4.17	0.94	methylated	134	110	3.72	0.94	methylated
AL646052	Chromosome	RSc2066		hypothetical protein	2239627	2239630	GTCCAGCCGTTTTTTTGTTTACACTGCGTCGCGGGTTCCAC	upstream	methylated	174	117	4.84	1.00	methylated	161	109	4.34	0.96	methylated
AL646052	Chromosome	RSc2094/RSc2095	/xdhA	transcription regulator protein/putative xanthine dehydrogenase (subunit A) oxidoreductase protein	2267247	2267250	AACGCCAGAATCGGGGGTTTACCCACCGGCCGCGATCTGGC	upstream	methylated	57	51	2.79	0.89	unmethylated					hemimethylated strand -
AL646052	Chromosome	RSc2100		hypothetical protein	2274934	2274937	AGTGGGTGTCCGGGCCGTATACGAACCAATGACGCACCTTT	intragenic	methylated	80	53	4.27	1.00	methylated	81	58	3.95	0.89	methylated
AL646052	Chromosome	RSc2109		hypothetical protein	2284363	2284366	GCGGTGCGGCCATGATGTATACCGTTGTCTCGATTTTTCTG	intragenic	methylated	91	84	4.02	0.97	methylated	115	84	3.48	0.98	methylated
AL646052	Chromosome	RSc2113		putative oxidoreductase protein	2288780	2288783	CCCGCTCGCGCCCCATGTTTACGGCGCACTTTGCTGCAACG	intragenic	methylated	108	85	3.59	0.99	methylated	93	84	3.11	0.88	methylated
AL646052	Chromosome	RSc2113-2114		putative oxidoreductase protein - transcription regulator protein	2290189	2290192	GCCGTGTCTCGCGCTCGTAAACCCTGATGGCATGCTGTCTA	downstream	methylated	70	76	3.13	0.78	methylated	107	83	3.99	0.92	methylated
AL646052	Chromosome	RSc2124/RSc2125	/pepN	lipoprotein transmembrane/aminopeptidase N	2302347	2302350	GCGCGGGTGACTCTGAGTAAACAGGCGGCGCGCCCGGCCCA	upstream	methylated	69	70	2.87	0.77	methylated	90	73	4.01	0.93	methylated
AL646052	Chromosome	RSc2129	dalD	putative D-arabinitol dehydrogenase oxidoreductase protein	2309329	2309332	CGGCACCTTGCCCTACGTATACCAGGACGGCGTGATGGATG	intragenic	methylated	128	97	4.54	1.00	methylated	92	93	2.80	0.79	methylated
AL646052	Chromosome	RSc2129	dalD	putative D-arabinitol dehydrogenase oxidoreductase protein	2310209	2310212	CGTGCCGGATCGTGTCGTTTACGGTCACCGAAGGCGGGTAT	intragenic	methylated	130	85	3.81	1.00	methylated	122	83	4.55	1.00	methylated
AL646052	Chromosome	RSc2132	ripJ	Type III effector protein RipJ	2314076	2314079	GCAGTACAAAGAGGGGGTTTACCGTGCGGATGAGAGGAAGG	intragenic	methylated	102	83	2.90	1.00	methylated	47	83	2.15	0.53	methylated
AL646052	Chromosome	RSc2143		transmembrane ABC transporter protein	2325993	2325996	CATGATCCTGCATCCGGTATACGGGCTCGTCGCGAGCGCGA	intragenic	methylated	87	73	4.23	0.89	methylated	101	72	4.14	1.00	methylated
AL646052	Chromosome	RSc2176	tISRso5	ISRSO5-transposase protein	2360129	2360132	ATGTAAACTTAGACCAGTTAACAACGGAACAGGACACTAGG	upstream	unmethylated					methylated	38	54	2.87	0.56	hemimethylated strand +
AL646052	Chromosome	RSc2176	tISRso5	ISRSO5-transposase protein	2360143	2360146	GATGCCAACATCCTATGTAAACTTAGACCAGTTAACAACGG	upstream	unmethylated					methylated	58	55	2.34	0.70	hemimethylated strand +
AL646052	Chromosome	RSc2201		putative signal peptide protein	2383686	2383689	AACAGCCAGGGCCGGAGTATACCGGTACCCCGCCGGCATCA	upstream	methylated	97	72	4.53	1.00	methylated	74	70	3.26	0.76	methylated
AL646052	Chromosome	RSc2204		hypothetical protein	2386986	2386989	CCGCCAAACCGGCAACGTATACTCGCCAGCCTGATCGCGCC	upstream	methylated	109	73	4.44	1.00	methylated	112	74	4.73	1.00	methylated
AL646052	Chromosome	RSc2236	valS	valyl-tRNA synthetase	2429871	2429874	TGGCGGCGGCATCGGTGTAAACCTTCACTTCCGACAGCTTG	intragenic	methylated	89	61	4.13	1.00	methylated	94	71	5.96	1.00	methylated
AL646052	Chromosome	RSc2247		transmembrane ABC transporter protein	2440172	2440175	GGCCGGCATCAACCCGGTTTACTGGCAGTTCTGGATCGGCC	intragenic	methylated	90	70	5.35	1.00	methylated	89	63	3.64	1.00	methylated
AL646052	Chromosome	RSc2268	TISRso_a	ISRSO8-transposase orfA protein	2459276	2459279	TTCCAGCAGGTCGCACGTAAACTCGACCCCAAGGAAGGCAA	upstream	methylated	71	89	2.60	0.61	methylated	130	96	3.30	0.95	methylated
AL646052	Chromosome	RSc2276	ragA	Polysaccharide biogenesis protein	2472707	2472710	AGTTGCTTTCCATGTGGTTAACAAGCCGCCGACAGCGGCGC	upstream	methylated	113	97	3.14	0.90	methylated	120	93	3.38	0.98	methylated
AL646052	Chromosome	RSc2283		hypothetical protein	2477403	2477406	GCGTTCTGCGCTGCATGTAAACGCCCCGGCATCATCGCGAA	upstream	methylated	108	82	3.63	0.90	methylated	102	87	3.71	0.87	methylated
AL646052	Chromosome	RSc2293		hypothetical protein	2487223	2487226	GCGGCGACCGCGAGCCGTATACCGATGCGACGCTGGCGCGG	intragenic	methylated	109	96	4.41	1.00	methylated	123	94	5.40	0.92	methylated
AL646052	Chromosome	RSc2297		putative signal peptide protein	2494549	2494552	AGTGGCACACGAACCTGTATACGCGCACCTTCATCGATCTG	intragenic	methylated	120	96	3.43	0.85	methylated	101	85	3.53	0.88	methylated
AL646052	Chromosome	RSc2298		putative signal peptide protein	2498553	2498556	TCGCGGGGCCGCTGCTGTTTACGACCACCACCACGCCTGGC	intragenic	methylated	129	95	4.77	0.99	methylated	98	79	4.30	0.96	methylated
AL646052	Chromosome	RSc2299		signal peptide protein	2500393	2500396	CGGCCGGAGCGGCGCTGTATACGGCATTGGTCGGGCAGCAG	intragenic	methylated	85	68	4.19	0.97	methylated	97	72	4.41	1.00	methylated
AL646052	Chromosome	RSc2312		two-component response regulator transcription regulator protein	2513863	2513866	TGGGGGGCTATGGGTCGTTTACGCAGGCCCCATCGGGCTTT	upstream	methylated	119	104	3.91	0.88	methylated	83	96	2.90	0.74	methylated
AL646052	Chromosome	RSc2318		transcription regulator protein	2518545	2518548	TGCGCGTGAGTCGTTTGTATACGGATTAGCGCGGAGATGTC	intragenic	methylated	167	108	5.33	1.00	methylated	160	110	5.17	0.98	methylated
AL646052	Chromosome	RSc2319		hypothetical protein	2519484	2519487	CATCGCGCCCATTTTGGTAAACCACTTCACGGGAAGTCTCA	intragenic	methylated	103	101	2.89	0.88	methylated	120	110	4.56	0.94	methylated
AL646052	Chromosome	RSc2322		transcription regulator protein	2521475	2521478	TTGCCTTTAGTCAACGGTTTACAGTCCGATCCACCTTCCAC	upstream	methylated	143	105	3.83	1.00	methylated	50	98	2.03	0.46	methylated
AL646052	Chromosome	RSc2326		putative lipoprotein	2527130	2527133	GACCCGCATGGTTAGCGTTTACGGACGAAAGAACCACGGTC	upstream	methylated	74	86	2.71	0.66	methylated	68	76	2.75	0.65	methylated
AL646052	Chromosome	RSc2328		signal peptide protein	2528834	2528837	GCGCATAGGCGGCCACGTAAACCAGCGCCTTCACATTGGCT	intragenic	methylated	90	75	3.98	1.00	methylated	143	90	4.46	1.00	methylated
AL646052	Chromosome	RSc2338	rarA	recombination factor protein RarA	2537137	2537140	ACGTGGAGAGCGGCCTGTTTACCTTCATCGGCGCGACCACC	intragenic	methylated	134	72	4.87	1.00	methylated	74	68	3.18	0.83	methylated
AL646052	Chromosome	RSc2406	tISRso14a	ISRSO14-transposase ORFA protein	2612818	2612821	CGGACATGAAGAAGCGGTTTACGGAAGCGCAAATCATCGGG	intragenic	methylated	149	118	4.99	0.91	methylated	124	114	3.57	0.95	methylated
AL646052	Chromosome	RSc2440	livH2	putative amino-acid transmembrane ABC transporter protein	2646216	2646219	GGCCGGCCTGATGGGTGTTAACCCCAACTTCGTCATCTCCG	intragenic	methylated	103	81	3.85	1.00	methylated	96	86	4.65	0.94	methylated
AL646052	Chromosome	RSc2449	nadA	quinolinate synthetase	2655450	2655453	GGGGCTTTTCTTTTGGGTAAACTTCCTCCATTCATTCTCTT	upstream	methylated	92	103	2.53	0.73	methylated	188	106	5.05	1.00	methylated
AL646052	Chromosome	RSc2470		rhs-related protein	2679310	2679313	AGGGTAACGTACAAACGTTAACCGATCCGGATGGCCGAACG	intragenic	methylated	137	99	4.57	1.00	methylated	141	98	5.41	0.97	methylated
AL646052	Chromosome	RSc2472-2473		putative transmembrane protein - hypothetical protein	2683486	2683489	TTCATGCGTGACGCGGGTTTACGGTCAATGGCGGGGAGTGG	downstream	methylated	86	87	2.86	0.71	methylated	50	80	2.23	0.60	methylated
AL646052	Chromosome	RSc2473		hypothetical protein	2683856	2683859	ACTCAAACCATCAGGAGTTTACAAATGAAGGTTGCATCTTT	upstream	methylated	110	82	4.34	0.91	methylated	92	76	2.93	0.83	methylated
AL646052	Chromosome	RSc2485		hypothetical protein	2692944	2692947	TTCATTGGCGACGCTTGTAAACCTCGGGCGTTTCGCTATAC	upstream	methylated	93	72	3.37	1.00	methylated	88	77	3.64	0.83	methylated
AL646052	Chromosome	RSc2491		putative signal peptide protein	2697793	2697796	TTTTATAGATCAGTGAGTTAACCAACGACCCGCTAAATGAG	upstream	methylated	72	88	2.43	0.72	methylated	110	96	3.80	1.00	methylated
AL646052	Chromosome	RSc2522		hypothetical protein	2729380	2729383	GGGCCTGTTAAAGCCCGTTAACAAGCCACCATGAGCAGGGC	upstream	methylated	95	83	3.33	0.88	methylated	79	83	2.65	0.78	methylated
AL646052	Chromosome	RSc2534		3-hydroxyacyl-CoA dehydrogenase type II oxidoreductase protein	2741383	2741386	CTTCGAGGTAATTGACGTTTACGTCAACGTCATATGTTACC	upstream	methylated	96	116	2.75	0.66	methylated	64	117	2.27	0.49	methylated
AL646052	Chromosome	RSc2542		putative lipoprotein transmembrane	2750691	2750694	CTTTGCGCCCATCCGCGTTAACACGGAGTTGGATGGATTAG	upstream	methylated	78	98	2.66	0.75	methylated	73	94	2.57	0.62	methylated
AL646052	Chromosome	RSc2561		lipoprotein	2769503	2769506	ACAAACCGTCTGGTCGGTTTACATCCAAGGCGACCGATGC	upstream	unmethylated					unmethylated					unmethylated
AL646052	Chromosome	RSc2602	traF	conjugal transfer TraF transmembrane protein	2807440	2807443	CGCCCCGACCACTACGGTAAACGCACCTGCCGTTGCGCCGC	intragenic	methylated	87	70	4.10	0.95	methylated	101	73	5.10	1.00	methylated
AL646052	Chromosome	RSc2612		hypothetical protein	2813720	2813723	GCTGGGCGTACACGTTGTTTACCTTGTCCCAGAAATTAATC	intragenic	unmethylated					unmethylated					unmethylated
AL646052	Chromosome	RSc2638		putative thioredoxin protein	2841433	2841436	CGGTGGCCGCACCGAAGTAAACCGCGCTCCCGTCCATGTCC	upstream	methylated	110	84	4.38	1.00	methylated	145	87	4.32	1.00	methylated
AL646052	Chromosome	RSc2643	hemH	ferrochelatase	2843261	2843264	CCGAGTGGCTGCAGCCGTATACCGCGCCCACGCTCGAAGAG	intragenic	methylated	117	88	5.58	1.00	methylated	144	90	4.68	1.00	methylated
AL646052	Chromosome	RSc2646/RSc2647	hutH/hutU	histidine ammonia-lyase/urocanate hydratase	2847903	2847906	AAATTGCCCATGATTGGTTAACCGGATCCCGCATTGCCATG	upstream / intragenic	methylated	160	93	4.99	1.00	methylated	111	89	3.31	0.98	methylated
AL646052	Chromosome	RSc2654		serine protease protein	2856885	2856888	CGAATACGGACTAGGTGTAAACCCTGGTGTCGGCCGTTTGC	upstream	methylated	47	76	2.65	0.52	methylated	79	74	3.59	0.75	methylated
AL646052	Chromosome	RSc2659	tldD	TldD protein	2868302	2868305	GAGCGGGTCGTTGGGGGTATACAGTGCGCGACCGCCCTGGC	intragenic	methylated	125	102	4.19	0.95	methylated	131	100	4.36	1.00	methylated
AL646052	Chromosome	RSc2675	pilY1	putative type IV fimbrial biogenesis PILY1- related protein signal peptide	2884521	2884524	GCAAGCTGAGCCGGCTGTATACCAATGCGCCCGAAATCAAG	intragenic	methylated	112	81	4.21	0.98	methylated	117	86	5.40	0.99	methylated
AL646052	Chromosome	RSc2677	pilW	putative type IV fimbrial biogenesis pilw-related protein transmembrane	2887671	2887674	GACCGTGCCGGTGGCGGTATACGGCTATGCGGCCGGAGCGA	intragenic	methylated	144	99	4.58	1.00	methylated	150	100	5.72	1.00	methylated
AL646052	Chromosome	RSc2680	pilE2	type IV fimbrial biogenesis transmembrane protein	2889200	2889203	CGACGGCTCCGCCGGCGTATACGCTGAATGCAACGCCGACG	intragenic	methylated	161	107	4.98	1.00	methylated	140	113	4.08	0.94	methylated
AL646052	Chromosome	RSc2701		hypothetical protein	2908886	2908889	ACACGGCAGAGCGAGCGTTTACCTGGTACTTCAACACGCCC	upstream	methylated	125	72	3.78	1.00	methylated	76	70	3.07	0.78	methylated
AL646052	Chromosome	RSc2710		lipoprotein	2914381	2914384	CCCCCCCGATACCGCAGTAAACGGGTGAGCGCGCCGGTTTA	upstream	methylated	108	93	3.35	0.87	methylated	132	94	4.59	1.00	methylated
AL646052	Chromosome	RSc2710		lipoprotein	2914720	2914723	GGGATCCTGCACACGGGTAAACCGCCCGGGGGCGCGGTTTA	upstream	methylated	92	89	3.39	0.89	methylated	115	93	3.95	0.98	methylated
AL646052	Chromosome	RSc2712	queA	S-adenosylmethionine:tRNA ribosyltransferase- isomerase	2917732	2917735	CGCAAAGTCCGACATTGTAAACGTCCTGTGCCCGCTCGCGC	upstream	methylated	93	87	3.53	0.87	methylated	117	86	6.01	1.00	methylated
AL646052	Chromosome	RSc2736	phcS	transmembrane sensor histidine kinase transcription regulator protein	2945783	2945786	CGGGCGGCAACTGGCGGTTTACTTCCACGCCGCGCAGCTCG	intragenic	methylated	107	75	5.57	1.00	methylated	88	70	4.30	0.98	methylated
AL646052	Chromosome	RSc2745	dapB	dihydrodipicolinate reductase oxidoreductase protein	2956374	2956377	GCTGGCCGAGCGCGCGGTTTACGCGCGCGAGGGTGAGACCG	intragenic	methylated	125	86	5.32	1.00	methylated	105	81	4.69	1.00	methylated
AL646052	Chromosome	RSc2766		guanyl-specific ribonuclease precursor signal peptide protein	2977472	2977475	CTTCTGAGCACATGAGGTTTACGCTAGGTCGGACGGGTTCA	upstream	methylated	119	105	3.33	0.82	methylated	91	98	2.73	0.81	methylated
AL646052	Chromosome	RSc2775	ripW	Type III effector protein RipW (formerly PopW), harpin with pectate lyase domain	2986938	2986941	GGCACGCGGGGGCTTCGTAAACCTGCACTCAGTTGCGGTTT	upstream	methylated	57	86	2.37	0.58	methylated	96	85	4.29	0.86	methylated
AL646052	Chromosome	RSc2795		hypothetical protein	3004675	3004678	GTGCATCTGTGTGGCTGTAAACCGGCATGAACATTGGGTTT	upstream	methylated	51	92	2.08	0.54	methylated	127	103	3.62	0.87	methylated
AL646052	Chromosome	RSc2797		putative hemagglutinin-related transmembrane protein	3007350	3007353	CGCCGCTGCCGCCGCCGTTTACGAGGCCGCCGGCGCTCGCC	intragenic	methylated	145	102	5.70	1.00	methylated	105	101	3.65	0.83	methylated
AL646052	Chromosome	RSc2810		hypothetical protein	3024444	3024447	AGGTCAGGCCGCTGCGGTAAACTGCGCAAATGGTGATTGTA	upstream	methylated	102	90	4.74	0.97	methylated	108	106	2.93	0.83	methylated
AL646052	Chromosome	RSc2825	pilB	type IV pilus assembly protein	3039075	3039078	GCGCAGCAGCGCCTCGGTAAACAGCTTCTGCAGGAAGCGCA	intragenic	methylated	59	66	3.70	0.73	methylated	96	67	3.89	1.00	methylated
AL646052	Chromosome	RSc2866	dppF1	oligopeptide ATP-binding ABC transporter protein	3088552	3088555	CGTCGCCCAACCATCCGTATACGCGGGCCTTGCTTGCCGAA	intragenic	methylated	95	77	3.69	0.90	methylated	111	76	4.59	0.97	methylated
AL646052	Chromosome	RSc2870	dppA1	periplasmic dipeptide transport protein	3093112	3093115	ACCGCGTCATCTATCTGTATACGGACGACAAGCGTGACCCG	intragenic	methylated	63	52	3.88	0.90	methylated	74	53	4.21	1.00	methylated
AL646052	Chromosome	RSc2907		putative signal peptide protein	3133321	3133324	GCAACATTTTGATAACGTTTACGGCCCTCCGTTTCGCCGAT	upstream	methylated	121	96	4.25	0.92	methylated	98	100	4.66	0.89	methylated
AL646052	Chromosome	RSc2918		putative extracytoplasmic function sigma factor (IRON-regulated) transcription regulator protein	3145217	3145220	TTACCCGCAAAGCCGCGTAAACCCTGGGCGAGCGATCCAGT	upstream	methylated	84	90	3.49	0.82	methylated	124	91	3.49	0.92	methylated
AL646052	Chromosome	RSc2920		putative hydroxamate-type ferrisiderophore receptor signal peptide protein	3147365	3147368	GGTCGATACCGATGCCGTATACCGCAGGGCCTCGTTGACGC	intragenic	methylated	123	88	4.71	1.00	methylated	131	85	6.96	1.00	methylated
AL646052	Chromosome	RSc2927	petC	putative cytochrome C1 precursor transmembrane protein	3157713	3157716	ACTGGAAGGACATCAAGTAAACTCCATGCTTTTTCCGGCCA	intragenic	methylated	94	81	3.87	0.90	methylated	140	84	4.31	1.00	methylated
AL646052	Chromosome	RSc2934		hypothetical protein	3165180	3165183	ATTCCGGTCGGGCCGGGTTTACTCGCGCATCAAGATCAGCT	intragenic	methylated	122	103	3.94	0.92	methylated	67	87	2.37	0.68	methylated
AL646052	Chromosome	RSc2937		putative periplasmic IRON-binding signal peptide protein	3168823	3168826	TGGTATCGGTGGTCGCGTAAACCACGACCTTGCCTTCCTTC	intragenic	methylated	111	111	2.96	0.84	methylated	134	114	3.61	0.90	methylated
AL646052	Chromosome	RSc2939		ABC transporter ATP-binding protein	3172360	3172363	GCCCATGAACTCGGCGGTAAACAGCGTTTCCGGCGCGCCGT	intragenic	methylated	96	106	3.37	0.76	methylated	146	114	4.54	1.00	methylated
AL646052	Chromosome	RSc2944	hisE	phosphoribosyl-ATP pyrophosphatase	3175043	3175046	GACGCCCGACGACGTGGTTAACGAACTGGCGCGCCGCGAAG	intragenic	methylated	106	106	3.03	0.80	methylated	151	110	4.34	0.99	methylated
AL646052	Chromosome	RSc2948	hisH	imidazole glycerol phosphate synthase subunit HisH	3177516	3177519	CCGAATACGGTGTGCGGTTTACCTGCGCCATTGCCCGGGAT	intragenic	methylated	122	114	3.02	1.00	methylated	151	102	4.56	1.00	methylated
AL646052	Chromosome	RSc2963		hypothetical protein	3191616	3191619	GGTTTACATCCACATGGTTTACATGGGTGATGGACGGCCGG	upstream	methylated	110	96	4.15	0.90	methylated	90	86	3.63	1.00	methylated
AL646052	Chromosome	RSc2963		hypothetical protein	3191631	3191634	GGCTGGCGCCTTCATGGTTTACATCCACATGGTTTACATGG	upstream	methylated	112	95	3.73	0.95	methylated	109	84	4.57	1.00	methylated
AL646052	Chromosome	RSc2974	pilN	fimbrial type-4 assembly membrane transmembrane protein	3206853	3206856	CAAGCAGATCGCCGAGGTTAACACCCTCAAGAAGGACATCG	intragenic	methylated	128	133	2.98	0.86	methylated	137	128	3.18	0.96	methylated
AL646052	Chromosome	RSc2976	mrcA	penicillin-binding 1 transmembrane protein	3209528	3209531	GACGTTCAGGCCGCGCGTATACGTCTCTTCGCGGTACTGCG	intragenic	methylated	167	128	4.80	0.99	methylated	201	134	6.34	1.00	methylated
AL646052	Chromosome	RSc2984		hypothetical protein	3216868	3216871	AAGGCACGCTCCGCGTGTTTACTGCTCTAGAGGGCGCGATC	upstream	methylated	105	101	3.12	0.88	methylated	64	95	2.47	0.58	methylated
AL646052	Chromosome	RSc2988		GTPase EngB	3221250	3221253	ATTGTACAATACGGCGGTTTACGGACGTCCCCACAGACCGT	upstream	methylated	104	87	3.40	0.82	methylated	74	83	2.73	0.78	methylated
AL646052	Chromosome	RSc2988		GTPase EngB	3221328	3221331	ATGCGCGGCAATGCCTGTAAACTGCGGTCGTAGACTGCGGT	upstream	methylated	74	82	2.68	0.69	methylated	113	89	3.38	0.88	methylated
AL646052	Chromosome	RSc2990	dsbD	thiol:disulfide interchange transmembrane protein	3224298	3224301	TGGGGATGGCGGTGGTGTATACGGCGGTCGGCGTGGCGGCC	intragenic	methylated	110	85	4.14	0.93	methylated	106	84	4.48	0.95	methylated
AL646052	Chromosome	RSc3027		signal peptide protein	3248329	3248332	GCCCGGCACCTACCTGGTTTACGTGAACTACTACGGCAGCG	intragenic	methylated	120	102	3.80	0.89	methylated	97	98	2.74	1.00	methylated
AL646052	Chromosome	RSc3032		hypothetical protein	3259039	3259042	CCGATTTTGAGGGGACGTTAACCTACGTTCCGTCCGGGAAC	upstream	methylated	95	79	3.25	1.00	methylated	91	77	3.73	0.96	methylated
AL646052	Chromosome	RSc3057	mdoD	glucan biosynthesis protein D	3294471	3294474	TGGCGCTGGCGCCAGGGTTAACACCTAGCACTGCATCGGCC	upstream	methylated	120	106	4.55	0.92	methylated	80	93	3.15	0.82	methylated
AL646052	Chromosome	RSc3084		hypothetical protein	3322693	3322696	ATACATAAAGAAACAAGTAAACATTTACGATGCGGCCTCCC	upstream	methylated	101	126	2.67	0.70	methylated	152	132	3.24	0.86	methylated
AL646052	Chromosome	RSc3084		hypothetical protein	3322711	3322714	TTTATTACTACTATTTGTATACATAAAGAAACAAGTAAACA	upstream	methylated	137	131	2.88	0.78	methylated	109	132	2.68	0.68	methylated
AL646052	Chromosome	RSc3092		putative signal peptide protein	3329857	3329860	TCGGCACCGGGTAGCCGTAAACCGTGCCGCCGGCTTCGCGG	intragenic	methylated	136	108	4.91	1.00	methylated	133	100	5.74	0.98	methylated
AL646052	Chromosome	RSc3118		putative transmembrane protein	3357494	3357497	CATTGGTGCTGGTGAGGTAAACCTCGTAACCCTGGGCACAG	intragenic	methylated	117	87	3.24	1.00	methylated	96	83	3.67	0.94	methylated
AL646052	Chromosome	RSc3118		putative transmembrane protein	3357774	3357777	AGCACTGTCGGAGACAGTAAACGATCGGGCTGCGGGTGCAG	intragenic	methylated	50	89	2.04	0.46	methylated	112	90	3.95	0.90	methylated
AL646052	Chromosome	RSc3132		putative transcription regulator protein	3378821	3378824	GTTGACGATCAAATCCAGTTTACTGGATAATGAATCTACTA	upstream	unmethylated					unmethylated					unmethylated
AL646052	Chromosome	RSc3150		putative transmembrane protein	3399998	3400001	TCTACTACTACCATTTGTATACATAAAGAAATAAGTCAGAA	upstream	methylated	87	94	2.54	0.66	methylated	72	93	2.42	0.60	methylated
AL646052	Chromosome	RSc3152		hypothetical protein	3404639	3404642	GAGCAATCCCTCGATTGTTTACGGTAGAAGCAAGTCGGCGG	intragenic	methylated	70	70	2.76	0.67	methylated	65	64	3.10	0.75	methylated
AL646052	Chromosome	RSc3153		hypothetical protein	3405784	3405787	GGAGAAGGATGCCTATGTTAACGAAAACGGCCTGACAGCCT	intragenic	methylated	82	68	3.89	0.83	methylated	66	69	2.68	0.73	methylated
AL646052	Chromosome	RSc3154		signal peptide protein	3408082	3408085	GCGGCAAGACCCGGTCGTTTACGCAGCAGGCATTGCTGGCG	intragenic	methylated	127	89	4.26	1.00	methylated	117	81	3.82	1.00	methylated
AL646052	Chromosome	RSc3155		putative antibiotic hydrolase signal peptide protein	3408695	3408698	GCTCCGGCTTGCTCTGGTTTACCGAGGCCGGTGTCTTCGCG	intragenic	methylated	132	94	4.01	1.00	methylated	107	87	3.56	0.95	methylated
AL646052	Chromosome	RSc3155		putative antibiotic hydrolase signal peptide protein	3409379	3409382	CGGACGGCAGCAAATGGTTTACCGAGACCGCGGGCATCGGT	intragenic	methylated	123	95	4.65	1.00	methylated	103	95	3.53	0.95	methylated
AL646052	Chromosome	RSc3155		putative antibiotic hydrolase signal peptide protein	3409505	3409508	CGGATGACGGCGTCTGGTTTACCGACAGCGGGACGCGCGCC	intragenic	methylated	149	100	4.91	1.00	methylated	119	93	3.14	1.00	methylated
AL646052	Chromosome	RSc3157		hypothetical protein	3412476	3412479	CCCGACACGCTTTTCGGTAAACTGACGCCATTGTTTCCGTT	upstream	methylated	103	100	3.92	0.91	methylated	137	104	4.23	1.00	methylated
AL646052	Chromosome	RSc3160		two component sensor histidine kinase transcription regulator protein	3416502	3416505	GCCGCGCGCTGACATGGTTTACGCGGGCGCTGGTCGGGATG	intragenic	methylated	131	103	3.72	0.96	methylated	86	95	3.14	0.83	methylated
AL646052	Chromosome	RSc3167		hypothetical protein	3426821	3426824	CTTCAGGCTGGGATTGGTTTACCAGCAACAGAAGTTGTTCC	intragenic	methylated	89	101	2.61	0.73	methylated	63	89	2.23	0.59	methylated
AL646052	Chromosome	RSc3175		hypothetical protein	3434320	3434323	CCCGCACGTGATCAACGTTTACATGAACGCGACGCTTCCTC	intragenic	methylated	110	98	3.32	0.82	methylated	97	96	3.15	0.78	methylated
AL646052	Chromosome	RSc3177		Cyclic nucleotide binding domain-containing protein	3435903	3435906	GCGCCGATAATGCAGGGTTAACTGTGGCGGGAGAAGGGATA	upstream	methylated	77	99	2.42	0.65	methylated	34	100	1.76		methylated
AL646052	Chromosome	RSc3188		putative hemagglutinin-related protein	3454359	3454362	ATACGCAGGGCGCGGGGTTTACGAACACGCCACGGGTGACG	intragenic	methylated	124	83	3.64	0.98	methylated	97	69	3.49	1.00	methylated
AL646052	Chromosome	RSc3196		hypothetical protein	3459176	3459179	GCGAAGAGATGTGTTTGTTTACGAACGCCCCTGATTGCCTT	upstream	methylated	122	88	3.99	0.97	methylated	100	81	3.26	0.86	methylated
AL646052	Chromosome	RSc3205		transmembrane drug efflux protein	3467746	3467749	GTGCGGAAGACCCGGCGTTTACGGTCAAGGTGATGACCATC	intragenic	methylated	53	84	2.61	0.58	methylated	65	76	2.60	0.65	methylated
AL646052	Chromosome	RSc3213		hypothetical protein	3474341	3474344	GTTGTGGCGTCGTCATGTTTACTCCTTCGAGGTGGTTTGAA	upstream	methylated	129	98	4.51	0.98	methylated	90	81	3.30	0.88	methylated
AL646052	Chromosome	RSc3222		putative VGR-related protein	3485391	3485394	GCGGCTGTTTCCGTTTGTTTACCAGTCTTCCGAAAGGTGAA	upstream	methylated	132	113	3.49	0.93	methylated	68	103	2.36	0.56	methylated
AL646052	Chromosome	RSc3249		putative signal peptide protein	3505342	3505345	TTTGTGCGTTGTAGCCGTTTACCGTGGTGGTGGTGCCGAAG	intragenic	methylated	119	101	3.22	1.00	methylated	38	93	1.80		methylated
AL646052	Chromosome	RSc3249		putative signal peptide protein	3505476	3505479	GGTCCCGTAGGTGTTGGTATACCCGTTCCCATAACTCTGCG	intragenic	methylated	117	101	3.33	0.93	methylated	134	104	3.41	1.00	methylated
AL646052	Chromosome	RSc3251		hypothetical protein	3506638	3506641	CTTCGAAAAAGGAATGGTTTACAGCATTGGAAAAGTTCGTG	intragenic	methylated	120	104	3.67	0.88	methylated	49	101	2.08	0.51	methylated
AL646052	Chromosome	RSc3258/RSc3259		hypothetical protein / hypothetical protein	3513157	3513160	GGGACAGACCTCGATGGTTTACGCGGCGGTGCGCGCGGGCG	upstream / intragenic	methylated	125	109	3.81	0.88	methylated	93	115	2.77	1.00	methylated
AL646052	Chromosome	RSc3285		putative Leu/Ile/Val-binding signal peptide protein	3537644	3537647	CTTTGTGAAGTCCAGCGTAAACCCGCCGAGATCGACGCGCG	intragenic	methylated	97	80	3.17	0.93	methylated	122	84	4.69	1.00	methylated
AL646052	Chromosome	RSc3289	rep	ATP-dependent DNA helicase REP protein	3542665	3542668	TGTACCGTGCCGAGCGGTAAACCTGGGGCGAGCGAGTTCTG	upstream	methylated	96	62	3.42	1.00	methylated	110	63	5.13	1.00	methylated
AL646052	Chromosome	RSc3314		hypothetical protein	3575392	3575395	GCAGTGCCACGTTTCCGTTTACCCTGCAGGGAGACCGCATC	intragenic	methylated	184	131	3.70	1.00	methylated	148	124	4.71	0.92	methylated
AL646052	Chromosome	RSc3330		putative signal peptide protein	3593502	3593505	CACGTGGCGCCGGCGGGTATACCGGCTCACGCAATGTGCGT	intragenic	methylated	153	89	6.01	1.00	methylated	123	100	3.34	0.95	methylated
AL646052	Chromosome	RSc3332		transcription regulator protein	3595512	3595515	ATGCGCCGTAAAAGCCGTTAACTTCGGCAAAGGCCGCCGAT	intragenic	methylated	89	88	3.96	0.85	methylated	106	89	3.82	0.89	methylated
AL646052	Chromosome	RSc3358		hypothetical protein	3618060	3618063	ACAAATAGTAGTAGTAGTAAACGCCGTGCCTTTTCTGTGGA	upstream	methylated	61	68	3.01	0.69	methylated	92	76	4.31	0.94	methylated
AL646052	Chromosome	RSc3359	dbhB	histone-like DNA-binding protein HU-beta (NS1)	3618080	3618083	TTACCTTTTTCTTTATGTATACAAATAGTAGTAGTAGTAAA	upstream	methylated	57	74	2.27	0.56	methylated	80	75	2.90	0.72	methylated
AL646052	Chromosome	RSc3359	dbhB	histone-like DNA-binding protein HU-beta (NS1)	3618098	3618101	GGCAGTCGATCGATGGGTTTACCTTTTTCTTTATGTATACA	upstream	methylated	42	72	1.87	0.41	methylated	65	64	3.07	0.86	methylated
AL646052	Chromosome	RSc3370/RSc3371		hypothetical protein/putative transmembrane ABC transporter protein	3630591	3630594	GGCGGCAAGCCGCCTAGTTTACCTTGCGTAGCGCCAGACCC	upstream	methylated	129	103	3.24	1.00	methylated	86	104	2.89	0.69	methylated
AL646052	Chromosome	RSc3376		putative signal peptide protein	3637670	3637673	TTGTTGTGGACCCAATGTATACCGCCCGCAAATGGGATACC	intragenic	methylated	158	107	3.65	1.00	methylated	129	105	3.83	0.90	methylated
AL646052	Chromosome	RSc3378		hypothetical protein	3640054	3640057	GCCAACGGTAATGGCCGTAAACGCTCATGCAGTTCACGGCG	intragenic	methylated	87	109	2.55	0.66	methylated	133	122	3.58	0.84	methylated
AL646052	Chromosome	RSc3379		putative transmembrane protein	3640563	3640566	GGTTGGGGGAAGGGGTGTAAACAGGGTGTAAAAACGTTCCT	upstream	methylated	109	115	2.87	0.79	methylated	137	120	3.57	0.87	methylated
AL646052	Chromosome	RSc3392		response regulator transcription regulator protein	3657303	3657306	ACTGGCATGATCGACCGTAAACTGCGCACGGCGCAGGGCTT	intragenic	methylated	86	92	3.31	0.87	methylated	87	89	3.20	0.72	methylated
AL646052	Chromosome	RSc3393	tISRso5	ISRSO5-transposase protein	3660514	3660517	TTGTTAACTGGTCTAAGTTTACATAGGATGTTGGCATCAAC	upstream	methylated	66	82	2.98	0.65	methylated	79	75	2.91	0.77	methylated
AL646052	Chromosome	RSc3393	tISRso5	ISRSO5-transposase protein	3660528	3660531	AGTGTCCTGTTCCGTTGTTAACTGGTCTAAGTTTACATAGG	upstream	methylated	39	82	2.21		methylated	40	74	2.14		methylated
AL646052	Chromosome	RSc3401	ripS1	Type III effector protein, SKWP family, SKWP1	3678060	3678063	GGCTGGTCTTCGCGCAGTTTACCGCCGCACGTCCGCAGCAC	intragenic	methylated	73	71	3.74	0.89	methylated	84	67	6.15	1.00	methylated
AL646052	Chromosome	RSc3427		hypothetical protein	3699980	3699983	ACAAGACGATGCACCTGTTTACTGTCGGCGAGGCTGGCACG	intragenic	methylated	113	89	4.97	0.98	methylated	85	84	3.63	0.77	methylated
AL646052	Chromosome	RSc3437		hypothetical protein	3708405	3708408	TAGCATCGACGCATGCGTAAACGTTCTCGACTCGGGGGGCG	intragenic	methylated	57	69	2.96	0.71	methylated	117	80	4.28	1.00	methylated
AL646052	Chromosome	RSc3446		bacteriophage protein	1595982	1595985	GACCGTATGGCTTAGGGTTTACGGTGGCCTTGTTTGGCAAT	upstream	methylated	98	85	3.80	0.82	methylated	96	84	2.74	0.87	methylated
AL646053	Megaplasmid	RS05423		RRNA (23S)	1202810	1202813	CTTGATTGAAGTCCCGGTAAACGGCGGCCGTAACTATAACG	intragenic	methylated	50	83	2.05	0.49	methylated	110	93	3.78	1.00	methylated
AL646053	Megaplasmid	RSp0001	repA	REPA replicase protein	980	983	TTACTACAGGTAAACCGTATACAAAGCCCGCAAAGCCTTGT	upstream	methylated	111	67	5.09	1.00	methylated	81	67	3.63	0.86	methylated
AL646053	Megaplasmid	RSp0001	repA	REPA replicase protein	987	990	TTTACGTTTACTACAGGTAAACCGTATACAAAGCCCGCAAA	upstream	methylated	58	60	3.42	0.80	methylated	73	68	3.34	0.82	methylated
AL646053	Megaplasmid	RSp0001	repA	REPA replicase protein	998	1001	TAATACATACCTTTACGTTTACTACAGGTAAACCGTATACA	upstream	methylated	100	67	3.74	1.00	methylated	66	63	4.07	0.79	methylated
AL646053	Megaplasmid	RSp0002/RSp0003	cspD3/parA	cold shock-like transcription regulator protein/partition protein	3518	3521	AATGATTCGACTAGGTGTTTACTCGGAAAGTGCGGAAAAGC	upstream	methylated	85	79	2.83	0.75	methylated	42	74	1.98	0.43	methylated
AL646053	Megaplasmid	RSp0007	kgtP2	putative alpha-ketoglutarate permease transmembrane protein	8733	8736	CTCCATCGTGGTCGACGTAAACGATTGTGTTTCCTCCATGG	intragenic	methylated	101	85	3.74	0.91	methylated	97	93	3.49	0.83	methylated
AL646053	Megaplasmid	RSp0052		metabolite transporter	57669	57672	TTGGCCAAGGCGGGGTGTTTACGTTGGGCGCCATCTCGTTT	intragenic	methylated	121	83	4.19	1.00	methylated	99	78	4.15	0.99	methylated
AL646053	Megaplasmid	RSp0059		hypothetical protein	67716	67719	CGCGGTGCCGCCGCCGGTAAACGCTTCAGGTGTGCCGGCGA	intragenic	methylated	50	44	4.74	0.87	methylated	71	51	3.82	1.00	methylated
AL646053	Megaplasmid	RSp0074		putative signal peptide protein	84676	84679	CTTTGCCTCTCCGCACGTATACGTGTCATTTCCCTTGGCAG	intragenic	methylated	75	81	2.64	0.72	methylated	78	77	3.22	0.81	methylated
AL646053	Megaplasmid	RSp0077		hypothetical protein	87269	87272	CAAATTGTTAACCATGGTTTACAGCGCAGACTTGCGGGCAC	upstream	methylated	89	94	3.96	0.78	methylated	59	87	2.61	0.60	methylated
AL646053	Megaplasmid	RSp0077		hypothetical protein	87279	87282	TGGCACGTGACAAATTGTTAACCATGGTTTACAGCGCAGAC	upstream	methylated	58	93	2.42	0.57	methylated	55	90	2.31	0.59	methylated
AL646053	Megaplasmid	RSp0086		putative RHS-related protein	96794	96797	TGCCCGTCTCCGCATCGTAAACCTGCCCGGGGAAGCGCAGG	intragenic	methylated	98	85	2.90	0.93	methylated	104	90	3.34	0.78	methylated
AL646053	Megaplasmid	RSp0096		putative RHS-related protein	103138	103141	TCATCAACGGCGTACGGTTAACCATTCGAGATTGCTGCCGC	upstream	methylated	109	79	4.43	1.00	methylated	93	76	4.47	0.98	methylated
AL646053	Megaplasmid	RSp0100/RSp0101		putative ferrisiderophore receptor protein / hypothetical protein	112047	112050	GATTGGCGGCCCCCGCGTAAACGCCGCATATAGGCTTCGCG	upstream	methylated	61	70	2.74	0.65	methylated	86	71	3.30	0.84	methylated
AL646053	Megaplasmid	RSp0101		hypothetical protein	112488	112491	AAGCAGGCCATCGTACGTATACGTCGAGCCGGCCGTGGCAT	intragenic	methylated	112	65	4.65	1.00	methylated	88	65	3.24	1.00	methylated
AL646053	Megaplasmid	RSp0102		putative insertion sequence	113809	113812	GCGCAAAAAGCAGGATGTAAACACATCTCAGCAAATGATAA	upstream	methylated	65	80	2.57	0.62	methylated	120	77	3.33	1.00	methylated
AL646053	Megaplasmid	RSp0105		hypothetical protein	119906	119909	CCTCGGCGATCGTCTTGTAAACCGGGTAACGCACGCCGTAG	intragenic	methylated	67	60	3.71	0.98	methylated	105	67	4.37	1.00	methylated
AL646053	Megaplasmid	RSp0113		hypothetical protein	130725	130728	GACGATGCTGGTCAGCGTAAACACGCTCGCCAGCAGCAGCG	intragenic	methylated	79	118	2.65	0.61	methylated	109	118	3.92	0.76	methylated
AL646053	Megaplasmid	RSp0116		putative lipoprotein	133337	133340	ATTTCCCCGCCCCCGGGTTAACCAGGAAATCGCCGACCATT	upstream	methylated	103	86	3.00	0.93	methylated	45	81	2.02		methylated
AL646053	Megaplasmid	RSp0130		hypothetical protein	152022	152025	ACCGGTTCTTGATGGTGTTAACATCGTCGGTGGAAATCTTC	intragenic	methylated	79	73	3.06	0.86	methylated	85	80	3.19	0.85	methylated
AL646053	Megaplasmid	RSp0135		putative hydrolase transmembrane protein	157327	157330	AGCGTGGGCACCTGTGGTTTACCGGGCAAAGCGGCATCTAC	intragenic	methylated	115	83	3.48	1.00	methylated	80	78	3.65	0.91	methylated
AL646053	Megaplasmid	RSp0163		putative phosphopantetheinyl transferase protein	189951	189954	GCGCGCGAGCGGCAGGGTAAACCAAACCATCCCGTGCCGCC	intragenic	methylated	105	88	3.23	0.88	methylated	107	98	3.15	0.99	methylated
AL646053	Megaplasmid	RSp0213	RipBJ	Type III effector protein RipBJ	262118	262121	AGCTACCGCCCCGGCCGTTAACTAAACGTTGCGAAACGACT	intragenic	methylated	97	81	4.33	0.94	methylated	76	86	2.59	0.72	methylated
AL646053	Megaplasmid	RSp0216/RSp0217	/ tISRso5	candidate type III effector interrupted by IS insertion (C terminal part), probable pseudogene, serine-threonine protein kinase domain / ISRSO5-transposase protein	269725	269728	ATGTAAACTTAGACCAGTTAACAACGGAACAGGACACTAGC	intragenic / upstream	unmethylated					methylated	44	80	2.09	0.55	hemimethylated strand +
AL646053	Megaplasmid	RSp0217	tISRso5	ISRSO5-transposase protein	269739	269742	GATGCCAACATCCTATGTAAACTTAGACCAGTTAACAACGG	upstream	methylated	48	71	2.56	0.53	methylated	94	81	2.79	0.83	methylated
AL646053	Megaplasmid	RSp0219		hydroxylase	273289	273292	CACGGCCTCCCGGCGCGTATACGCCAGCCAGCTTCACGGCG	intragenic	methylated	123	94	5.19	1.00	methylated	130	90	5.18	0.99	methylated
AL646053	Megaplasmid	RSp0234		metabolite transporter	293286	293289	CGTAGCCGCCGCGCGGGTTAACACCAACTGCGCCGGCCACG	upstream	methylated	94	93	3.10	0.84	methylated	67	93	2.56	0.77	methylated
AL646053	Megaplasmid	RSp0266		hypothetical protein	341766	341769	TTTCCCGGTATGGACGGTTAACCAGTTCCGGAGCGGATAGC	intragenic	methylated	111	96	3.33	1.00	methylated	120	97	3.08	0.98	methylated
AL646053	Megaplasmid	RSp0267		hypothetical protein	342758	342761	CGCAGTCATCGGCAATGTATACGGTCACCGCACTATCCAGC	intragenic	methylated	113	103	3.18	0.78	methylated	91	108	2.74	0.69	methylated
AL646053	Megaplasmid	RSp0294		putative hemolysin-type calcium-binding protein	382740	382743	CTCGCGACCCATCCGGGTTAACAACAAACTCGGCACCGTCG	intragenic	methylated	82	71	3.51	0.83	methylated	51	73	2.34		methylated
AL646053	Megaplasmid	RSp0336		transcription regulator protein	442867	442870	GGAACGCGCTGACGCTGTAAACCGCCCCCGGCACGTATTCG	intragenic	methylated	90	76	3.45	0.98	methylated	119	84	5.76	1.00	methylated
AL646053	Megaplasmid	RSp0338	epsR	negative regulator of exopolysaccharide production transcription regulator protein	445723	445726	TGGGGTAAACAAAAAGGTTTACATCCCATTGATGGGTGCAA	upstream	unmethylated					unmethylated					unmethylated
AL646053	Megaplasmid	RSp0338	epsR	negative regulator of exopolysaccharide production transcription regulator protein	445735	445738	ACAGCGCCCGATTGGGGTAAACAAAAAGGTTTACATCCCAT	upstream	unmethylated					unmethylated					unmethylated
AL646053	Megaplasmid	RSp0341	flgA	flagellar basal body P-ring biosynthesis protein FlgA	447351	447354	AACCGCCTGCGCGGCCGTATACAAGTGGGCGTGCGCTGCCG	intragenic	methylated	109	86	4.08	0.94	methylated	114	85	4.07	0.93	methylated
AL646053	Megaplasmid	RSp0350	flgJ	flagellar protein flgJ	454890	454893	CTGGTCGAGCATCGACGTATACATCTTGCTCGACGACGAAT	intragenic	methylated	107	91	3.74	0.89	methylated	105	91	4.65	0.97	methylated
AL646053	Megaplasmid	RSp0396		hypothetical protein	501996	501999	GGCGCTGCTGGTGGCGGTATACATCGCGGCACGCTGGCTGC	intragenic	methylated	140	89	4.47	1.00	methylated	140	94	4.47	1.00	methylated
AL646053	Megaplasmid	RSp0399		hypothetical protein	505523	505526	TGACAGAGCGATGTCAGTAAACCAACAAAATTCCACTTAAA	upstream	methylated	40	59	2.04	0.75	methylated	58	71	2.29	0.59	methylated
AL646053	Megaplasmid	RSp0438		putative hydrolase protein	551111	551114	TTCCAGCGCTGTCCCGGTAAACGCGCCGATGCGGTGCTTGA	intragenic	methylated	81	65	4.17	0.87	methylated	90	69	4.12	1.00	methylated
AL646053	Megaplasmid	RSp0449		putative RSH-related protein	561449	561452	TGCTGACGAAAAGAAGGTAAACGAGTACGTGCAGAGCATCG	intragenic	methylated	126	117	3.37	0.87	methylated	128	122	3.07	0.81	methylated
AL646053	Megaplasmid	RSp0453/RSp0454	tISRso5/	remnant of ISRSO5 transposase protein / rhs-related protein	565494	565497	TTGTTAACTGGTCTAAGTTTACATAGGATGTTGGCATCAAC	upstream / intragenic	methylated	96	94	2.67	0.80	methylated	50	81	2.40	0.51	methylated
AL646053	Megaplasmid	RSp0454		rhs-related protein	565508	565511	AGTGTCCTGTTCCGTTGTTAACTGGTCTAAGTTTACATAGG	intragenic	methylated	61	88	2.75	0.64	methylated	34	88	2.01		methylated
AL646053	Megaplasmid	RSp0457		rhs-related protein	570635	570638	CGAGCAGTTTGGATGGGTATACCGTTCCGGCCGGCGCGCGC	intragenic	methylated	76	67	4.62	0.98	methylated	102	63	4.07	1.00	methylated
AL646053	Megaplasmid	RSp0458		rhs-related protein	574357	574360	TCGCAACGATTGGTCCGTAAACCTGGAAACTGACCGCTGTG	upstream	methylated	94	53	4.11	1.00	methylated	78	51	3.90	1.00	methylated
AL646053	Megaplasmid	RSp0516		hypothetical protein	642231	642234	CGTTACGGCGACTGTCGTATACGGGCCTGTCGACGCCAGCA	intragenic	methylated	70	44	3.25	1.00	methylated	43	44	2.68	0.64	methylated
AL646053	Megaplasmid	RSp0540		hemagglutinin-related protein	683672	683675	GTCGCCCCAGGAATATGTAAACAGCCCGGTAGCCTTGAGTT	intragenic	methylated	114	76	3.35	1.00	methylated	113	80	3.67	1.00	methylated
AL646053	Megaplasmid	RSp0541		hypothetical protein	684482	684485	AAGCCAAGCCTAGGTCGTATACAGAATGACCGCCATCAAAA	upstream	methylated	84	91	3.12	0.72	methylated	88	88	3.34	0.78	methylated
AL646053	Megaplasmid	RSp0547	tISRso8a	ISRSO8-transposase orfA protein	687777	687780	CCTTCCTTGGGGTCGAGTTTACGTGCGACCTGCTGGAAGGC	upstream	methylated	119	95	3.37	0.94	methylated	122	84	4.26	0.99	methylated
AL646053	Megaplasmid	RSp0551-552		hydrolase transmembrane protein - putative Nickel/cobalt transporter	694922	694925	TGCGCCTGGTCGCCGCGTAAACAAAGCCTCTCCGCCCGCCA	downstream	methylated	82	68	5.57	0.90	methylated	110	75	5.11	1.00	methylated
AL646053	Megaplasmid	RSp0570		hypothetical protein	711564	711567	GTTGTACGGCGGATCTGTAAACACCATGTCCGCCGGCTCGC	intragenic	methylated	113	78	4.20	1.00	methylated	94	73	5.82	0.98	methylated
AL646053	Megaplasmid	RSp0572	ripAX2	Type III effector protein RipAX2	712820	712823	CCGTTATGCGGGCAAAGTAAACGAGGCGTTAGGGAAAATTG	intragenic	methylated	101	84	3.67	0.84	methylated	133	88	5.53	1.00	methylated
AL646053	Megaplasmid	RSp0583	cbhA	exoglucanase A	719005	719008	TCCTTGAATCAACTGTGTATACAGAAGAATTGCCGCCGCCC	intragenic	methylated	129	111	3.50	0.87	methylated	152	108	4.06	0.99	methylated
AL646053	Megaplasmid	RSp0583	cbhA	exoglucanase A	719327	719330	GATCTACACGTCCAGAGTTTACATAAGTATTGACATCACTT	intragenic	methylated	139	113	3.16	0.91	methylated	160	106	4.61	1.00	methylated
AL646053	Megaplasmid	RSp0598		putative response regulator transcription regulator protein	730919	730922	TGCACGCTATGTGGCGGTAAACGGCATGGAGGCGCGCAACT	upstream	methylated	66	57	3.16	0.81	methylated	75	64	3.65	0.90	methylated
AL646053	Megaplasmid	RSp0611		hypothetical protein	743012	743015	GCATGCATCGGATTCCGTTTACTCGTACTACAACGGAATCT	intragenic	methylated	91	79	4.18	0.92	methylated	65	69	2.61	0.67	methylated
AL646053	Megaplasmid	RSp0629		putative VGR-related protein	765405	765408	AATTGAATCGCGTTTTGTTAACAAATAATAAAAATCAAAAA	upstream	unmethylated					unmethylated					unmethylated
AL646053	Megaplasmid	RSp0640		hypothetical protein	781364	781367	GGATTTTTGCGTTGTTGTTAACGACGAGGGCCAGTATTCGT	intragenic	methylated	109	125	3.11	0.75	methylated	113	127	3.06	0.77	methylated
AL646053	Megaplasmid	RSp0641		peptide synthetase protein	792207	792210	CCACGGCTGGGTGGACGTAAACAGCCGGGCGACCTGGCGGT	intragenic	methylated	137	89	4.43	1.00	methylated	108	90	4.08	0.96	methylated
AL646053	Megaplasmid	RSp0642		peptide synthetase protein	805037	805040	ACCGGTGGAGCCCGAGGTATACAGCACGTAGGCCGCCGCCT	intragenic	methylated	95	48	6.43	1.00	methylated	55	49	4.46	0.92	methylated
AL646053	Megaplasmid	RSp0660		porin protein	839141	839144	CCGCGATTGGTGCGTCGTATACGCTGGGTGAGGCGAAGGTC	intragenic	methylated	122	70	4.71	1.00	methylated	90	62	5.71	1.00	methylated
AL646053	Megaplasmid	RSp0662		transcription regulator protein	840667	840670	CGCGAGGCCTGCTCGCGTAAACCCTCCGTGCTCCACCACTT	intragenic	methylated	107	64	3.57	1.00	methylated	59	65	2.31	0.61	methylated
AL646053	Megaplasmid	RSp0704		transcription regulator protein	892718	892721	TCTATTCATAACTCTCGTATACCCTAGGCGCAGCCGGGGTC	upstream	methylated	84	94	2.67	0.73	methylated	106	96	2.97	0.82	methylated
AL646053	Megaplasmid	RSp0708		signal peptide protein	898008	898011	ACATCTCGTTACGCCCGTATACCTTCTGTAAGACCGCGCCA	upstream	methylated	124	104	3.54	0.99	methylated	127	105	4.14	1.00	methylated
AL646053	Megaplasmid	RSp0717		hypothetical protein	905290	905293	TTTGTGAAGGAGCCGTGTATACCCCGACCCGGTCGTTGCGG	upstream	methylated	71	52	3.78	0.98	methylated	44	43	2.86	0.68	methylated
AL646053	Megaplasmid	RSp0718		lipoprotein	906207	906210	GTCGTACGTGAAGTCGGTAAACAGCGCGGGCGTGCCGCCGG	intragenic	methylated	58	50	2.95	0.81	methylated	66	45	3.97	1.00	methylated
AL646053	Megaplasmid	RSp0721		hypothetical protein	908893	908896	GCGGTTGATGCGGCGAGTATACGTCGTCACTTCAGCGGCCA	upstream	methylated	72	48	5.65	1.00	methylated	75	42	5.84	1.00	methylated
AL646053	Megaplasmid	RSp0725/RSp0726		Predicted Fe-S oxidoreductase / MFS family transporter	912864	912867	CCAGCGACATCAATTGGTAAACGTTATCACGAATCTCATCG	intragenic / upstream	methylated	46	68	2.50	0.53	methylated	73	68	2.73	0.81	methylated
AL646053	Megaplasmid	RSp0726		MFS family transporter	913151	913154	AACTGGCGTTGGCGCCGTTTACTCTGACCCAATGGCCAAGC	intragenic	methylated	93	71	4.08	0.94	methylated	66	61	2.80	0.78	methylated
AL646053	Megaplasmid	RSp0726		MFS family transporter	913367	913370	CATATGTCAGGGCGCGGTTTACCCCCGCCGCAGCCTCGCGG	intragenic	methylated	79	79	3.91	0.79	methylated	76	69	3.12	0.89	methylated
AL646053	Megaplasmid	RSp0753		hypothetical protein	948682	948685	AGGAAGATGAAGTATCGTATACCGATTTATATCAGCGATAT	intragenic	methylated	85	68	3.30	0.98	methylated	92	68	3.13	0.85	methylated
AL646053	Megaplasmid	RSp0755		hypothetical protein	953740	953743	GCTCTCTGATTTTTCCGTAAACGTCGGGGCTATACCGCTTA	intragenic	methylated	78	67	3.20	0.92	methylated	110	82	3.66	0.88	methylated
AL646053	Megaplasmid	RSp0769		putative transmembrane protein	973394	973397	CCTCCCACTAACCTTCGTTAACTCTGGGGCAGTTCGAAAAT	intragenic	methylated	96	76	3.45	0.93	methylated	76	72	3.04	0.73	methylated
AL646053	Megaplasmid	RSp0771		hypothetical protein	974940	974943	TCTTTCCTCGAATCTTGTATACCGCGCTCACTTTCGCCTGC	intragenic	methylated	58	58	2.63	0.75	methylated	68	52	3.90	0.87	methylated
AL646053	Megaplasmid	RSp0797		transport transmembrane protein	1001704	1001707	GAATGCGCACATGCCGGTAAACACCGCGAACAACACGATGG	intragenic	methylated	99	84	3.26	0.86	methylated	52	86	2.21	0.57	methylated
AL646053	Megaplasmid	RSp0814-815	mqo -	malate:quinone oxidoreductase - transcription regulator protein	1028222	1028225	CAAAAACCATCCGCCCGTAAACGACAATCGGGGCCGACACG	downstream	methylated	92	80	3.98	0.91	methylated	106	76	4.85	1.00	methylated
AL646053	Megaplasmid	RSp0816		transcription regulator protein	1029664	1029667	TGTCACGCGCGGGGCCGTATACGGACATTTCCCGGGCAAGC	intragenic	methylated	102	78	5.80	1.00	methylated	114	75	5.40	1.00	methylated
AL646053	Megaplasmid	RSp0827		ketoglutarate semialdehyde dehydrogenase protein	1044423	1044426	CGGGCGCGGTCTCGCGGTAAACGTCGAACGCCGCGCCGGCG	intragenic	methylated	93	69	4.78	1.00	methylated	101	79	3.63	0.96	methylated
AL646053	Megaplasmid	RSp0851	prhJ	transcription regulator PRHJ transcription regulator protein	1082416	1082419	ACTTAATTGATTCCGCGTATACGCACTTCAGTCACACTTTG	intragenic	methylated	58	86	2.14	0.53	methylated	114	86	3.83	0.94	methylated
AL646053	Megaplasmid	RSp0863	hrcV	Hrp conserved HRCV transmembrane protein	1090651	1090654	CCGAACAGGCCCCGTCGTTTACCGTGCCGGTGGGCGTGCGG	intragenic	methylated	101	71	4.97	1.00	methylated	75	61	3.83	0.86	methylated
AL646053	Megaplasmid	RSp0898	dsbA2	thiol:disulfide interchange signal peptide protein	1134802	1134805	CGCGCTTGGCATTCGCGTTTACGCCGAACGCGTTGTAGGCG	intragenic	methylated	110	68	5.03	1.00	methylated	80	58	3.82	0.93	methylated
AL646053	Megaplasmid	RSp0955-RS06160		porin signal peptide protein - RRNA (5S)	1207806	1207809	ACCGGTCGAGTCGGCCGTAAACGCGTCGGCCAAAGCCATGC	downstream	methylated	104	100	3.83	0.84	methylated	138	109	4.59	0.91	methylated
AL646053	Megaplasmid	RSp0994	uvrA2	excinuclease ABC subunit A	1248486	1248489	GCCGGAAATTCGAGCCGTAAACTGTAGCCGATTCCCGCGCG	upstream	methylated	92	102	3.55	0.74	methylated	113	95	4.54	0.90	methylated
AL646053	Megaplasmid	RSp1001		conserved signal peptide protein	1261276	1261279	GCGGGCGCAGGCGTCGGTATACAACTTCGTCGGCACCATTC	intragenic	methylated	92	90	3.20	0.76	methylated	91	92	3.17	0.83	methylated
AL646053	Megaplasmid	RSp1007/RSp1008		putative acetyl transferase protein/glycosyl transferase transmembrane protein	1270565	1270568	AGGCGACCATGACAAAGTTTACCGGCAGTGATGAAGTTCAA	upstream / intragenic	methylated	108	94	3.74	0.96	methylated	91	94	3.13	0.76	methylated
AL646053	Megaplasmid	RSp1014	epsF	EPS I polysaccharide export inner membrane transmembrane protein	1278352	1278355	GCGCGAGACTGTTTCGGTATACCTATTGTTTTTACATTGTC	intragenic	methylated	80	58	2.53	1.00	methylated	72	55	3.48	1.00	methylated
AL646053	Megaplasmid	RSp1024	ripA5	Type III effector protein, AWR family, AWR5	1292865	1292868	CACGCGGGCCAGCAACGTTTACGCCCCGCAGCACGGCCGGC	upstream	methylated	63	49	4.04	0.90	methylated	56	45	3.15	0.81	methylated
AL646053	Megaplasmid	RSp1024	ripA5	Type III effector protein, AWR family, AWR5	1294966	1294969	CGCATTGCCGTCCAGCGTATACCCCTGCGGGCGCTTGCTCT	intragenic	methylated	68	51	4.93	1.00	methylated	87	47	5.68	1.00	methylated
AL646053	Megaplasmid	RSp1025		putative amino-acid efflux transmembrane protein	1298046	1298049	TTTTACGTTATCCAGCGTTTACTTAAAACGCGCTCGATTCA	upstream	methylated	78	67	3.30	0.76	unmethylated					hemimethylated strand -
AL646053	Megaplasmid	RSp1090		hypothetical protein	1381730	1381733	AGCGCGTGGCCGCGGCGTATACCGCGGTCTCTTCCGTGCTG	intragenic	methylated	82	62	4.58	1.00	methylated	94	65	5.15	1.00	methylated
AL646053	Megaplasmid	RSp1095		activation/secretion signal peptide protein	1388255	1388258	TCACGGAAACTGATACGTATACGCCGCATTGAAGCGCAGGC	intragenic	methylated	67	56	3.11	0.81	methylated	77	60	2.58	0.98	methylated
AL646053	Megaplasmid	RSp1097		hypothetical protein	1389704	1389707	GCTGAACTTGCTGCGGGTATACGCGGATGGCGAGGCTACGC	upstream	methylated	112	67	5.50	1.00	methylated	90	69	4.69	0.96	methylated
AL646053	Megaplasmid	RSp1132		hypothetical protein	1427522	1427525	CCATGAAGCATTTCCTGTTTACCTCTCCATTTTTGTGGGAG	intragenic	methylated	99	83	3.07	0.95	methylated	64	70	2.91	0.67	methylated
AL646053	Megaplasmid	RSp1136	tISRso17	ISRSO17-transposase protein	1432317	1432320	AACAGTATGCTCAGCGGTAAACTCAAGTGATCATTTGAAGG	upstream	methylated	87	83	2.92	0.75	methylated	42	86	2.01	0.45	methylated
AL646053	Megaplasmid	RSp1152	tISRso5	ISRSO5-transposase protein	1452542	1452545	TTGTTAACTGGTCTAAGTTTACATAGGATGTTGGCATCAAC	upstream	methylated	82	76	2.65	0.80	methylated	77	71	3.03	0.77	methylated
AL646053	Megaplasmid	RSp1152	tISRso5	ISRSO5-transposase protein	1452556	1452559	AGTGTCCTGTTCCGTTGTTAACTGGTCTAAGTTTACATAGG	upstream	methylated	37	76	1.87	0.48	methylated	31	75	1.87		methylated
AL646053	Megaplasmid	RSp1163		hypothetical protein	1463294	1463297	CCCATCTTTTCGGGCGGTATACCTCGCGCACGCAGGTTCAG	intragenic	methylated	123	74	4.79	1.00	methylated	113	77	4.24	1.00	methylated
AL646053	Megaplasmid	RSp1169		hypothetical protein	1472133	1472136	ACGGTGGTCGGCAGCGGTTTACCGGCTGCCACGCCGTCCAG	intragenic	methylated	136	90	4.77	1.00	methylated	86	87	2.86	0.83	methylated
AL646053	Megaplasmid	RSp1216	ISRso14	ISRSO14-transposase ORFA protein	1547543	1547546	GATGATTTGCGCTTCCGTAAACCGCTTCTTCATGTCCGTCT	intragenic	methylated	71	57	3.90	0.88	methylated	68	59	3.52	0.78	methylated
AL646053	Megaplasmid	RSp1268-RSp1269		integral membrane transmembrane protein - signal peptide protein	1605319	1605322	ACGGTGCGCGGCAGGCGTAAACGTTGGGCCGCGATGGCAGC	downstream	methylated	114	90	4.02	0.95	methylated	141	94	3.98	1.00	methylated
AL646053	Megaplasmid	RSp1290	pilW	putative type IV fimbrial biogenesis transmembrane protein	1641288	1641291	GTCCGGTACGACCCAGGTTTACGTCAACACCTTTTCGATCA	intragenic	methylated	124	91	4.02	0.90	methylated	77	90	2.68	0.98	methylated
AL646053	Megaplasmid	RSp1311-RSp1312		hypothetical protein - hypothetical protein	1664918	1664921	AGCCCGCTGTCCTCGAGTTAACAAGCGGGCCGCGCCACACA	downstream	methylated	57	27	6.45	0.94	methylated	51	30	3.73	1.00	methylated
AL646053	Megaplasmid	RSp1312		hypothetical protein	1665588	1665591	AGCGCATTTGCCGCCGGTTTACTGTGTCCGTTTTGGATGAG	intragenic	methylated	38	28	5.34	0.93	methylated	42	28	3.82	1.00	methylated
AL646053	Megaplasmid	RSp1324		Putative Lipase (class 3)	1674888	1674891	CGGCACAAAGAGGCTGGTAAACGATCTGACCACCGCCAGAA	intragenic	methylated	50	51	3.10	0.64	methylated	73	53	3.49	0.98	methylated
AL646053	Megaplasmid	RSp1329		hypothetical protein	1680220	1680223	CGACAGACCAAAGCTCGTATACGTTGTGGCACTGCCCCTGG	intragenic	unmethylated					unmethylated					unmethylated
AL646053	Megaplasmid	RSp1342-RSp1343		hypothetical protein - hypothetical protein	1695108	1695111	AGCCCGCTGTCCTCGAGTTAACAAGCGGGCCGCGCCACACA	downstream	methylated	39	34	2.67	0.73	methylated	37	34	2.74		methylated
AL646053	Megaplasmid	RSp1343		hypothetical protein	1695778	1695781	AGCGCATTTGCCGCCGGTTTACTGTGTCCGTTTTGGATGAG	intragenic	methylated	61	36	5.20	1.00	methylated	40	29	3.10	0.96	methylated
AL646053	Megaplasmid	RSp1355		putative lipoprotein transmembrane	1705078	1705081	CGGCACAAAGAGGCTGGTAAACGATCTGACCACCGCCAGAA	intragenic	methylated	46	62	2.74	0.58	methylated	73	63	4.13	0.94	methylated
AL646053	Megaplasmid	RSp1360		hypothetical protein	1710410	1710413	CGACAGACCAAAGCTCGTATACGTTGTGGCACTGCCCCTGG	intragenic	methylated	152	97	4.54	1.00	methylated	125	99	3.55	0.90	methylated
AL646053	Megaplasmid	RSp1364	kgd	alpha-ketoglutarate decarboxylase	1714375	1714378	GCCTCCTCCGTTGCCCGTTTACAGCAACAGCACTGCGACTA	upstream	methylated	153	98	5.19	1.00	methylated	86	89	3.93	0.79	methylated
AL646053	Megaplasmid	RSp1390	fliA	flagellar biosynthesis sigma factor	1751330	1751333	AGGCAGGCATGGACATGTATACCGCTACCGGTCGCAAGACC	intragenic	methylated	93	79	3.72	0.96	methylated	71	80	2.98	0.70	methylated
AL646053	Megaplasmid	RSp1398/RSp1399	aroE/	shikimate 5-dehydrogenase/porin signal peptide protein	1761411	1761414	GCCGGCGTCTTGTGGTAACGTAAACGTACTAGTTCGTACAA	upstream	unmethylated					unmethylated					unmethylated
AL646053	Megaplasmid	RSp1403/RSp1404	cheB/cheD	chemotaxis-specific methylesterase/Chemotaxis protein CheD	1766897	1766900	CTTCGCGCCTGCAACTGTTTACGTAATCCCTGTACTTGCCC	upstream / intragenic	methylated	69	73	2.82	0.70	methylated	35	64	1.99		methylated
AL646053	Megaplasmid	RSp1411	motA	flagellar motor protein MotA	1776250	1776253	GTGCCCGAAGCCTTCAGTAAACCGGGTGTGTGCCGTTAATT	upstream	methylated	119	109	3.35	1.00	methylated	196	115	5.01	1.00	methylated
AL646053	Megaplasmid	RSp1413	flhD	transcriptional activator FlhD	1777931	1777934	ACGGTCTATCCCGTTCGTTTACACCGCCCAACGCTGATTTC	upstream	methylated	102	111	3.00	0.70	methylated	64	91	2.39	0.58	methylated
AL646053	Megaplasmid	RSp1430		hypothetical protein	1800321	1800324	TCCTGACCGACGATGCGTATACGCCGGCGCTGCTGCGCGAG	intragenic	methylated	90	73	3.73	0.93	methylated	122	77	4.60	1.00	methylated
AL646053	Megaplasmid	RSp1446	cfa1	cyclopropane fatty acyl phospholipid synthase	1821026	1821029	TCGTGGACACCCGCCGGTATACGCCGGAGCGTCCCGGCTTG	intragenic	methylated	138	102	5.22	0.99	methylated	133	103	4.02	1.00	methylated
AL646053	Megaplasmid	RSp1460	ripAU	Type III effector protein RipAU	1838916	1838919	CGGGCGACACCGGTTCGTTTACCGACGCAAGACACGGCAGC	upstream	methylated	86	86	3.39	0.83	methylated	70	82	3.09	0.65	methylated
AL646053	Megaplasmid	RSp1477		signal peptide protein	1857052	1857055	CGGGTTTGACCCGCCGGTATACGCCGCTCGCTTCAAGGTCG	intragenic	methylated	139	103	5.02	1.00	methylated	152	102	4.49	1.00	methylated
AL646053	Megaplasmid	RSp1480		hypothetical protein	1859042	1859045	CTCAAAAAAGGCAGCAGTTTACACGCCGACGGGGGGCGGGC	upstream	methylated	143	100	5.00	1.00	methylated	97	100	3.36	0.78	methylated
AL646053	Megaplasmid	RSp1486		hypothetical protein	1866078	1866081	TGCGCACCATTGCGCCGTTTACCGAACTCGGCAATGTGGCG	intragenic	methylated	163	98	4.84	1.00	methylated	88	87	3.44	0.86	methylated
AL646053	Megaplasmid	RSp1491		putative transferase protein	1870659	1870662	GCGCACCCTCGGCGCGGTATACACGCGGCTCGACGACCAGA	intragenic	methylated	134	73	5.93	1.00	methylated	137	76	4.48	1.00	methylated
AL646053	Megaplasmid	RSp1518		alanin-rich signal peptide protein	1899917	1899920	GATACGTGCGTGCAGGGTTAACGCCGGGACACTCCAGGCGT	upstream	methylated	55	79	2.21	0.68	methylated	93	83	3.20	0.94	methylated
AL646053	Megaplasmid	RSp1529	efe	1-aminocyclopropane-1-carboxylate oxidase (Ethylene-forming enzyme)	1916009	1916012	CATTGCACCGCACAACGTTTACCCATAAGGCAAAGGCACAT	upstream	unmethylated					unmethylated					unmethylated
AL646053	Megaplasmid	RSp1543		hypothetical protein	1938286	1938289	TGTATTGGACGGATTGGTTTACGCGAGGCGAGAATATTGAC	intragenic	methylated	87	79	2.56	0.76	methylated	55	67	2.19	0.64	methylated
AL646053	Megaplasmid	RSp1544		hypothetical protein	1939052	1939055	ATTGAAATGACGGAGAGTAAACTTCAAAAGAGGGCGTTGGT	intragenic	unmethylated					methylated	78	82	2.46	0.66	hemimethylated strand +
AL646053	Megaplasmid	RSp1545		putative hemagglutinin-related protein	1939293	1939296	CGGTGAATGCGAGCCAGTTTACTCTTAGTGAGAGCGATCTT	intragenic	methylated	71	89	2.53	0.62	methylated	43	77	1.99		methylated
AL646053	Megaplasmid	RSp1572		putative transport transmembrane protein	1974457	1974460	GAAAGGTGATCGCACTGTAAACGAAACGCATACTGGAGGTG	upstream	methylated	92	86	3.40	0.78	methylated	114	89	3.26	0.93	methylated
AL646053	Megaplasmid	RSp1585		putative RHS-related transmembrane protein	1989829	1989832	GAAAGCGGGCATCTTCGTAAACGTACTGGCGAGTGACATTG	intragenic	methylated	107	87	3.18	0.96	methylated	143	91	5.01	1.00	methylated
AL646053	Megaplasmid	RSp1596		hypothetical protein	2001854	2001857	TCGCGGGCCGGCTAGGGTTTACCGCAGGCATAATCTCCTTG	upstream	methylated	90	65	3.05	1.00	methylated	45	65	2.71	0.60	methylated
AL646053	Megaplasmid	RSp1605		hemagglutinin-like protein	2018520	2018523	CGGCTTGCCGGCCGCCGTATACGCGCTGATCAGCGTCGTGG	intragenic	methylated	132	85	5.23	1.00	methylated	124	89	5.46	1.00	methylated
AL646053	Megaplasmid	RSp1643		hypothetical protein	2062924	2062927	CCCAAGATTAACGAACGTTAACAAACGCCAGCGGGAGTGCT	upstream	methylated	90	97	2.84	0.76	methylated	43	96	2.06		methylated
AL646053	Megaplasmid	RSp1651		RNA polymerase sigma factor	2068769	2068772	ACTGGACCGCATCGCGGTAAACGGGGGGACTCCACCTTCCG	upstream	methylated	100	112	3.12	0.78	methylated	138	111	3.97	0.98	methylated
AL646053	Megaplasmid	RSp1675	tISRso5	ISRSO5-transposase protein	2087332	2087335	ATGTAAACTTAGACCAGTTAACAACGGAACAGGACACTAGC	upstream	unmethylated					methylated	31	97	1.71		hemimethylated strand +
AL646053	Megaplasmid	RSp1675	tISRso5	ISRSO5-transposase protein	2087346	2087349	GATGCCAACATCCTATGTAAACTTAGACCAGTTAACAACGG	upstream	methylated	46	90	2.04		methylated	78	97	2.37	0.65	methylated
*GTWWAC motifs were annotated intragenic if their positions mapped within the annotated coding sequence, upstream if they mapped to the first non-coding 300 bp before the annotated start codon and downstream otherwise. **for hemimethylated motifs, the strand which is methylated is indicated.

## Sheet: Mar26a1
Sequence ID	Replicon	Gene ID	Gene name	Gene Description	position strand -	position strand +	Context	upstream, intragenic, downstream*	Methylation status strand -					Methylation status strand +					methylation status**
									status	score	coverage	IPDRatio	fraction	status	score	coverage	IPDRatio	fraction
AL646052	Chromosome	RSc0008	rpsU	30S ribosomal protein S21	6501	6504	GCGGCCTCTTGCATCGGTAAACGGATTCAACTACACTGCAC	upstream	methylated	157	226	2.77	0.67	methylated	185	252	2.62	0.81	methylated
AL646052	Chromosome	RSc0008	rpsU	30S ribosomal protein S21	6680	6683	ACCGGCAAATGCTTCGGTAAACGGGTCAGCTGGCCGGCCAC	upstream	methylated	239	247	3.58	0.95	methylated	293	256	3.99	1.00	methylated
AL646052	Chromosome	RSc0010	acrB	putative acriflavin resistance transmembrane protein	11610	11613	CAAGCAGTAAGCCGCAGTAAACAAGGAGCCATCGCATGGCA	upstream	methylated	225	218	4.05	0.89	methylated	286	213	5.21	1.00	methylated
AL646052	Chromosome	RSc0039		transmembrane sensor histidine kinase transcription regulator protein	41865	41868	AGCATGGAGAACAAGTGTAAACGCCGCCAGCACGCAAGTTC	upstream	methylated	162	201	3.07	0.75	methylated	289	233	4.34	0.97	methylated
AL646052	Chromosome	RSc0081		hypothetical protein	94117	94120	GAAACAAACGCGTCAAGTTAACGCCGGCGCCGCAGCACACG	upstream	methylated	43	207	1.74		unmethylated					hemimethylated strand +
AL646052	Chromosome	RSc0102/RSc0103	/tISRso5	putative calcium binding hemolysin protein / ISRSO5-transposase protein	117936	117939	ATGTAAACTTAGACCAGTTAACAACGGAACAGGACACTAGT	upstream	methylated	141	214	2.86	0.65	methylated	174	219	3.17	0.83	methylated
AL646052	Chromosome	RSc0102/RSc0103	/tISRso5	putative calcium binding hemolysin protein / ISRSO5-transposase protein	117950	117953	GATGCCAACATCCTATGTAAACTTAGACCAGTTAACAACGG	upstream	methylated	204	201	3.29	0.89	methylated	209	221	2.95	0.92	methylated
AL646052	Chromosome	RSc0106		putative signal peptide protein	124956	124959	AGCAAATCACCTTTCCGTATACCAACCTTGTCGCTATATGT	intragenic	methylated	242	246	3.42	1.00	methylated	254	243	3.44	0.84	methylated
AL646052	Chromosome	RSc0109/RSc0110	thiG/tISRso5	thiazole synthase/ISRSO5-transposase protein	127847	127850	ATGTAAACTTAGACCAGTTAACAACGGAACAGGACACTAGG	upstream	methylated	136	229	2.55	0.62	methylated	128	235	2.52	0.69	methylated
AL646052	Chromosome	RSc0109/RSc0110	thiG/tISRso5	thiazole synthase/ISRSO5-transposase protein	127861	127864	GATGCCAACATCCTATGTAAACTTAGACCAGTTAACAACGG	upstream	methylated	181	213	3.14	0.80	methylated	174	240	2.60	0.78	methylated
AL646052	Chromosome	RSc0116		hypothetical protein	139113	139116	GGGAGTATTTACACGGGTTTACGCCAGCGAGCCGCACAGGG	upstream	methylated	212	203	3.81	0.87	methylated	148	189	2.63	0.79	methylated
AL646052	Chromosome	RSc0128/RSc0129		transcription regulator protein/hypothetical protein	150721	150724	CCGCACGCCGAAAGGCGTTTACATCCAAAATCGGGCCGGTC	upstream	methylated	164	185	2.88	0.86	methylated	149	162	2.98	0.79	methylated
AL646052	Chromosome	RSc0135		lipid A biosynthesis lauroyl acyltransferase	157689	157692	TAGCGCGATTCGCTGAGTTAACTGACAACTTGCGGGGCGAA	upstream	methylated	202	221	2.83	0.94	methylated	259	215	5.12	0.99	methylated
AL646052	Chromosome	RSc0155		hypothetical protein	176419	176422	ATGAGCAAAACCGTAAGTTTACCGCTTCCCAGCGAGGCCGC	intragenic	methylated	230	212	3.91	1.00	methylated	154	189	3.35	0.80	methylated
AL646052	Chromosome	RSc0155/RSc0156		hypothetical protein/short chain dehydrogenase	176450	176453	GGCGTCTGCGCCATTTGTTTACAATCCGGCGATGAGCAAAA	upstream	methylated	177	211	3.38	0.74	methylated	147	196	2.91	0.70	methylated
AL646052	Chromosome	RSc0169		putative transmembrane oxidoreductase protein	191221	191224	CCAGCGATTCACCAGCGTAAACAGCAATCACGCTGCCTTCA	upstream	methylated	268	231	4.08	0.96	methylated	285	226	4.59	0.97	methylated
AL646052	Chromosome	RSc0171		short chain dehydrogenase	192393	192396	TCAAACGGACATCGCTGTAAACGCAGGATGCAAATGAAAAC	intragenic	methylated	149	213	2.53	0.70	methylated	226	249	3.21	0.78	methylated
AL646052	Chromosome	RSc0189-RSc0190		hypothetical protein - transcription regulator protein	211187	211190	TCAGCGAGCTATAGCCGTATACGCGAATACGATGCAAACAC	downstream	methylated	291	220	5.21	1.00	methylated	280	219	4.44	1.00	methylated
AL646052	Chromosome	RSc0190		transcription regulator protein	211243	211246	CGAGGGTTGGATCTCGGTAAACGGCAAGCAAATCGAACTCG	intragenic	methylated	237	219	3.74	0.91	methylated	255	226	4.00	1.00	methylated
AL646052	Chromosome	RSc0199		cytochrome B561 cytochrome transmembrane protein	221937	221940	GTAGCCGCATGAGGCCGTAAACGCCGGAGGACAAAATGTCC	upstream	methylated	248	245	4.37	0.98	methylated	302	281	4.10	0.94	methylated
AL646052	Chromosome	RSc0200		putative small HEAT shock protein	223110	223113	AACGCCTGCCTCCAGCGTAAACATGCGCTGCATCGATCCAC	intragenic	methylated	253	245	4.12	0.94	methylated	373	262	5.76	1.00	methylated
AL646052	Chromosome	RSc0232		hypothetical protein	254248	254251	GCTCCCGTACCCCCCCGTTAACCTTGACAGGTGACGCCCAC	upstream	methylated	253	197	3.82	1.00	methylated	172	208	2.83	0.85	methylated
AL646052	Chromosome	RSc0237		putative methylmalonyl-CoA mutase protein	259577	259580	TATTTTCGCCGTTTACGTAAACGTCAACCAGGCACCCTCCA	upstream	methylated	119	161	2.61	0.67	methylated	184	167	3.57	0.90	methylated
AL646052	Chromosome	RSc0237		putative methylmalonyl-CoA mutase protein	259583	259586	ACACAGTATTTTCGCCGTTTACGTAAACGTCAACCAGGCAC	upstream	methylated	190	171	3.74	0.89	methylated	192	162	3.93	0.98	methylated
AL646052	Chromosome	RSc0244	paaH1	3-hydroxybutyryl-CoA dehydrogenase	268552	268555	CCGTCTGAATTGCCATGTAAACGATCCTCGCTTGCTGTGTC	upstream	methylated	151	178	2.93	0.73	methylated	176	191	2.89	0.85	methylated
AL646052	Chromosome	RSc0249		putative calcium binding hemolysin protein	279815	279818	CGCCTGATCTTGGCGCGTTTACCGAAGAGTTGAGCAGCTGG	intragenic	methylated	273	230	3.46	1.00	methylated	230	216	3.70	0.92	methylated
AL646052	Chromosome	RSc0262		putative 2-hydroxyacid dehydrogenase oxidoreductase protein	295700	295703	TGCTACACTCCTTGACGTATACGTCAACCACCACGCGGCGC	upstream	methylated	215	203	3.53	0.93	methylated	214	202	4.64	0.89	methylated
AL646052	Chromosome	RSc0279		acyl-CoA dehydrogenase oxidoreductase protein	313558	313561	CACAGTTGACGTTTACGTAAACGTCAATACAATAGCGCGGC	upstream	methylated	194	242	3.30	0.75	methylated	296	260	4.01	0.94	methylated
AL646052	Chromosome	RSc0279		acyl-CoA dehydrogenase oxidoreductase protein	313564	313567	CGGCGGCACAGTTGACGTTTACGTAAACGTCAATACAATAG	upstream	methylated	294	265	4.52	0.95	methylated	184	238	3.12	0.76	methylated
AL646052	Chromosome	RSc0280/RSc0281		putative transcription regulator protein/hypothetical protein	314194	314197	CGGCTTTGACGCTAACGTAAACGTCAATTCGCAAGCCGGCC	upstream	methylated	213	245	3.38	0.76	methylated	281	266	3.95	0.88	methylated
AL646052	Chromosome	RSc0286	ftsN	Cell division protein FtsN	318950	318953	CGCCGTGGTGGTGGCGGTATACATCACCAAGGCGCCGGTGC	intragenic	methylated	320	222	5.44	1.00	methylated	290	217	5.81	1.00	methylated
AL646052	Chromosome	RSc0333		putative transmembrane protein	366300	366303	AGACCTCAAGGGCAAGGTTTACCTGGTGAACTTCTGGGCGA	intragenic	methylated	252	201	4.15	1.00	methylated	162	182	2.89	0.89	methylated
AL646052	Chromosome	RSc0359/RSc0360	/bioC	putative competence protein F-related protein/putative biotin synthesis protein (methyltransferase)	390060	390063	GTGCTGCGGCCGCTCAGTATACCGGCGGGCCATTTCGGGGC	upstream / intragenic	methylated	273	239	4.15	1.00	methylated	270	220	3.90	1.00	methylated
AL646052	Chromosome	RSc0410		putative signal peptide protein	438621	438624	TGGGCGCGCCGAAGCAGTAAACTGCGCCCTCGGCAACGTTC	upstream	methylated	255	208	4.44	1.00	methylated	264	207	4.05	1.00	methylated
AL646052	Chromosome	RSc0434		acyl carrier protein	462993	462996	CGAAGGGTCCCCCCTCGTATACCGCCAAACGGTGACAAAGA	upstream	methylated	260	206	3.89	1.00	methylated	201	209	3.28	0.83	methylated
AL646052	Chromosome	RSc0474		putative 3-hydroxyacyl-CoA dehydrogenase oxidoreductase protein	508396	508399	CGGCGATCTGCTCCAGGTATACGGCGATGTAGTGAAACACG	intragenic	methylated	220	182	3.62	0.93	methylated	195	174	3.29	0.94	methylated
AL646052	Chromosome	RSc0479		putative transcription regulator protein	514931	514934	TCTGGCGCGCGTGGTGGTAAACCATGACCAGATCGCAGCCG	intragenic	methylated	197	183	4.29	0.99	methylated	209	189	3.97	1.00	methylated
AL646052	Chromosome	RSc0509	pepP	XAA-Pro aminopeptidase	545895	545898	GACTTCTTAAGGAAATGTAAACGCCGGATCGAACGCCGGCG	upstream	methylated	184	199	4.25	0.85	methylated	275	213	4.30	1.00	methylated
AL646052	Chromosome	RSc0547		putative sugar transporter transmembrane protein	593300	593303	GCGCGCACATCTGCGCGTATACCCCGACGAAAACGCCCCGT	upstream	methylated	217	211	3.86	0.96	methylated	202	222	3.61	0.80	methylated
AL646052	Chromosome	RSc0567/RSc0568	ilvE1	branched-chain amino acid aminotransferase/hypothetical protein	612174	612177	ACATGGGTGGCTCGTAGTAAACATCTGATTATACTTTTGAT	upstream	methylated	159	159	4.17	0.87	methylated	250	169	4.56	1.00	methylated
AL646052	Chromosome	RSc0572	pykA1	pyruvate kinase	616807	616810	CTGCAGATGGTAGGCCGTAAACAGCGCCCCCATGGCGATCG	intragenic	methylated	192	195	3.68	0.90	methylated	249	216	4.40	0.96	methylated
AL646052	Chromosome	RSc0579/RSc0580		Transposase (ISRSO8 family) / Triacylglycerol lipase-like subfamily of the SGNH hydrolases	623490	623493	TTCCAGCAGGTCGCACGTAAACTCGACCCCAAGGAAGGCAA	upstream	methylated	169	189	2.79	0.78	methylated	168	211	2.75	0.75	methylated
AL646052	Chromosome	RSc0584		D-alanyl-D-alanine carboxypeptidase	628822	628825	CGCCGGGGATGGCTGCGTTAACATGCGGGCGTCCGCACTCG	upstream	methylated	259	221	5.11	1.00	methylated	291	216	5.10	0.99	methylated
AL646052	Chromosome	RSc0592		hypothetical protein	638713	638716	GATGCCCACGCTGCGCGTAAACGCCTGGAACACGGTACGGT	intragenic	methylated	170	174	3.24	0.82	methylated	242	191	4.58	0.99	methylated
AL646052	Chromosome	RSc0598/RSc0599		hypothetical protein/putative transcription regulator protein	644381	644384	CTGCTCTGGTGCAATCGTTAACGTCTGTGTCTGTTGGTACC	upstream	methylated	102	106	3.34	0.82	methylated	86	107	2.87	0.67	methylated
AL646052	Chromosome	RSc0608	ripAA	type III effector protein AvrA	655714	655717	AAAGCGCTTCTCATTTGTTAACGATTTGCAGGGTTCAACCA	upstream	methylated	52	146	1.87		methylated	112	147	3.15	0.69	methylated
AL646052	Chromosome	RSc0608	ripAA	type III effector protein AvrA	656182	656185	TGGCGAACCGGGGCCGGTATACCGCGAATGACCGACCGCCT	intragenic	methylated	211	159	3.97	1.00	methylated	241	164	4.32	1.00	methylated
AL646052	Chromosome	RSc0619		putative transmembrane hydrogenase cytochrome B- type subunit	666401	666404	CAACATTCAGTGCCAGGTAAACCAGACCGTTAGCCACCAGC	intragenic	methylated	199	194	3.79	0.93	methylated	334	226	4.34	1.00	methylated
AL646052	Chromosome	RSc0627		putative dehydrogenase large chain transmembrane protein	674270	674273	GATCGTGGCAAGCCCGGTATACGTGCCTTGCCCCATCTCGA	intragenic	methylated	364	244	5.83	1.00	methylated	314	241	5.06	1.00	methylated
AL646052	Chromosome	RSc0627		putative dehydrogenase large chain transmembrane protein	675023	675026	CACGCGTGCGGGTTGAGTAAACGCGGCATCGACGTCGCCCT	intragenic	methylated	244	220	4.85	0.97	methylated	346	243	5.36	1.00	methylated
AL646052	Chromosome	RSc0632		putative NADP-dependent alcohol dehydrogenase oxidoreductase protein	679930	679933	CAAAGAACCATGGCGGGTATACGAACTACCCTGTCGTGCCG	intragenic	methylated	310	249	4.99	0.97	methylated	276	240	4.17	1.00	methylated
AL646052	Chromosome	RSc0636/RSc0637	/tISRso5	hypothetical protein/ISRSO5-transposase protein	683376	683379	ATGTAAACTTAGACCAGTTAACAACGGAACAGGACACTAGG	intragenic / upstream	methylated	144	224	2.72	0.63	methylated	133	219	2.81	0.69	methylated
AL646052	Chromosome	RSc0637	tISRso5	ISRSO5-transposase protein	683390	683393	GATGCCAACATCCTATGTAAACTTAGACCAGTTAACAACGG	upstream	methylated	197	204	3.36	0.84	methylated	221	228	3.20	0.92	methylated
AL646052	Chromosome	RSc0641	groES	co-chaperonin GroES	688076	688079	CTCTCGTCTGTCGTCTGTATACCCAGAGGGATGCCGGCGTC	upstream	methylated	352	230	4.16	1.00	methylated	293	231	5.76	1.00	methylated
AL646052	Chromosome	RSc0675		hypothetical protein	724408	724411	CGAGGCCATGAGGCTAGTTTACCAAAAGCCCCCGGCGGGTG	upstream	methylated	235	198	3.78	1.00	methylated	187	175	3.87	0.92	methylated
AL646052	Chromosome	RSc0708		hypothetical protein	755260	755263	TCCTGCGGCAGTTCATGTATACGAAGTTCATCGTGGTGGTG	intragenic	methylated	201	145	5.74	1.00	methylated	178	145	4.20	0.97	methylated
AL646052	Chromosome	RSc0714	ribE	riboflavin synthase subunit alpha	762497	762500	GATTGATCGCACGCATGTTTACCGGAATCGTCGCCGCCATC	intragenic	methylated	243	186	4.21	1.00	methylated	184	176	4.20	0.94	methylated
AL646052	Chromosome	RSc0720		hypothetical protein	767529	767532	CGCCGGCTTCATGCTGGTTTACATCGGGCGCGCGGAGAACG	intragenic	methylated	274	241	4.62	0.98	methylated	272	228	3.92	0.99	methylated
AL646052	Chromosome	RSc0724		putative type-4 fimbrial biogenesis pily1- related signal peptide protein	771494	771497	GCGGCGGCACCTTCGTGTATACGCCCGGCTTCGACCAGCAA	intragenic	methylated	223	208	3.67	0.90	methylated	239	204	6.04	1.00	methylated
AL646052	Chromosome	RSc0728		transcriptional regulator NrdR	776040	776043	CATCCGCTTTGCCTCCGTTTACCGGAGTTTTGAGGATGTGT	intragenic	methylated	220	250	3.39	0.87	methylated	242	228	3.43	0.91	methylated
AL646052	Chromosome	RSc0739		hypothetical protein	785987	785990	CATCAGCCATTCCAGCGTATACGACACGGGCGCCACGAAGC	intragenic	methylated	248	188	5.53	1.00	methylated	259	187	5.28	1.00	methylated
AL646052	Chromosome	RSc0826	ripP1	type III effector protein popP1, YopP/AvrRxv family	867258	867261	TGTGTCCGTTGTGGGTGTATACGTCCTAGTCGGTTGACTGA	intragenic	methylated	233	237	3.34	0.99	methylated	306	232	3.83	1.00	methylated
AL646052	Chromosome	RSc0829/RSc0830		ISRSO14-transposase ORFA protein/hypothetical protein	871071	871074	CGGACATGAAGAAGCGGTTTACGGAAGCGCAAATCATCGGG	intragenic / upstream	methylated	237	182	3.95	0.97	methylated	193	172	3.50	0.98	methylated
AL646052	Chromosome	RSc0831	secA2	Preprotein translocase subunit SecA (ATPase, RNA helicase) - related protein	873770	873773	GGCAGGCGAGGTATAAGTAAACGCGCCCGCCTTGACCTCAA	intragenic	methylated	200	201	3.67	0.85	methylated	261	224	3.39	0.96	methylated
AL646052	Chromosome	RSc0855/RSc0856		bacteriophage protein/hypothetical protein	893369	893372	TATATGCCATTCAGCGGTAAACCATCAGGTTGAATTCAGAC	intragenic / upstream	methylated	104	166	2.41	0.68	methylated	152	166	2.90	0.85	methylated
AL646052	Chromosome	RSc0885		hypothetical protein	919405	919408	GATGCCGCGAGAAACAGTAAACGCACAGTGCGCGCGAGCGC	intragenic	methylated	227	213	3.87	0.93	methylated	260	226	4.02	0.94	methylated
AL646052	Chromosome	RSc0887		hemagglutinin-related protein	931568	931571	GTTGGGTATCCGTTCTGTATACTTTCCTCAGCTCTTGAGTT	intragenic	methylated	205	213	3.15	0.82	methylated	203	209	3.22	0.93	methylated
AL646052	Chromosome	RSc0895-896	ripAH -	Type III effector protein RipAH - putative transmembrane protein	943000	943003	TGTCACGACGGCCGGGGTTAACTCCAAGTGACTCGTCGTCG	downstream	methylated	234	172	4.12	1.00	methylated	154	179	2.80	1.00	methylated
AL646052	Chromosome	RSc0901	gyrA	DNA gyrase subunit A	951246	951249	CGAGCAGCGTGCGCTTGTTAACTTGATAGGGCAGCTCATCG	intragenic	methylated	218	180	3.71	1.00	methylated	214	169	4.24	1.00	methylated
AL646052	Chromosome	RSc0949		hypothetical protein	997026	997029	GCGCAGCGGTGCTGGCGTATACCGCAGCGCACATGATCGTG	intragenic	methylated	267	214	6.23	1.00	methylated	249	208	4.46	1.00	methylated
AL646052	Chromosome	RSc0954-955		hypothetical protein - hypothetical protein	1003403	1003406	GACTCCGAAGGCAGAGGTTAACGACTCGAAGCCATCGGACA	downstream	methylated	155	165	3.26	0.77	methylated	154	163	2.71	0.90	methylated
AL646052	Chromosome	RSc0958		type VI secretion system tip VgrG family protein	1004576	1004579	AATCAGTGCTTTTTTTGTTAACAAACAATAACAAAGTCGCC	upstream	unmethylated					unmethylated					unmethylated
AL646052	Chromosome	RSc0958		type VI secretion system tip VgrG family protein	1004702	1004705	CAACCCTGGCGATGAAGTAAACCCTTTCTTATTATCGGAAA	upstream	methylated	197	159	3.43	0.99	methylated	229	173	3.97	1.00	methylated
AL646052	Chromosome	RSc1055	rpoE1	RNA polymerase sigma factor RpoE	1109060	1109063	GGTAATTCTTGGCCGTGTTAACGGCGATGCGGTACAGCCAC	intragenic	methylated	201	199	3.42	0.84	methylated	185	196	3.49	0.85	methylated
AL646052	Chromosome	RSc1058		periplasmic protease signal peptide protein	1111389	1111392	AAAGCAGACGCAAGGCGTAAACGGTTCGAGCGGTACGCATG	intragenic	methylated	179	191	3.90	0.85	methylated	221	190	3.92	0.95	methylated
AL646052	Chromosome	RSc1074		putative sensory protein with Peptidoglycan-binding (LysM) and FecR domains	1129124	1129127	GGGATGCAAGCGCACCGTAAACGGCCGCGCCACCGAAGGGC	intragenic	methylated	191	190	3.29	0.88	methylated	226	200	4.08	0.90	methylated
AL646052	Chromosome	RSc1078/RSc1079	/gudD1	transcriptional regulatory DNA-binding transcription regulator protein / glucarate dehydratase protein	1134729	1134732	TGCAGGTACACCCCTGGTAAACCCCGAACACCCCACCGGAA	upstream	methylated	110	134	2.65	0.78	methylated	127	145	2.68	1.00	methylated
AL646052	Chromosome	RSc1103	soxA2	sarcosine oxidase subunit alpha	1159212	1159215	CGTGCGGCCGTTGAACGTAAACGTCAGCGGAATCGCACGAT	intragenic	methylated	180	177	4.19	0.93	methylated	199	187	3.38	0.86	methylated
AL646052	Chromosome	RSc1116/RSc1117		putative signal peptide protein/lipoprotein releasing system transmembrane	1173703	1173706	CGCCAGCCAGCCGGAAGTTTACAATCTCGGGGCCATGATTC	upstream	methylated	175	173	3.69	0.81	methylated	135	158	2.81	0.76	methylated
AL646052	Chromosome	RSc1122		hypothetical protein	1181592	1181595	CGCAGGTCGGCATGCAGTTTACCAGCGCGCCGCTCGGTCTC	intragenic	methylated	248	193	4.08	1.00	methylated	205	189	3.96	0.99	methylated
AL646052	Chromosome	RSc1145	dapA	dihydrodipicolinate synthase	1200736	1200739	GAAAGCAGACAAAAGCGTAAACGTAAATCAGTGGGATTGTA	upstream	methylated	140	157	2.72	0.76	methylated	160	179	2.87	0.75	methylated
AL646052	Chromosome	RSc1181		inner membrane transmembrane protein	1244184	1244187	TGGCGCTGCCGCAGACGTATACATGCGTGCAGCCGATCCGC	intragenic	methylated	206	161	3.91	1.00	methylated	170	164	4.51	0.98	methylated
AL646052	Chromosome	RSc1195/RSc1196	oprB	Carbohydrate-selective porin OprB/DNA-binding transcription regulator protein	1264652	1264655	CAAATCGTTGCGCCCCGTTTACCATGGCGGAGTTTCCGCCC	intragenic / upstream	methylated	214	160	4.23	1.00	methylated	115	143	3.02	0.70	methylated
AL646052	Chromosome	RSc1202		flavoprotein NADH-dependent oxidoreductase	1270775	1270778	GGCTTCCTGCGCATCGGTATACATGCCCGGCGTCCAGGCAT	intragenic	methylated	202	188	4.36	0.93	methylated	242	196	3.89	1.00	methylated
AL646052	Chromosome	RSc1299		tRNA-dihydrouridine synthase A	1385248	1385251	CGGTTCAGGCGCGCAAGTTTACCGGTTCTAGTCCGACAGCC	upstream	methylated	288	198	4.67	1.00	methylated	171	179	3.92	0.87	methylated
AL646052	Chromosome	RSc1302-1303	pepV-	M20 Peptidase Xaa-His dipeptidase - hypothetical protein	1390734	1390737	CGTCGGTAAACCGAACGTTTACCCGGATTTTGTTTGGCGCG	downstream	methylated	206	175	4.38	1.00	methylated	143	158	3.40	0.80	methylated
AL646052	Chromosome	RSc1302-1303	pepV-	M20 Peptidase Xaa-His dipeptidase - hypothetical protein	1390745	1390748	TCGACATCATCCGTCGGTAAACCGAACGTTTACCCGGATTT	downstream	methylated	172	158	3.97	1.00	methylated	175	170	3.74	0.98	methylated
AL646052	Chromosome	RS05738		RRNA (23S rRNA)	1536607	1536610	TATAGTTACGGCCGCCGTTTACCGGGACTTCAATCAAGAGC	intragenic	methylated	299	249	4.58	1.00	methylated	146	224	2.44	0.66	methylated
AL646052	Chromosome	RSc1454		putative signal peptide protein	1555800	1555803	AAAAAAAAAGGCCGCGGTAAACGCGGCCTCCTTCCTGGCGG	upstream	methylated	146	144	3.89	0.84	methylated	168	145	3.51	1.00	methylated
AL646052	Chromosome	RSc3446		bacteriophage protein	1595982	1595985	GACCGTATGGCTTAGGGTTTACGGTGGCCTTGTTTGGCAAT	upstream	methylated	226	195	3.49	0.85	methylated	154	184	3.13	0.77	methylated
AL646052	Chromosome	RSc1493	tISRso14a	ISRSO14-transposase ORFA protein	1598112	1598115	CGGACATGAAGAAGCGGTTTACGGAAGCGCAAATCATCGGG	intragenic	methylated	222	192	3.93	0.91	methylated	197	184	3.21	0.98	methylated
AL646052	Chromosome	RSc1515	gloB	putative hydroxyacylglutathione hydrolase protein	1616299	1616302	CCAAATATAATTGTCGGTAAACGCAGCGATCGCCTCCACGG	intragenic	methylated	169	146	3.91	0.92	methylated	212	162	3.90	1.00	methylated
AL646052	Chromosome	RSc1539		hydrolase protein	1645829	1645832	TGCCCGAAGGCGCACGGTATACCTGCCCGGCATTAGACGCG	upstream	methylated	194	198	3.61	0.92	methylated	249	192	4.38	1.00	methylated
AL646052	Chromosome	RSc1550/RSc1551	tISRso8a/	ISRSO8-transposase orfA protein / hypothetical protein	1662968	1662971	TTCCAGCAGGTCGCACGTAAACTCGACCCCAAGGAAGGCAA	upstream	methylated	142	167	2.90	0.73	methylated	236	184	3.56	0.98	methylated
AL646052	Chromosome	RSc1550/RSc1551	tISRso8a/	ISRSO8-transposase orfA protein / hypothetical protein	1663724	1663727	AAGTTTACGGGCGGCGGTTTACGGTCGTCAAGATGGCAGCG	upstream	methylated	235	193	5.13	0.96	methylated	222	184	4.35	1.00	methylated
AL646052	Chromosome	RSc1550/RSc1551	tISRso8a/	ISRSO8-transposase orfA protein / hypothetical protein	1663738	1663741	CTACGCGACGACGGAAGTTTACGGGCGGCGGTTTACGGTCG	upstream	methylated	248	195	5.33	1.00	methylated	211	187	4.53	0.96	methylated
AL646052	Chromosome	RSc1571/RSc1572	lpsJ/	succinyl-CoA:3-ketoacid-coenzyme A transferase subunit B protein/3-hydroxybutyrate dehydrogenase	1687592	1687595	AGCATGACGTTCTCCGGTTTACAGCAGGTTGACGCCCGTCT	intragenic / upstream	methylated	272	202	5.78	1.00	methylated	204	183	4.06	0.96	methylated
AL646052	Chromosome	RSc1577	thrS	threonyl-tRNA synthetase	1692488	1692491	TCCGTCGCGCGGGTGCGTATACGCGGCGGTTATCATTCTGT	upstream	methylated	223	157	5.18	1.00	methylated	220	154	5.37	1.00	methylated
AL646052	Chromosome	RSc1601	aceF	dihydrolipoamide acetyltransferase	1720862	1720865	GCCGACGGTGTCGGCGGTATACGTGGCAGGCGCGGCGGCCG	intragenic	methylated	224	170	5.80	1.00	methylated	245	162	6.31	1.00	methylated
AL646052	Chromosome	RSc1602		hypothetical protein	1722193	1722196	CATCGTCTTCCTTGGTGTTAACGAAATACTCGTCCTTGAGC	intragenic	methylated	192	184	3.88	0.79	methylated	166	176	3.26	0.81	methylated
AL646052	Chromosome	RSc1603	lpdA	dihydrolipoamide dehydrogenase	1723483	1723486	GCGCACCCAGCGTGCTGTAAACCGTCGCCATTTCCAGGCCG	intragenic	methylated	208	162	4.67	1.00	methylated	243	159	5.66	1.00	methylated
AL646052	Chromosome	RSc1606		hypothetical protein	1726845	1726848	ACCGTGCTCCGACAGCGTAAACACCGAAGCATCGTCGCGCA	intragenic	methylated	209	189	3.82	0.97	methylated	248	198	5.05	0.97	methylated
AL646052	Chromosome	RSc1619	pyrD	dihydroorotate dehydrogenase 2	1737874	1737877	GGCGAAAGGCCGCATTGTAAACGGACGGCGTCGCCGGACGA	upstream	methylated	199	171	3.45	1.00	methylated	237	176	5.72	1.00	methylated
AL646052	Chromosome	RSc1651		hypothetical protein	1775183	1775186	GTAGTACTGCGCGCTGGTATACGGGACCACGGTGTTGAGCC	intragenic	methylated	195	196	3.78	0.85	methylated	213	186	4.08	1.00	methylated
AL646052	Chromosome	RSc1675		hypothetical protein	1794686	1794689	ACGAGAAGAGATCACGGTAAACCCCGATGAAAATGGCCGTT	upstream	methylated	151	156	3.14	0.89	methylated	148	151	4.48	0.90	methylated
AL646052	Chromosome	RSc1698		bacteriophage protein	1817065	1817068	CTGCACCACGAACGGCGTAAACACGTTGTTGCCGTTCGGAT	intragenic	methylated	208	190	3.67	0.91	methylated	259	189	4.70	1.00	methylated
AL646052	Chromosome	RSc1705		hypothetical protein	1821399	1821402	ACGCTATCGCGAAATAGTTAACATAGACCCATCCGCAGCCT	intragenic	methylated	128	165	2.66	0.72	methylated	104	167	2.36	0.62	methylated
AL646052	Chromosome	RSc1708		hypothetical protein	1824216	1824219	GCGAGGGAGGGGAAACGTAAACTAAATAAAATCAGCTGTTT	upstream	methylated	150	145	3.90	0.88	methylated	165	159	3.58	0.84	methylated
AL646052	Chromosome	RSc1743		hypothetical protein	1866053	1866056	GTCGCCATCCCATCGGGTATACCCGATGTTGCAAGCTGGTT	upstream	methylated	187	170	3.67	0.94	methylated	211	171	4.15	0.98	methylated
AL646052	Chromosome	RSc1756	pehB	exo-poly-galacturonase signal peptide protein	1878946	1878949	GTTTCGTCCCGTTCATGTAAACGTTGTAATCGGCCACATCG	intragenic	methylated	121	171	2.61	0.65	methylated	215	193	3.60	0.86	methylated
AL646052	Chromosome	RSc1790		transcription regulator protein	1925308	1925311	CGCAGGGCTTGTAAACGTTTACATCGTAGGCGCCGGCAGTG	upstream	methylated	175	157	3.80	0.97	methylated	127	152	3.29	0.76	methylated
AL646052	Chromosome	RSc1790		transcription regulator protein	1925314	1925317	CGCCTCCGCAGGGCTTGTAAACGTTTACATCGTAGGCGCCG	upstream	methylated	154	149	4.34	0.95	methylated	188	163	4.37	0.89	methylated
AL646052	Chromosome	RSc1803		hypothetical protein	1940828	1940831	TCGCGGGCAAGGCCGCGTTTACCATCGTGACGCTGGCCTCC	intragenic	methylated	206	176	3.89	0.98	methylated	225	159	4.45	1.00	methylated
AL646052	Chromosome	RSc1814		hypothetical protein	1980421	1980424	ATTTTGCACGGAGTACGTTTACCCCTTGCGCGCAGTCCAGG	intragenic	methylated	233	181	4.21	1.00	methylated	158	165	3.25	0.93	methylated
AL646052	Chromosome	RSc1815	ripTAL	Type III effector protein, TAL family	1983788	1983791	ACCGCTTCCAGCGCCGGTTTACCGCCATCATGGCTGGCGAT	intragenic	methylated	266	192	4.92	1.00	methylated	174	178	3.92	0.92	methylated
AL646052	Chromosome	RSc1817		putative siderophore biosynthesis oxidoreductase protein	1986936	1986939	GAGAAACGACGGCAACGTATACCGGTAGCCCGAGCCCGATA	intragenic	methylated	181	168	3.79	1.00	methylated	219	170	4.39	1.00	methylated
AL646052	Chromosome	RSc1841		putative hydrolase protein	2020919	2020922	GTGCCATCCTGGCTGCGTTTACGGCATACAAACCGTTGGCG	intragenic	methylated	268	194	6.14	1.00	methylated	234	185	4.57	0.98	methylated
AL646052	Chromosome	RSc1841-RSc3447	- RipS8	putative hydrolase protein - Type III effector protein SKWP8 remnant (C-terminal fragment) - pseudogene	2021573	2021576	CTTCGAGGGGCCTTTCGTAAACCAGGACTGCGCCGGCGTCA	downstream	methylated	217	191	4.21	1.00	methylated	242	205	4.33	0.89	methylated
AL646052	Chromosome	RSc1888		hypothetical protein	2073666	2073669	CGCAGTAGACGCAGCCGTTAACGCGCGAGACCACGGTGCTG	intragenic	methylated	173	137	4.49	0.99	methylated	139	126	3.63	0.80	methylated
AL646052	Chromosome	RSc1894-1895		methyl-accepting chemotaxis transducer transmembrane protein - putative transcription regulator protein	2083009	2083012	GGGGCCCGGCCAACTGGTTTACCGTATCCGTCGTCGCCTTT	downstream	methylated	236	209	3.95	1.00	methylated	182	202	3.15	0.88	methylated
AL646052	Chromosome	RSc1898		phage-like protein	2087460	2087463	TGGCGCCGGGTGCCATGTATACCGGCACGGGCACCCAGCTC	intragenic	methylated	417	266	6.27	1.00	methylated	375	274	5.01	1.00	methylated
AL646052	Chromosome	RSc1942		hypothetical protein	2116235	2116238	GCGCATGGAGGTCGATGTTTACGGGAAGCGCTACCCGGTCT	intragenic	methylated	181	190	2.85	0.77	methylated	146	174	2.89	0.73	methylated
AL646052	Chromosome	RSc1944		putative VGR-related protein	2121078	2121081	ACGGCACGCTGCGCTGGTTTACCGGGCACGTGGCGGAATTC	intragenic	methylated	224	211	3.03	1.00	methylated	190	199	3.54	0.95	methylated
AL646052	Chromosome	RSc2023		hypothetical protein	2201209	2201212	GCCCGTGCGCTGCGCGGTTAACCAGCCCATGGCGCCGGTGA	intragenic	methylated	263	207	4.68	0.98	methylated	307	204	5.94	1.00	methylated
AL646052	Chromosome	RSc2064	tpiA	triosephosphate isomerase	2236852	2236855	ACAACGCGGCCGAACTGTTTACGATGGCAGACATCGATGGC	intragenic	methylated	217	211	4.75	0.89	methylated	225	194	3.91	0.96	methylated
AL646052	Chromosome	RSc2066		hypothetical protein	2239627	2239630	GTCCAGCCGTTTTTTTGTTTACACTGCGTCGCGGGTTCCAC	upstream	methylated	299	222	4.50	1.00	methylated	208	196	3.81	0.86	methylated
AL646052	Chromosome	RSc2094/RSc2095	/xdhA	transcription regulator protein/putative xanthine dehydrogenase (subunit A) oxidoreductase protein	2267247	2267250	AACGCCAGAATCGGGGGTTTACCCACCGGCCGCGATCTGGC	upstream	methylated	192	153	3.48	1.00	methylated	124	151	2.85	0.74	methylated
AL646052	Chromosome	RSc2100		hypothetical protein	2274934	2274937	AGTGGGTGTCCGGGCCGTATACGAACCAATGACGCACCTTT	intragenic	methylated	199	177	4.35	0.96	methylated	247	174	4.63	1.00	methylated
AL646052	Chromosome	RSc2109		hypothetical protein	2284363	2284366	GCGGTGCGGCCATGATGTATACCGTTGTCTCGATTTTTCTG	intragenic	methylated	257	223	4.11	1.00	methylated	241	230	3.53	0.92	methylated
AL646052	Chromosome	RSc2113		putative oxidoreductase protein	2288780	2288783	CCCGCTCGCGCCCCATGTTTACGGCGCACTTTGCTGCAACG	intragenic	methylated	258	228	3.57	0.94	methylated	221	222	3.39	0.91	methylated
AL646052	Chromosome	RSc2113-2114		putative oxidoreductase protein - transcription regulator protein	2290189	2290192	GCCGTGTCTCGCGCTCGTAAACCCTGATGGCATGCTGTCTA	downstream	methylated	151	192	2.80	0.77	methylated	285	209	4.41	1.00	methylated
AL646052	Chromosome	RSc2124/RSc2125	/pepN	lipoprotein transmembrane/aminopeptidase N	2302347	2302350	GCGCGGGTGACTCTGAGTAAACAGGCGGCGCGCCCGGCCCA	upstream	methylated	125	166	2.82	0.71	methylated	192	172	3.49	0.97	methylated
AL646052	Chromosome	RSc2129	dalD	putative D-arabinitol dehydrogenase oxidoreductase protein	2309329	2309332	CGGCACCTTGCCCTACGTATACCAGGACGGCGTGATGGATG	intragenic	methylated	236	197	4.71	1.00	methylated	252	194	4.41	1.00	methylated
AL646052	Chromosome	RSc2129	dalD	putative D-arabinitol dehydrogenase oxidoreductase protein	2310209	2310212	CGTGCCGGATCGTGTCGTTTACGGTCACCGAAGGCGGGTAT	intragenic	methylated	243	220	4.73	0.93	methylated	192	207	3.89	0.80	methylated
AL646052	Chromosome	RSc2132	ripJ	Type III effector protein RipJ	2314076	2314079	GCAGTACAAAGAGGGGGTTTACCGTGCGGATGAGAGGAAGG	intragenic	methylated	243	237	3.13	1.00	methylated	118	223	2.24	0.66	methylated
AL646052	Chromosome	RSc2143		transmembrane ABC transporter protein	2325993	2325996	CATGATCCTGCATCCGGTATACGGGCTCGTCGCGAGCGCGA	intragenic	methylated	327	236	5.10	1.00	methylated	245	223	3.45	1.00	methylated
AL646052	Chromosome	RSc2176	tISRso5	ISRSO5-transposase protein	2360129	2360132	ATGTAAACTTAGACCAGTTAACAACGGAACAGGACACTAGG	upstream	methylated	98	156	2.44	0.59	methylated	152	153	3.75	0.94	methylated
AL646052	Chromosome	RSc2176	tISRso5	ISRSO5-transposase protein	2360143	2360146	GATGCCAACATCCTATGTAAACTTAGACCAGTTAACAACGG	upstream	methylated	118	144	2.69	0.72	methylated	179	155	3.24	0.98	methylated
AL646052	Chromosome	RSc2201		putative signal peptide protein	2383686	2383689	AACAGCCAGGGCCGGAGTATACCGGTACCCCGCCGGCATCA	upstream	methylated	141	161	2.99	0.83	methylated	145	166	3.12	0.74	methylated
AL646052	Chromosome	RSc2204		hypothetical protein	2386986	2386989	CCGCCAAACCGGCAACGTATACTCGCCAGCCTGATCGCGCC	upstream	methylated	208	146	4.69	1.00	methylated	167	140	5.01	0.98	methylated
AL646052	Chromosome	RSc2236	valS	valyl-tRNA synthetase	2429871	2429874	TGGCGGCGGCATCGGTGTAAACCTTCACTTCCGACAGCTTG	intragenic	methylated	177	174	3.91	0.91	methylated	196	174	5.16	0.94	methylated
AL646052	Chromosome	RSc2247		transmembrane ABC transporter protein	2440172	2440175	GGCCGGCATCAACCCGGTTTACTGGCAGTTCTGGATCGGCC	intragenic	methylated	170	128	4.76	0.98	methylated	146	122	4.04	1.00	methylated
AL646052	Chromosome	RSc2268	TISRso_a	ISRSO8-transposase orfA protein	2459276	2459279	TTCCAGCAGGTCGCACGTAAACTCGACCCCAAGGAAGGCAA	upstream	methylated	152	156	3.30	0.81	methylated	175	166	3.46	0.89	methylated
AL646052	Chromosome	RSc2276	ragA	Polysaccharide biogenesis protein	2472707	2472710	AGTTGCTTTCCATGTGGTTAACAAGCCGCCGACAGCGGCGC	upstream	methylated	159	161	3.40	0.87	methylated	233	161	5.18	0.98	methylated
AL646052	Chromosome	RSc2283		hypothetical protein	2477403	2477406	GCGTTCTGCGCTGCATGTAAACGCCCCGGCATCATCGCGAA	upstream	methylated	140	140	2.90	0.83	methylated	160	158	3.09	0.79	methylated
AL646052	Chromosome	RSc2293		hypothetical protein	2487223	2487226	GCGGCGACCGCGAGCCGTATACCGATGCGACGCTGGCGCGG	intragenic	methylated	183	175	3.73	0.96	methylated	230	182	4.49	0.98	methylated
AL646052	Chromosome	RSc2297		putative signal peptide protein	2494549	2494552	AGTGGCACACGAACCTGTATACGCGCACCTTCATCGATCTG	intragenic	methylated	202	154	4.69	0.98	methylated	144	156	3.26	0.78	methylated
AL646052	Chromosome	RSc2298		putative signal peptide protein	2498553	2498556	TCGCGGGGCCGCTGCTGTTTACGACCACCACCACGCCTGGC	intragenic	methylated	190	158	4.86	0.97	methylated	167	154	4.15	0.88	methylated
AL646052	Chromosome	RSc2299		signal peptide protein	2500393	2500396	CGGCCGGAGCGGCGCTGTATACGGCATTGGTCGGGCAGCAG	intragenic	methylated	226	181	5.30	1.00	methylated	198	190	3.89	0.93	methylated
AL646052	Chromosome	RSc2312		two-component response regulator transcription regulator protein	2513863	2513866	TGGGGGGCTATGGGTCGTTTACGCAGGCCCCATCGGGCTTT	upstream	methylated	194	139	4.30	0.97	methylated	119	134	3.20	0.77	methylated
AL646052	Chromosome	RSc2318		transcription regulator protein	2518545	2518548	TGCGCGTGAGTCGTTTGTATACGGATTAGCGCGGAGATGTC	intragenic	methylated	258	188	4.06	1.00	methylated	251	193	5.24	0.96	methylated
AL646052	Chromosome	RSc2319		hypothetical protein	2519484	2519487	CATCGCGCCCATTTTGGTAAACCACTTCACGGGAAGTCTCA	intragenic	methylated	218	197	3.50	0.99	methylated	255	206	3.73	1.00	methylated
AL646052	Chromosome	RSc2322		transcription regulator protein	2521475	2521478	TTGCCTTTAGTCAACGGTTTACAGTCCGATCCACCTTCCAC	upstream	methylated	245	210	4.03	0.95	methylated	122	204	2.71	0.61	methylated
AL646052	Chromosome	RSc2326		putative lipoprotein	2527130	2527133	GACCCGCATGGTTAGCGTTTACGGACGAAAGAACCACGGTC	upstream	methylated	154	222	2.74	0.64	methylated	117	205	2.45	0.59	methylated
AL646052	Chromosome	RSc2328		signal peptide protein	2528834	2528837	GCGCATAGGCGGCCACGTAAACCAGCGCCTTCACATTGGCT	intragenic	methylated	253	191	4.34	0.99	methylated	278	208	4.84	1.00	methylated
AL646052	Chromosome	RSc2338	rarA	recombination factor protein RarA	2537137	2537140	ACGTGGAGAGCGGCCTGTTTACCTTCATCGGCGCGACCACC	intragenic	methylated	308	195	4.45	1.00	methylated	197	182	4.04	0.95	methylated
AL646052	Chromosome	RSc2406	tISRso14a	ISRSO14-transposase ORFA protein	2612818	2612821	CGGACATGAAGAAGCGGTTTACGGAAGCGCAAATCATCGGG	intragenic	methylated	240	187	4.10	0.94	methylated	194	162	3.82	1.00	methylated
AL646052	Chromosome	RSc2440	livH2	putative amino-acid transmembrane ABC transporter protein	2646216	2646219	GGCCGGCCTGATGGGTGTTAACCCCAACTTCGTCATCTCCG	intragenic	methylated	260	232	4.28	1.00	methylated	257	249	3.71	1.00	methylated
AL646052	Chromosome	RSc2449	nadA	quinolinate synthetase	2655450	2655453	GGGGCTTTTCTTTTGGGTAAACTTCCTCCATTCATTCTCTT	upstream	methylated	155	234	2.57	0.67	methylated	337	247	4.14	1.00	methylated
AL646052	Chromosome	RSc2470		rhs-related protein	2679310	2679313	AGGGTAACGTACAAACGTTAACCGATCCGGATGGCCGAACG	intragenic	methylated	271	209	4.10	0.98	methylated	272	211	4.67	1.00	methylated
AL646052	Chromosome	RSc2472-2473		putative transmembrane protein - hypothetical protein	2683486	2683489	TTCATGCGTGACGCGGGTTTACGGTCAATGGCGGGGAGTGG	downstream	methylated	184	181	3.34	0.82	methylated	91	165	2.22	0.63	methylated
AL646052	Chromosome	RSc2473		hypothetical protein	2683856	2683859	ACTCAAACCATCAGGAGTTTACAAATGAAGGTTGCATCTTT	upstream	methylated	244	195	4.76	0.93	methylated	173	180	3.27	0.84	methylated
AL646052	Chromosome	RSc2485		hypothetical protein	2692944	2692947	TTCATTGGCGACGCTTGTAAACCTCGGGCGTTTCGCTATAC	upstream	methylated	215	204	3.79	1.00	methylated	264	231	5.02	0.98	methylated
AL646052	Chromosome	RSc2491		putative signal peptide protein	2697793	2697796	TTTTATAGATCAGTGAGTTAACCAACGACCCGCTAAATGAG	upstream	methylated	183	224	2.98	0.83	methylated	291	218	4.45	1.00	methylated
AL646052	Chromosome	RSc2522		hypothetical protein	2729380	2729383	GGGCCTGTTAAAGCCCGTTAACAAGCCACCATGAGCAGGGC	upstream	methylated	222	184	4.38	0.97	methylated	207	194	3.84	0.94	methylated
AL646052	Chromosome	RSc2534		3-hydroxyacyl-CoA dehydrogenase type II oxidoreductase protein	2741383	2741386	CTTCGAGGTAATTGACGTTTACGTCAACGTCATATGTTACC	upstream	methylated	164	173	3.23	0.78	methylated	104	151	2.83	0.62	methylated
AL646052	Chromosome	RSc2542		putative lipoprotein transmembrane	2750691	2750694	CTTTGCGCCCATCCGCGTTAACACGGAGTTGGATGGATTAG	upstream	methylated	174	209	2.88	0.82	methylated	202	208	3.44	0.82	methylated
AL646052	Chromosome	RSc2561		lipoprotein	2769503	2769506	ACAAACCGTCTGGTCGGTTTACATCCAAGGCGACCGATGC	upstream	unmethylated					unmethylated					unmethylated
AL646052	Chromosome	RSc2602	traF	conjugal transfer TraF transmembrane protein	2807440	2807443	CGCCCCGACCACTACGGTAAACGCACCTGCCGTTGCGCCGC	intragenic	methylated	232	196	4.55	1.00	methylated	230	203	4.92	1.00	methylated
AL646052	Chromosome	RSc2612		hypothetical protein	2813720	2813723	GCTGGGCGTACACGTTGTTTACCTTGTCCCAGAAATTAATC	intragenic	methylated	135	216	2.58	0.63	methylated	112	200	2.36	0.55	methylated
AL646052	Chromosome	RSc2638		putative thioredoxin protein	2841433	2841436	CGGTGGCCGCACCGAAGTAAACCGCGCTCCCGTCCATGTCC	upstream	methylated	239	170	5.00	1.00	methylated	268	193	5.28	1.00	methylated
AL646052	Chromosome	RSc2643	hemH	ferrochelatase	2843261	2843264	CCGAGTGGCTGCAGCCGTATACCGCGCCCACGCTCGAAGAG	intragenic	methylated	247	187	5.64	1.00	methylated	240	187	4.80	0.97	methylated
AL646052	Chromosome	RSc2646/RSc2647	hutH/hutU	histidine ammonia-lyase/urocanate hydratase	2847903	2847906	AAATTGCCCATGATTGGTTAACCGGATCCCGCATTGCCATG	upstream / intragenic	methylated	154	149	3.51	0.98	methylated	91	149	2.12	0.67	methylated
AL646052	Chromosome	RSc2654		serine protease protein	2856885	2856888	CGAATACGGACTAGGTGTAAACCCTGGTGTCGGCCGTTTGC	upstream	unmethylated					methylated	120	182	2.69	0.59	hemimethylated strand +
AL646052	Chromosome	RSc2659	tldD	TldD protein	2868302	2868305	GAGCGGGTCGTTGGGGGTATACAGTGCGCGACCGCCCTGGC	intragenic	methylated	240	170	5.27	1.00	methylated	243	178	4.74	1.00	methylated
AL646052	Chromosome	RSc2675	pilY1	putative type IV fimbrial biogenesis PILY1- related protein signal peptide	2884521	2884524	GCAAGCTGAGCCGGCTGTATACCAATGCGCCCGAAATCAAG	intragenic	methylated	269	240	4.42	1.00	methylated	302	238	4.88	1.00	methylated
AL646052	Chromosome	RSc2677	pilW	putative type IV fimbrial biogenesis pilw-related protein transmembrane	2887671	2887674	GACCGTGCCGGTGGCGGTATACGGCTATGCGGCCGGAGCGA	intragenic	methylated	270	243	5.00	0.98	methylated	334	241	5.69	1.00	methylated
AL646052	Chromosome	RSc2680	pilE2	type IV fimbrial biogenesis transmembrane protein	2889200	2889203	CGACGGCTCCGCCGGCGTATACGCTGAATGCAACGCCGACG	intragenic	methylated	224	214	3.62	0.91	methylated	250	210	3.87	0.96	methylated
AL646052	Chromosome	RSc2701		hypothetical protein	2908886	2908889	ACACGGCAGAGCGAGCGTTTACCTGGTACTTCAACACGCCC	upstream	methylated	344	263	4.11	1.00	methylated	220	242	3.20	0.81	methylated
AL646052	Chromosome	RSc2710		lipoprotein	2914381	2914384	CCCCCCCGATACCGCAGTAAACGGGTGAGCGCGCCGGTTTA	upstream	methylated	244	251	3.99	0.87	methylated	344	262	5.76	1.00	methylated
AL646052	Chromosome	RSc2710		lipoprotein	2914720	2914723	GGGATCCTGCACACGGGTAAACCGCCCGGGGGCGCGGTTTA	upstream	methylated	239	226	3.69	0.98	methylated	250	238	3.73	0.97	methylated
AL646052	Chromosome	RSc2712	queA	S-adenosylmethionine:tRNA ribosyltransferase- isomerase	2917732	2917735	CGCAAAGTCCGACATTGTAAACGTCCTGTGCCCGCTCGCGC	upstream	methylated	252	226	3.70	1.00	methylated	371	247	7.25	1.00	methylated
AL646052	Chromosome	RSc2736	phcS	transmembrane sensor histidine kinase transcription regulator protein	2945783	2945786	CGGGCGGCAACTGGCGGTTTACTTCCACGCCGCGCAGCTCG	intragenic	methylated	280	208	5.67	1.00	methylated	239	199	4.05	0.99	methylated
AL646052	Chromosome	RSc2745	dapB	dihydrodipicolinate reductase oxidoreductase protein	2956374	2956377	GCTGGCCGAGCGCGCGGTTTACGCGCGCGAGGGTGAGACCG	intragenic	methylated	206	178	4.88	0.98	methylated	183	168	3.52	0.98	methylated
AL646052	Chromosome	RSc2766		guanyl-specific ribonuclease precursor signal peptide protein	2977472	2977475	CTTCTGAGCACATGAGGTTTACGCTAGGTCGGACGGGTTCA	upstream	methylated	223	201	3.32	0.88	methylated	179	185	3.07	0.93	methylated
AL646052	Chromosome	RSc2775	ripW	Type III effector protein RipW (formerly PopW), harpin with pectate lyase domain	2986938	2986941	GGCACGCGGGGGCTTCGTAAACCTGCACTCAGTTGCGGTTT	upstream	methylated	165	191	3.05	0.83	methylated	235	198	4.62	0.94	methylated
AL646052	Chromosome	RSc2795		hypothetical protein	3004675	3004678	GTGCATCTGTGTGGCTGTAAACCGGCATGAACATTGGGTTT	upstream	methylated	97	215	2.13	0.58	methylated	220	231	3.73	0.82	methylated
AL646052	Chromosome	RSc2797		putative hemagglutinin-related transmembrane protein	3007350	3007353	CGCCGCTGCCGCCGCCGTTTACGAGGCCGCCGGCGCTCGCC	intragenic	methylated	304	215	5.23	1.00	methylated	212	202	4.55	0.94	methylated
AL646052	Chromosome	RSc2810		hypothetical protein	3024444	3024447	AGGTCAGGCCGCTGCGGTAAACTGCGCAAATGGTGATTGTA	upstream	methylated	214	213	4.18	1.00	methylated	234	238	3.61	0.90	methylated
AL646052	Chromosome	RSc2825	pilB	type IV pilus assembly protein	3039075	3039078	GCGCAGCAGCGCCTCGGTAAACAGCTTCTGCAGGAAGCGCA	intragenic	methylated	231	209	3.70	0.93	methylated	268	238	3.85	1.00	methylated
AL646052	Chromosome	RSc2866	dppF1	oligopeptide ATP-binding ABC transporter protein	3088552	3088555	CGTCGCCCAACCATCCGTATACGCGGGCCTTGCTTGCCGAA	intragenic	methylated	205	204	3.83	0.86	methylated	213	204	3.99	0.88	methylated
AL646052	Chromosome	RSc2870	dppA1	periplasmic dipeptide transport protein	3093112	3093115	ACCGCGTCATCTATCTGTATACGGACGACAAGCGTGACCCG	intragenic	methylated	229	232	3.99	0.89	methylated	248	230	3.98	0.92	methylated
AL646052	Chromosome	RS00482		RRNA (23S rRNA)	3097116	3097119	CTTGATTGAAGTCCCGGTAAACGGCGGCCGTAACTATAACG	intragenic	methylated	160	232	2.82	0.68	methylated	292	257	4.11	1.00	methylated
AL646052	Chromosome	RSc2907		putative signal peptide protein	3133321	3133324	GCAACATTTTGATAACGTTTACGGCCCTCCGTTTCGCCGAT	upstream	methylated	281	270	3.91	0.96	methylated	239	259	3.91	0.86	methylated
AL646052	Chromosome	RSc2918		putative extracytoplasmic function sigma factor (IRON-regulated) transcription regulator protein	3145217	3145220	TTACCCGCAAAGCCGCGTAAACCCTGGGCGAGCGATCCAGT	upstream	methylated	170	215	3.03	0.77	methylated	298	244	4.01	0.96	methylated
AL646052	Chromosome	RSc2920		putative hydroxamate-type ferrisiderophore receptor signal peptide protein	3147365	3147368	GGTCGATACCGATGCCGTATACCGCAGGGCCTCGTTGACGC	intragenic	methylated	280	217	5.21	1.00	methylated	290	223	5.36	1.00	methylated
AL646052	Chromosome	RSc2927	petC	putative cytochrome C1 precursor transmembrane protein	3157713	3157716	ACTGGAAGGACATCAAGTAAACTCCATGCTTTTTCCGGCCA	intragenic	methylated	174	162	3.41	0.86	methylated	201	159	3.82	1.00	methylated
AL646052	Chromosome	RSc2934		hypothetical protein	3165180	3165183	ATTCCGGTCGGGCCGGGTTTACTCGCGCATCAAGATCAGCT	intragenic	methylated	255	235	4.20	0.94	methylated	145	212	2.58	0.71	methylated
AL646052	Chromosome	RSc2937		putative periplasmic IRON-binding signal peptide protein	3168823	3168826	TGGTATCGGTGGTCGCGTAAACCACGACCTTGCCTTCCTTC	intragenic	methylated	197	203	3.64	0.93	methylated	290	214	4.45	1.00	methylated
AL646052	Chromosome	RSc2939		ABC transporter ATP-binding protein	3172360	3172363	GCCCATGAACTCGGCGGTAAACAGCGTTTCCGGCGCGCCGT	intragenic	methylated	214	167	3.88	1.00	methylated	194	177	4.14	1.00	methylated
AL646052	Chromosome	RSc2944	hisE	phosphoribosyl-ATP pyrophosphatase	3175043	3175046	GACGCCCGACGACGTGGTTAACGAACTGGCGCGCCGCGAAG	intragenic	methylated	207	175	4.05	0.97	methylated	223	178	4.30	0.98	methylated
AL646052	Chromosome	RSc2948	hisH	imidazole glycerol phosphate synthase subunit HisH	3177516	3177519	CCGAATACGGTGTGCGGTTTACCTGCGCCATTGCCCGGGAT	intragenic	methylated	175	169	3.12	1.00	methylated	239	165	4.91	1.00	methylated
AL646052	Chromosome	RSc2963		hypothetical protein	3191616	3191619	GGTTTACATCCACATGGTTTACATGGGTGATGGACGGCCGG	upstream	methylated	286	216	4.19	1.00	methylated	197	196	3.84	0.99	methylated
AL646052	Chromosome	RSc2963		hypothetical protein	3191631	3191634	GGCTGGCGCCTTCATGGTTTACATCCACATGGTTTACATGG	upstream	methylated	280	211	4.64	1.00	methylated	185	194	3.26	0.92	methylated
AL646052	Chromosome	RSc2974	pilN	fimbrial type-4 assembly membrane transmembrane protein	3206853	3206856	CAAGCAGATCGCCGAGGTTAACACCCTCAAGAAGGACATCG	intragenic	methylated	211	233	3.22	0.87	methylated	237	221	3.58	1.00	methylated
AL646052	Chromosome	RSc2976	mrcA	penicillin-binding 1 transmembrane protein	3209528	3209531	GACGTTCAGGCCGCGCGTATACGTCTCTTCGCGGTACTGCG	intragenic	methylated	282	219	4.62	1.00	methylated	290	220	5.37	1.00	methylated
AL646052	Chromosome	RSc2984		hypothetical protein	3216868	3216871	AAGGCACGCTCCGCGTGTTTACTGCTCTAGAGGGCGCGATC	upstream	methylated	165	197	2.77	0.87	methylated	133	194	2.61	0.66	methylated
AL646052	Chromosome	RSc2988		GTPase EngB	3221250	3221253	ATTGTACAATACGGCGGTTTACGGACGTCCCCACAGACCGT	upstream	methylated	287	264	3.97	0.93	methylated	278	265	3.72	1.00	methylated
AL646052	Chromosome	RSc2988		GTPase EngB	3221328	3221331	ATGCGCGGCAATGCCTGTAAACTGCGGTCGTAGACTGCGGT	upstream	methylated	228	252	3.56	0.84	methylated	328	278	4.03	0.96	methylated
AL646052	Chromosome	RSc2990	dsbD	thiol:disulfide interchange transmembrane protein	3224298	3224301	TGGGGATGGCGGTGGTGTATACGGCGGTCGGCGTGGCGGCC	intragenic	methylated	275	244	4.10	0.95	methylated	344	242	5.10	1.00	methylated
AL646052	Chromosome	RSc3027		signal peptide protein	3248329	3248332	GCCCGGCACCTACCTGGTTTACGTGAACTACTACGGCAGCG	intragenic	methylated	180	184	3.09	0.80	methylated	179	170	3.22	1.00	methylated
AL646052	Chromosome	RSc3032		hypothetical protein	3259039	3259042	CCGATTTTGAGGGGACGTTAACCTACGTTCCGTCCGGGAAC	upstream	methylated	273	202	4.54	0.98	methylated	265	205	4.59	1.00	methylated
AL646052	Chromosome	RS05581		RRNA (23S rRNA)	3275326	3275329	CTTGATTGAAGTCCCGGTAAACGGCGGCCGTAACTATAACG	intragenic	methylated	196	228	2.86	0.81	methylated	280	238	3.90	1.00	methylated
AL646052	Chromosome	RSc3057	mdoD	glucan biosynthesis protein D	3294471	3294474	TGGCGCTGGCGCCAGGGTTAACACCTAGCACTGCATCGGCC	upstream	methylated	227	219	4.48	0.95	methylated	186	219	3.31	0.86	methylated
AL646052	Chromosome	RSc3084		hypothetical protein	3322693	3322696	ATACATAAAGAAACAAGTAAACATTTACGATGCGGCCTCCC	upstream	methylated	178	245	2.76	0.75	methylated	294	260	3.61	0.94	methylated
AL646052	Chromosome	RSc3084		hypothetical protein	3322711	3322714	TTTATTACTACTATTTGTATACATAAAGAAACAAGTAAACA	upstream	methylated	202	253	2.79	0.72	methylated	236	260	3.43	0.80	methylated
AL646052	Chromosome	RSc3092		putative signal peptide protein	3329857	3329860	TCGGCACCGGGTAGCCGTAAACCGTGCCGCCGGCTTCGCGG	intragenic	methylated	195	214	3.42	0.94	methylated	254	225	3.83	0.88	methylated
AL646052	Chromosome	RSc3118		putative transmembrane protein	3357494	3357497	CATTGGTGCTGGTGAGGTAAACCTCGTAACCCTGGGCACAG	intragenic	methylated	219	206	3.36	1.00	methylated	186	218	3.09	0.83	methylated
AL646052	Chromosome	RSc3118		putative transmembrane protein	3357774	3357777	AGCACTGTCGGAGACAGTAAACGATCGGGCTGCGGGTGCAG	intragenic	methylated	156	224	3.05	0.68	methylated	297	247	4.11	0.98	methylated
AL646052	Chromosome	RSc3132		putative transcription regulator protein	3378821	3378824	GTTGACGATCAAATCCAGTTTACTGGATAATGAATCTACTA	upstream	unmethylated					unmethylated					unmethylated
AL646052	Chromosome	RSc3150		putative transmembrane protein	3399998	3400001	TCTACTACTACCATTTGTATACATAAAGAAATAAGTCAGAA	upstream	methylated	231	250	2.95	0.81	methylated	221	240	3.26	0.83	methylated
AL646052	Chromosome	RSc3152		hypothetical protein	3404639	3404642	GAGCAATCCCTCGATTGTTTACGGTAGAAGCAAGTCGGCGG	intragenic	methylated	251	229	3.52	0.87	methylated	206	229	3.38	0.79	methylated
AL646052	Chromosome	RSc3153		hypothetical protein	3405784	3405787	GGAGAAGGATGCCTATGTTAACGAAAACGGCCTGACAGCCT	intragenic	methylated	347	299	4.81	1.00	methylated	267	302	3.22	0.91	methylated
AL646052	Chromosome	RSc3154		signal peptide protein	3408082	3408085	GCGGCAAGACCCGGTCGTTTACGCAGCAGGCATTGCTGGCG	intragenic	methylated	390	316	5.11	1.00	methylated	297	291	4.57	0.96	methylated
AL646052	Chromosome	RSc3155		putative antibiotic hydrolase signal peptide protein	3408695	3408698	GCTCCGGCTTGCTCTGGTTTACCGAGGCCGGTGTCTTCGCG	intragenic	methylated	413	306	5.28	1.00	methylated	257	293	3.67	0.93	methylated
AL646052	Chromosome	RSc3155		putative antibiotic hydrolase signal peptide protein	3409379	3409382	CGGACGGCAGCAAATGGTTTACCGAGACCGCGGGCATCGGT	intragenic	methylated	373	290	5.00	1.00	methylated	248	284	3.28	0.91	methylated
AL646052	Chromosome	RSc3155		putative antibiotic hydrolase signal peptide protein	3409505	3409508	CGGATGACGGCGTCTGGTTTACCGACAGCGGGACGCGCGCC	intragenic	methylated	444	287	5.11	1.00	methylated	264	269	3.54	0.95	methylated
AL646052	Chromosome	RSc3157		hypothetical protein	3412476	3412479	CCCGACACGCTTTTCGGTAAACTGACGCCATTGTTTCCGTT	upstream	methylated	279	242	4.72	1.00	methylated	288	256	4.33	1.00	methylated
AL646052	Chromosome	RSc3160		two component sensor histidine kinase transcription regulator protein	3416502	3416505	GCCGCGCGCTGACATGGTTTACGCGGGCGCTGGTCGGGATG	intragenic	methylated	272	238	4.20	0.95	methylated	152	217	2.72	0.77	methylated
AL646052	Chromosome	RSc3167		hypothetical protein	3426821	3426824	CTTCAGGCTGGGATTGGTTTACCAGCAACAGAAGTTGTTCC	intragenic	methylated	169	205	2.71	0.80	methylated	166	198	2.96	0.80	methylated
AL646052	Chromosome	RSc3175		hypothetical protein	3434320	3434323	CCCGCACGTGATCAACGTTTACATGAACGCGACGCTTCCTC	intragenic	methylated	378	315	4.31	0.98	methylated	275	291	3.40	0.91	methylated
AL646052	Chromosome	RSc3177		Cyclic nucleotide binding domain-containing protein	3435903	3435906	GCGCCGATAATGCAGGGTTAACTGTGGCGGGAGAAGGGATA	upstream	methylated	180	233	3.35	0.69	methylated	66	231	1.91	0.42	methylated
AL646052	Chromosome	RSc3188		putative hemagglutinin-related protein	3454359	3454362	ATACGCAGGGCGCGGGGTTTACGAACACGCCACGGGTGACG	intragenic	methylated	287	221	4.74	0.98	methylated	234	199	4.06	1.00	methylated
AL646052	Chromosome	RSc3196		hypothetical protein	3459176	3459179	GCGAAGAGATGTGTTTGTTTACGAACGCCCCTGATTGCCTT	upstream	methylated	296	285	3.59	0.89	methylated	221	261	3.20	0.77	methylated
AL646052	Chromosome	RSc3205		transmembrane drug efflux protein	3467746	3467749	GTGCGGAAGACCCGGCGTTTACGGTCAAGGTGATGACCATC	intragenic	methylated	227	275	3.22	0.89	methylated	178	245	2.81	0.71	methylated
AL646052	Chromosome	RSc3213		hypothetical protein	3474341	3474344	GTTGTGGCGTCGTCATGTTTACTCCTTCGAGGTGGTTTGAA	upstream	methylated	348	279	6.14	1.00	methylated	190	255	2.94	0.79	methylated
AL646052	Chromosome	RSc3222		putative VGR-related protein	3485391	3485394	GCGGCTGTTTCCGTTTGTTTACCAGTCTTCCGAAAGGTGAA	upstream	methylated	318	266	3.71	1.00	methylated	169	237	2.91	0.69	methylated
AL646052	Chromosome	RSc3249		putative signal peptide protein	3505342	3505345	TTTGTGCGTTGTAGCCGTTTACCGTGGTGGTGGTGCCGAAG	intragenic	methylated	240	243	3.17	1.00	methylated	154	219	2.48	0.69	methylated
AL646052	Chromosome	RSc3249		putative signal peptide protein	3505476	3505479	GGTCCCGTAGGTGTTGGTATACCCGTTCCCATAACTCTGCG	intragenic	methylated	230	242	3.64	0.91	methylated	198	244	2.89	0.85	methylated
AL646052	Chromosome	RSc3251		hypothetical protein	3506638	3506641	CTTCGAAAAAGGAATGGTTTACAGCATTGGAAAAGTTCGTG	intragenic	methylated	301	260	4.22	0.95	methylated	167	246	2.79	0.79	methylated
AL646052	Chromosome	RSc3258/RSc3259		hypothetical protein / hypothetical protein	3513157	3513160	GGGACAGACCTCGATGGTTTACGCGGCGGTGCGCGCGGGCG	upstream / intragenic	methylated	205	213	3.69	0.82	methylated	144	195	2.72	0.99	methylated
AL646052	Chromosome	RSc3285		putative Leu/Ile/Val-binding signal peptide protein	3537644	3537647	CTTTGTGAAGTCCAGCGTAAACCCGCCGAGATCGACGCGCG	intragenic	methylated	258	201	4.18	1.00	methylated	323	218	5.45	1.00	methylated
AL646052	Chromosome	RSc3289	rep	ATP-dependent DNA helicase REP protein	3542665	3542668	TGTACCGTGCCGAGCGGTAAACCTGGGGCGAGCGAGTTCTG	upstream	methylated	276	224	4.12	0.99	methylated	339	242	4.56	1.00	methylated
AL646052	Chromosome	RSc3314		hypothetical protein	3575392	3575395	GCAGTGCCACGTTTCCGTTTACCCTGCAGGGAGACCGCATC	intragenic	methylated	300	198	4.28	1.00	methylated	241	171	4.98	1.00	methylated
AL646052	Chromosome	RSc3330		putative signal peptide protein	3593502	3593505	CACGTGGCGCCGGCGGGTATACCGGCTCACGCAATGTGCGT	intragenic	methylated	303	233	5.10	1.00	methylated	316	238	4.40	1.00	methylated
AL646052	Chromosome	RSc3332		transcription regulator protein	3595512	3595515	ATGCGCCGTAAAAGCCGTTAACTTCGGCAAAGGCCGCCGAT	intragenic	methylated	253	216	4.10	1.00	methylated	193	205	3.43	0.84	methylated
AL646052	Chromosome	RSc3358		hypothetical protein	3618060	3618063	ACAAATAGTAGTAGTAGTAAACGCCGTGCCTTTTCTGTGGA	upstream	methylated	167	159	3.35	0.85	methylated	187	173	3.42	0.85	methylated
AL646052	Chromosome	RSc3359	dbhB	histone-like DNA-binding protein HU-beta (NS1)	3618080	3618083	TTACCTTTTTCTTTATGTATACAAATAGTAGTAGTAGTAAA	upstream	methylated	147	172	2.80	0.75	methylated	137	176	2.54	0.65	methylated
AL646052	Chromosome	RSc3359	dbhB	histone-like DNA-binding protein HU-beta (NS1)	3618098	3618101	GGCAGTCGATCGATGGGTTTACCTTTTTCTTTATGTATACA	upstream	methylated	137	177	2.50	0.75	methylated	153	167	3.05	0.89	methylated
AL646052	Chromosome	RSc3370/RSc3371		hypothetical protein/putative transmembrane ABC transporter protein	3630591	3630594	GGCGGCAAGCCGCCTAGTTTACCTTGCGTAGCGCCAGACCC	upstream	methylated	318	251	3.84	1.00	methylated	228	245	3.32	0.86	methylated
AL646052	Chromosome	RSc3376		putative signal peptide protein	3637670	3637673	TTGTTGTGGACCCAATGTATACCGCCCGCAAATGGGATACC	intragenic	methylated	209	186	3.57	1.00	methylated	191	190	3.83	0.87	methylated
AL646052	Chromosome	RSc3378		hypothetical protein	3640054	3640057	GCCAACGGTAATGGCCGTAAACGCTCATGCAGTTCACGGCG	intragenic	methylated	156	186	2.85	0.75	methylated	245	194	4.15	0.93	methylated
AL646052	Chromosome	RSc3379		putative transmembrane protein	3640563	3640566	GGTTGGGGGAAGGGGTGTAAACAGGGTGTAAAAACGTTCCT	upstream	methylated	161	188	2.80	0.78	methylated	205	198	2.97	0.87	methylated
AL646052	Chromosome	RSc3392		response regulator transcription regulator protein	3657303	3657306	ACTGGCATGATCGACCGTAAACTGCGCACGGCGCAGGGCTT	intragenic	methylated	264	258	4.11	1.00	methylated	229	268	3.12	0.76	methylated
AL646052	Chromosome	RSc3393	tISRso5	ISRSO5-transposase protein	3660514	3660517	TTGTTAACTGGTCTAAGTTTACATAGGATGTTGGCATCAAC	upstream	methylated	172	249	2.60	0.76	methylated	172	218	2.91	0.75	methylated
AL646052	Chromosome	RSc3393	tISRso5	ISRSO5-transposase protein	3660528	3660531	AGTGTCCTGTTCCGTTGTTAACTGGTCTAAGTTTACATAGG	upstream	methylated	188	238	3.33	0.85	methylated	141	240	2.60	0.60	methylated
AL646052	Chromosome	RSc3401	ripS1	Type III effector protein, SKWP family, SKWP1	3678060	3678063	GGCTGGTCTTCGCGCAGTTTACCGCCGCACGTCCGCAGCAC	intragenic	methylated	211	173	3.80	1.00	methylated	224	163	5.27	1.00	methylated
AL646052	Chromosome	RSc3427		hypothetical protein	3699980	3699983	ACAAGACGATGCACCTGTTTACTGTCGGCGAGGCTGGCACG	intragenic	methylated	331	244	5.21	1.00	methylated	238	236	3.58	0.94	methylated
AL646052	Chromosome	RSc3437		hypothetical protein	3708405	3708408	TAGCATCGACGCATGCGTAAACGTTCTCGACTCGGGGGGCG	intragenic	methylated	267	278	3.60	0.90	methylated	353	310	4.40	0.97	methylated
AL646053	Megaplasmid	RSp0001	repA	REPA replicase protein	980	983	TTACTACAGGTAAACCGTATACAAAGCCCGCAAAGCCTTGT	upstream	methylated	182	132	4.50	0.95	methylated	129	123	4.21	0.88	methylated
AL646053	Megaplasmid	RSp0001	repA	REPA replicase protein	987	990	TTTACGTTTACTACAGGTAAACCGTATACAAAGCCCGCAAA	upstream	methylated	135	126	3.08	0.99	methylated	172	125	4.09	1.00	methylated
AL646053	Megaplasmid	RSp0001	repA	REPA replicase protein	998	1001	TAATACATACCTTTACGTTTACTACAGGTAAACCGTATACA	upstream	methylated	186	132	4.20	1.00	methylated	123	108	3.52	0.84	methylated
AL646053	Megaplasmid	RSp0002/RSp0003	cspD3/parA	cold shock-like transcription regulator protein/partition protein	3518	3521	AATGATTCGACTAGGTGTTTACTCGGAAAGTGCGGAAAAGC	upstream	methylated	305	227	4.03	1.00	methylated	166	219	2.60	0.71	methylated
AL646053	Megaplasmid	RSp0007	kgtP2	putative alpha-ketoglutarate permease transmembrane protein	8733	8736	CTCCATCGTGGTCGACGTAAACGATTGTGTTTCCTCCATGG	intragenic	methylated	147	151	3.27	0.79	methylated	181	169	4.50	0.97	methylated
AL646053	Megaplasmid	RSp0052		metabolite transporter	57669	57672	TTGGCCAAGGCGGGGTGTTTACGTTGGGCGCCATCTCGTTT	intragenic	methylated	306	239	4.44	1.00	methylated	203	212	3.43	0.84	methylated
AL646053	Megaplasmid	RSp0059		hypothetical protein	67716	67719	CGCGGTGCCGCCGCCGGTAAACGCTTCAGGTGTGCCGGCGA	intragenic	methylated	146	130	4.41	0.92	methylated	186	144	4.38	1.00	methylated
AL646053	Megaplasmid	RSp0074		putative signal peptide protein	84676	84679	CTTTGCCTCTCCGCACGTATACGTGTCATTTCCCTTGGCAG	intragenic	methylated	204	221	2.96	0.84	methylated	198	229	2.81	0.82	methylated
AL646053	Megaplasmid	RSp0077		hypothetical protein	87269	87272	CAAATTGTTAACCATGGTTTACAGCGCAGACTTGCGGGCAC	upstream	methylated	221	221	4.44	0.85	methylated	126	216	2.70	0.66	methylated
AL646053	Megaplasmid	RSp0077		hypothetical protein	87279	87282	TGGCACGTGACAAATTGTTAACCATGGTTTACAGCGCAGAC	upstream	methylated	114	214	2.71	0.56	methylated	94	220	2.35	0.46	methylated
AL646053	Megaplasmid	RSp0086		putative RHS-related protein	96794	96797	TGCCCGTCTCCGCATCGTAAACCTGCCCGGGGAAGCGCAGG	intragenic	methylated	188	197	2.92	0.93	methylated	278	211	4.39	0.96	methylated
AL646053	Megaplasmid	RSp0096		putative RHS-related protein	103138	103141	TCATCAACGGCGTACGGTTAACCATTCGAGATTGCTGCCGC	upstream	methylated	230	242	3.80	1.00	methylated	280	233	4.29	0.98	methylated
AL646053	Megaplasmid	RSp0100/RSp0101		putative ferrisiderophore receptor protein / hypothetical protein	112047	112050	GATTGGCGGCCCCCGCGTAAACGCCGCATATAGGCTTCGCG	upstream	methylated	167	183	2.94	0.82	methylated	215	186	3.83	0.93	methylated
AL646053	Megaplasmid	RSp0101		hypothetical protein	112488	112491	AAGCAGGCCATCGTACGTATACGTCGAGCCGGCCGTGGCAT	intragenic	methylated	252	196	5.99	1.00	methylated	243	193	4.50	1.00	methylated
AL646053	Megaplasmid	RSp0102		putative insertion sequence	113809	113812	GCGCAAAAAGCAGGATGTAAACACATCTCAGCAAATGATAA	upstream	methylated	145	208	2.51	0.67	methylated	235	207	3.33	0.98	methylated
AL646053	Megaplasmid	RSp0105		hypothetical protein	119906	119909	CCTCGGCGATCGTCTTGTAAACCGGGTAACGCACGCCGTAG	intragenic	methylated	230	174	4.20	1.00	methylated	248	197	4.57	0.93	methylated
AL646053	Megaplasmid	RSp0113		hypothetical protein	130725	130728	GACGATGCTGGTCAGCGTAAACACGCTCGCCAGCAGCAGCG	intragenic	methylated	156	172	3.24	0.79	methylated	206	175	4.97	0.95	methylated
AL646053	Megaplasmid	RSp0116		putative lipoprotein	133337	133340	ATTTCCCCGCCCCCGGGTTAACCAGGAAATCGCCGACCATT	upstream	methylated	108	174	2.40	0.63	methylated	75	167	1.99	0.53	methylated
AL646053	Megaplasmid	RSp0130		hypothetical protein	152022	152025	ACCGGTTCTTGATGGTGTTAACATCGTCGGTGGAAATCTTC	intragenic	methylated					methylated					deleted region
AL646053	Megaplasmid	RSp0135		putative hydrolase transmembrane protein	157327	157330	AGCGTGGGCACCTGTGGTTTACCGGGCAAAGCGGCATCTAC	intragenic	methylated					methylated					deleted region
AL646053	Megaplasmid	RSp0163		putative phosphopantetheinyl transferase protein	189951	189954	GCGCGCGAGCGGCAGGGTAAACCAAACCATCCCGTGCCGCC	intragenic	methylated	190	176	3.29	0.92	methylated	195	182	3.92	1.00	methylated
AL646053	Megaplasmid	RSp0213	RipBJ	Type III effector protein RipBJ	262118	262121	AGCTACCGCCCCGGCCGTTAACTAAACGTTGCGAAACGACT	intragenic	methylated	210	219	3.37	0.89	methylated	174	226	2.72	0.76	methylated
AL646053	Megaplasmid	RSp0216/RSp0217	/ tISRso5	candidate type III effector interrupted by IS insertion (C terminal part), probable pseudogene, serine-threonine protein kinase domain / ISRSO5-transposase protein	269725	269728	ATGTAAACTTAGACCAGTTAACAACGGAACAGGACACTAGC	intragenic / upstream	methylated	178	212	3.26	0.75	methylated	144	211	2.92	0.77	methylated
AL646053	Megaplasmid	RSp0217	tISRso5	ISRSO5-transposase protein	269739	269742	GATGCCAACATCCTATGTAAACTTAGACCAGTTAACAACGG	upstream	methylated	187	192	3.04	0.84	methylated	243	221	3.41	0.97	methylated
AL646053	Megaplasmid	RSp0219		hydroxylase	273289	273292	CACGGCCTCCCGGCGCGTATACGCCAGCCAGCTTCACGGCG	intragenic	methylated	277	226	4.24	0.98	methylated	256	236	4.35	0.92	methylated
AL646053	Megaplasmid	RSp0234		metabolite transporter	293286	293289	CGTAGCCGCCGCGCGGGTTAACACCAACTGCGCCGGCCACG	upstream	methylated	146	170	3.62	0.82	methylated	146	178	3.00	0.82	methylated
AL646053	Megaplasmid	RSp0266		hypothetical protein	341766	341769	TTTCCCGGTATGGACGGTTAACCAGTTCCGGAGCGGATAGC	intragenic	methylated	179	221	2.69	0.90	methylated	251	230	3.90	0.97	methylated
AL646053	Megaplasmid	RSp0267		hypothetical protein	342758	342761	CGCAGTCATCGGCAATGTATACGGTCACCGCACTATCCAGC	intragenic	methylated	233	280	2.93	0.75	methylated	263	290	3.43	0.87	methylated
AL646053	Megaplasmid	RSp0294		putative hemolysin-type calcium-binding protein	382740	382743	CTCGCGACCCATCCGGGTTAACAACAAACTCGGCACCGTCG	intragenic	methylated	209	205	3.42	0.89	methylated	143	206	2.55	0.75	methylated
AL646053	Megaplasmid	RSp0336		transcription regulator protein	442867	442870	GGAACGCGCTGACGCTGTAAACCGCCCCCGGCACGTATTCG	intragenic	methylated	215	175	4.11	0.99	methylated	273	172	5.63	1.00	methylated
AL646053	Megaplasmid	RSp0338	epsR	negative regulator of exopolysaccharide production transcription regulator protein	445723	445726	TGGGGTAAACAAAAAGGTTTACATCCCATTGATGGGTGCAA	upstream	unmethylated					unmethylated					unmethylated
AL646053	Megaplasmid	RSp0338	epsR	negative regulator of exopolysaccharide production transcription regulator protein	445735	445738	ACAGCGCCCGATTGGGGTAAACAAAAAGGTTTACATCCCAT	upstream	unmethylated					unmethylated					unmethylated
AL646053	Megaplasmid	RSp0341	flgA	flagellar basal body P-ring biosynthesis protein FlgA	447351	447354	AACCGCCTGCGCGGCCGTATACAAGTGGGCGTGCGCTGCCG	intragenic	methylated	225	187	4.67	0.98	methylated	206	179	3.99	0.89	methylated
AL646053	Megaplasmid	RSp0350	flgJ	flagellar protein flgJ	454890	454893	CTGGTCGAGCATCGACGTATACATCTTGCTCGACGACGAAT	intragenic	methylated	308	228	4.89	1.00	methylated	253	222	4.07	0.98	methylated
AL646053	Megaplasmid	RSp0396		hypothetical protein	501996	501999	GGCGCTGCTGGTGGCGGTATACATCGCGGCACGCTGGCTGC	intragenic	methylated	215	172	4.52	1.00	methylated	210	174	4.58	1.00	methylated
AL646053	Megaplasmid	RSp0399		hypothetical protein	505523	505526	TGACAGAGCGATGTCAGTAAACCAACAAAATTCCACTTAAA	upstream	methylated	55	178	1.76	0.57	methylated	146	192	2.51	0.74	methylated
AL646053	Megaplasmid	RSp0438		putative hydrolase protein	551111	551114	TTCCAGCGCTGTCCCGGTAAACGCGCCGATGCGGTGCTTGA	intragenic	methylated	159	163	3.32	0.81	methylated	216	169	4.17	1.00	methylated
AL646053	Megaplasmid	RSp0449		putative RSH-related protein	561449	561452	TGCTGACGAAAAGAAGGTAAACGAGTACGTGCAGAGCATCG	intragenic	methylated	151	198	2.70	0.70	methylated	245	212	3.43	1.00	methylated
AL646053	Megaplasmid	RSp0453/RSp0454	tISRso5/	remnant of ISRSO5 transposase protein / rhs-related protein	565494	565497	TTGTTAACTGGTCTAAGTTTACATAGGATGTTGGCATCAAC	upstream / intragenic	methylated	202	209	3.22	0.91	methylated	188	186	3.16	0.87	methylated
AL646053	Megaplasmid	RSp0454		rhs-related protein	565508	565511	AGTGTCCTGTTCCGTTGTTAACTGGTCTAAGTTTACATAGG	intragenic	methylated	178	206	3.36	0.90	methylated	129	201	2.78	0.61	methylated
AL646053	Megaplasmid	RSp0457		rhs-related protein	570635	570638	CGAGCAGTTTGGATGGGTATACCGTTCCGGCCGGCGCGCGC	intragenic	methylated	262	199	5.26	1.00	methylated	262	200	4.94	1.00	methylated
AL646053	Megaplasmid	RSp0458		rhs-related protein	574357	574360	TCGCAACGATTGGTCCGTAAACCTGGAAACTGACCGCTGTG	upstream	methylated	284	205	4.95	1.00	methylated	224	223	3.84	1.00	methylated
AL646053	Megaplasmid	RSp0516		hypothetical protein	642231	642234	CGTTACGGCGACTGTCGTATACGGGCCTGTCGACGCCAGCA	intragenic	methylated	217	208	3.43	0.88	methylated	292	212	4.47	1.00	methylated
AL646053	Megaplasmid	RSp0540		hemagglutinin-related protein	683672	683675	GTCGCCCCAGGAATATGTAAACAGCCCGGTAGCCTTGAGTT	intragenic	methylated	233	217	3.51	0.98	methylated	231	240	3.22	0.87	methylated
AL646053	Megaplasmid	RSp0541		hypothetical protein	684482	684485	AAGCCAAGCCTAGGTCGTATACAGAATGACCGCCATCAAAA	upstream	methylated	248	263	3.22	0.87	methylated	253	260	3.52	0.87	methylated
AL646053	Megaplasmid	RSp0547	tISRso8a	ISRSO8-transposase orfA protein	687777	687780	CCTTCCTTGGGGTCGAGTTTACGTGCGACCTGCTGGAAGGC	upstream	methylated	276	213	4.21	1.00	methylated	160	189	2.93	0.75	methylated
AL646053	Megaplasmid	RSp0551-552		hydrolase transmembrane protein - putative Nickel/cobalt transporter	694922	694925	TGCGCCTGGTCGCCGCGTAAACAAAGCCTCTCCGCCCGCCA	downstream	methylated	215	194	5.84	1.00	methylated	261	211	5.84	1.00	methylated
AL646053	Megaplasmid	RSp0570		hypothetical protein	711564	711567	GTTGTACGGCGGATCTGTAAACACCATGTCCGCCGGCTCGC	intragenic	methylated	238	211	4.45	0.98	methylated	324	221	5.65	1.00	methylated
AL646053	Megaplasmid	RSp0572	ripAX2	Type III effector protein RipAX2	712820	712823	CCGTTATGCGGGCAAAGTAAACGAGGCGTTAGGGAAAATTG	intragenic	methylated	188	192	3.45	0.85	methylated	293	215	4.82	1.00	methylated
AL646053	Megaplasmid	RSp0583	cbhA	exoglucanase A	719005	719008	TCCTTGAATCAACTGTGTATACAGAAGAATTGCCGCCGCCC	intragenic	methylated	250	234	3.54	0.89	methylated	290	226	3.72	1.00	methylated
AL646053	Megaplasmid	RSp0583	cbhA	exoglucanase A	719327	719330	GATCTACACGTCCAGAGTTTACATAAGTATTGACATCACTT	intragenic	methylated	240	239	3.19	0.88	methylated	255	207	4.23	0.97	methylated
AL646053	Megaplasmid	RSp0598		putative response regulator transcription regulator protein	730919	730922	TGCACGCTATGTGGCGGTAAACGGCATGGAGGCGCGCAACT	upstream	methylated	228	256	3.26	0.77	methylated	327	253	4.43	1.00	methylated
AL646053	Megaplasmid	RSp0611		hypothetical protein	743012	743015	GCATGCATCGGATTCCGTTTACTCGTACTACAACGGAATCT	intragenic	methylated	205	168	3.49	0.95	methylated	98	151	2.31	0.58	methylated
AL646053	Megaplasmid	RSp0629		putative VGR-related protein	765405	765408	AATTGAATCGCGTTTTGTTAACAAATAATAAAAATCAAAAA	upstream	unmethylated					unmethylated					unmethylated
AL646053	Megaplasmid	RSp0640		hypothetical protein	781364	781367	GGATTTTTGCGTTGTTGTTAACGACGAGGGCCAGTATTCGT	intragenic	methylated	191	148	3.84	0.98	methylated	151	154	3.26	0.83	methylated
AL646053	Megaplasmid	RSp0641		peptide synthetase protein	792207	792210	CCACGGCTGGGTGGACGTAAACAGCCGGGCGACCTGGCGGT	intragenic	methylated	146	163	3.18	0.82	methylated	205	164	4.41	1.00	methylated
AL646053	Megaplasmid	RSp0642		peptide synthetase protein	805037	805040	ACCGGTGGAGCCCGAGGTATACAGCACGTAGGCCGCCGCCT	intragenic	methylated	172	118	5.59	1.00	methylated	153	122	4.43	1.00	methylated
AL646053	Megaplasmid	RSp0660		porin protein	839141	839144	CCGCGATTGGTGCGTCGTATACGCTGGGTGAGGCGAAGGTC	intragenic	methylated	235	187	4.32	0.98	methylated	270	195	6.65	1.00	methylated
AL646053	Megaplasmid	RSp0662		transcription regulator protein	840667	840670	CGCGAGGCCTGCTCGCGTAAACCCTCCGTGCTCCACCACTT	intragenic	methylated	231	198	3.84	0.99	methylated	233	219	3.85	0.86	methylated
AL646053	Megaplasmid	RSp0704		transcription regulator protein	892718	892721	TCTATTCATAACTCTCGTATACCCTAGGCGCAGCCGGGGTC	upstream	methylated	131	173	2.66	0.71	methylated	145	168	2.79	0.73	methylated
AL646053	Megaplasmid	RSp0708		signal peptide protein	898008	898011	ACATCTCGTTACGCCCGTATACCTTCTGTAAGACCGCGCCA	upstream	methylated	249	221	4.20	1.00	methylated	205	214	3.48	0.83	methylated
AL646053	Megaplasmid	RSp0717		hypothetical protein	905290	905293	TTTGTGAAGGAGCCGTGTATACCCCGACCCGGTCGTTGCGG	upstream	methylated	216	169	4.11	1.00	methylated	184	173	3.98	0.90	methylated
AL646053	Megaplasmid	RSp0718		lipoprotein	906207	906210	GTCGTACGTGAAGTCGGTAAACAGCGCGGGCGTGCCGCCGG	intragenic	methylated	211	158	4.35	1.00	methylated	206	179	3.29	1.00	methylated
AL646053	Megaplasmid	RSp0721		hypothetical protein	908893	908896	GCGGTTGATGCGGCGAGTATACGTCGTCACTTCAGCGGCCA	upstream	methylated	306	211	6.19	1.00	methylated	323	212	6.52	1.00	methylated
AL646053	Megaplasmid	RSp0725/RSp0726		Predicted Fe-S oxidoreductase / MFS family transporter	912864	912867	CCAGCGACATCAATTGGTAAACGTTATCACGAATCTCATCG	intragenic / upstream	methylated	159	199	2.80	0.75	methylated	238	215	3.06	1.00	methylated
AL646053	Megaplasmid	RSp0726		MFS family transporter	913151	913154	AACTGGCGTTGGCGCCGTTTACTCTGACCCAATGGCCAAGC	intragenic	methylated	291	220	4.36	0.98	methylated	160	211	2.90	0.72	methylated
AL646053	Megaplasmid	RSp0726		MFS family transporter	913367	913370	CATATGTCAGGGCGCGGTTTACCCCCGCCGCAGCCTCGCGG	intragenic	methylated	277	230	4.69	1.00	methylated	243	219	3.49	1.00	methylated
AL646053	Megaplasmid	RSp0753		hypothetical protein	948682	948685	AGGAAGATGAAGTATCGTATACCGATTTATATCAGCGATAT	intragenic	methylated	246	252	3.12	1.00	methylated	276	258	3.58	0.86	methylated
AL646053	Megaplasmid	RSp0755		hypothetical protein	953740	953743	GCTCTCTGATTTTTCCGTAAACGTCGGGGCTATACCGCTTA	intragenic	methylated	80	191	2.07	0.53	methylated	254	201	4.59	0.95	methylated
AL646053	Megaplasmid	RSp0769		putative transmembrane protein	973394	973397	CCTCCCACTAACCTTCGTTAACTCTGGGGCAGTTCGAAAAT	intragenic	methylated	178	186	3.43	0.90	methylated	215	190	3.91	0.86	methylated
AL646053	Megaplasmid	RSp0771		hypothetical protein	974940	974943	TCTTTCCTCGAATCTTGTATACCGCGCTCACTTTCGCCTGC	intragenic	methylated	193	187	3.59	0.97	methylated	219	189	3.65	0.93	methylated
AL646053	Megaplasmid	RSp0797		transport transmembrane protein	1001704	1001707	GAATGCGCACATGCCGGTAAACACCGCGAACAACACGATGG	intragenic	methylated	101	126	2.93	0.67	methylated	176	135	5.02	1.00	methylated
AL646053	Megaplasmid	RSp0814-815	mqo -	malate:quinone oxidoreductase - transcription regulator protein	1028222	1028225	CAAAAACCATCCGCCCGTAAACGACAATCGGGGCCGACACG	downstream	methylated	179	143	4.34	0.97	methylated	213	147	5.14	1.00	methylated
AL646053	Megaplasmid	RSp0816		transcription regulator protein	1029664	1029667	TGTCACGCGCGGGGCCGTATACGGACATTTCCCGGGCAAGC	intragenic	methylated	230	157	5.55	1.00	methylated	208	159	4.84	1.00	methylated
AL646053	Megaplasmid	RSp0827		ketoglutarate semialdehyde dehydrogenase protein	1044423	1044426	CGGGCGCGGTCTCGCGGTAAACGTCGAACGCCGCGCCGGCG	intragenic	methylated	121	119	4.00	0.89	methylated	209	128	4.81	1.00	methylated
AL646053	Megaplasmid	RSp0851	prhJ	transcription regulator PRHJ transcription regulator protein	1082416	1082419	ACTTAATTGATTCCGCGTATACGCACTTCAGTCACACTTTG	intragenic	methylated	144	162	2.71	0.80	methylated	163	153	2.99	0.84	methylated
AL646053	Megaplasmid	RSp0863	hrcV	Hrp conserved HRCV transmembrane protein	1090651	1090654	CCGAACAGGCCCCGTCGTTTACCGTGCCGGTGGGCGTGCGG	intragenic	methylated	247	165	4.69	1.00	methylated	149	153	4.13	0.85	methylated
AL646053	Megaplasmid	RSp0898	dsbA2	thiol:disulfide interchange signal peptide protein	1134802	1134805	CGCGCTTGGCATTCGCGTTTACGCCGAACGCGTTGTAGGCG	intragenic	methylated	265	205	4.84	1.00	methylated	170	194	3.52	0.78	methylated
AL646053	Megaplasmid	RS05423		RRNA (23S)	1202810	1202813	CTTGATTGAAGTCCCGGTAAACGGCGGCCGTAACTATAACG	intragenic	methylated	124	178	2.39	0.68	methylated	246	202	4.15	1.00	methylated
AL646053	Megaplasmid	RSp0955-RS06160		porin signal peptide protein - RRNA (5S)	1207806	1207809	ACCGGTCGAGTCGGCCGTAAACGCGTCGGCCAAAGCCATGC	downstream	methylated	133	154	3.46	0.75	methylated	191	168	4.20	0.91	methylated
AL646053	Megaplasmid	RSp0994	uvrA2	excinuclease ABC subunit A	1248486	1248489	GCCGGAAATTCGAGCCGTAAACTGTAGCCGATTCCCGCGCG	upstream	methylated	191	154	4.96	0.98	methylated	193	155	5.09	0.99	methylated
AL646053	Megaplasmid	RSp1001		conserved signal peptide protein	1261276	1261279	GCGGGCGCAGGCGTCGGTATACAACTTCGTCGGCACCATTC	intragenic	methylated	195	184	3.44	0.93	methylated	142	175	2.80	0.79	methylated
AL646053	Megaplasmid	RSp1007/RSp1008		putative acetyl transferase protein/glycosyl transferase transmembrane protein	1270565	1270568	AGGCGACCATGACAAAGTTTACCGGCAGTGATGAAGTTCAA	upstream / intragenic	methylated	161	149	3.67	0.97	methylated	144	135	3.48	0.86	methylated
AL646053	Megaplasmid	RSp1014	epsF	EPS I polysaccharide export inner membrane transmembrane protein	1278352	1278355	GCGCGAGACTGTTTCGGTATACCTATTGTTTTTACATTGTC	intragenic	methylated	141	174	2.42	0.86	methylated	193	174	3.34	1.00	methylated
AL646053	Megaplasmid	RSp1024	ripA5	Type III effector protein, AWR family, AWR5	1292865	1292868	CACGCGGGCCAGCAACGTTTACGCCCCGCAGCACGGCCGGC	upstream	methylated	214	168	3.93	0.98	methylated	148	149	3.07	0.83	methylated
AL646053	Megaplasmid	RSp1024	ripA5	Type III effector protein, AWR family, AWR5	1294966	1294969	CGCATTGCCGTCCAGCGTATACCCCTGCGGGCGCTTGCTCT	intragenic	methylated	208	161	5.37	1.00	methylated	277	172	6.39	1.00	methylated
AL646053	Megaplasmid	RSp1025		putative amino-acid efflux transmembrane protein	1298046	1298049	TTTTACGTTATCCAGCGTTTACTTAAAACGCGCTCGATTCA	upstream	methylated	144	165	2.98	0.71	methylated	87	154	2.29	0.53	methylated
AL646053	Megaplasmid	RSp1090		hypothetical protein	1381730	1381733	AGCGCGTGGCCGCGGCGTATACCGCGGTCTCTTCCGTGCTG	intragenic	methylated	232	181	5.78	1.00	methylated	200	180	4.31	0.89	methylated
AL646053	Megaplasmid	RSp1095		activation/secretion signal peptide protein	1388255	1388258	TCACGGAAACTGATACGTATACGCCGCATTGAAGCGCAGGC	intragenic	methylated	195	176	3.40	0.89	methylated	123	166	2.61	0.79	methylated
AL646053	Megaplasmid	RSp1097		hypothetical protein	1389704	1389707	GCTGAACTTGCTGCGGGTATACGCGGATGGCGAGGCTACGC	upstream	methylated	234	169	6.18	1.00	methylated	194	161	4.29	0.98	methylated
AL646053	Megaplasmid	RSp1132		hypothetical protein	1427522	1427525	CCATGAAGCATTTCCTGTTTACCTCTCCATTTTTGTGGGAG	intragenic	methylated	146	179	2.89	0.81	methylated	124	179	2.51	0.63	methylated
AL646053	Megaplasmid	RSp1136	tISRso17	ISRSO17-transposase protein	1432317	1432320	AACAGTATGCTCAGCGGTAAACTCAAGTGATCATTTGAAGG	upstream	methylated	165	229	2.68	0.68	methylated	128	260	2.23	0.60	methylated
AL646053	Megaplasmid	RSp1152	tISRso5	ISRSO5-transposase protein	1452542	1452545	TTGTTAACTGGTCTAAGTTTACATAGGATGTTGGCATCAAC	upstream	methylated	204	203	2.89	0.94	methylated	220	188	4.08	0.97	methylated
AL646053	Megaplasmid	RSp1152	tISRso5	ISRSO5-transposase protein	1452556	1452559	AGTGTCCTGTTCCGTTGTTAACTGGTCTAAGTTTACATAGG	upstream	methylated	109	200	2.57	0.63	methylated	83	199	2.18	0.46	methylated
AL646053	Megaplasmid	RSp1163		hypothetical protein	1463294	1463297	CCCATCTTTTCGGGCGGTATACCTCGCGCACGCAGGTTCAG	intragenic	methylated	283	187	4.40	1.00	methylated	264	198	4.45	1.00	methylated
AL646053	Megaplasmid	RSp1169		hypothetical protein	1472133	1472136	ACGGTGGTCGGCAGCGGTTTACCGGCTGCCACGCCGTCCAG	intragenic	methylated	321	215	4.44	1.00	methylated	214	203	3.72	1.00	methylated
AL646053	Megaplasmid	RSp1216	ISRso14	ISRSO14-transposase ORFA protein	1547543	1547546	GATGATTTGCGCTTCCGTAAACCGCTTCTTCATGTCCGTCT	intragenic	methylated	207	179	3.45	0.99	methylated	181	189	3.77	0.77	methylated
AL646053	Megaplasmid	RSp1268-RSp1269		integral membrane transmembrane protein - signal peptide protein	1605319	1605322	ACGGTGCGCGGCAGGCGTAAACGTTGGGCCGCGATGGCAGC	downstream	methylated	215	180	4.63	0.95	methylated	278	193	5.01	1.00	methylated
AL646053	Megaplasmid	RSp1290	pilW	putative type IV fimbrial biogenesis transmembrane protein	1641288	1641291	GTCCGGTACGACCCAGGTTTACGTCAACACCTTTTCGATCA	intragenic	methylated	329	234	4.54	1.00	methylated	245	209	4.18	0.98	methylated
AL646053	Megaplasmid	RSp1311-RSp1312		hypothetical protein - hypothetical protein	1664918	1664921	AGCCCGCTGTCCTCGAGTTAACAAGCGGGCCGCGCCACACA	downstream	methylated	148	116	4.31	0.94	methylated	134	117	3.61	0.95	methylated
AL646053	Megaplasmid	RSp1312		hypothetical protein	1665588	1665591	AGCGCATTTGCCGCCGGTTTACTGTGTCCGTTTTGGATGAG	intragenic	methylated	123	106	5.32	1.00	methylated	117	104	2.99	0.96	methylated
AL646053	Megaplasmid	RSp1324		Putative Lipase (class 3)	1674888	1674891	CGGCACAAAGAGGCTGGTAAACGATCTGACCACCGCCAGAA	intragenic	methylated	93	81	3.12	0.82	methylated	122	88	3.94	1.00	methylated
AL646053	Megaplasmid	RSp1329		hypothetical protein	1680220	1680223	CGACAGACCAAAGCTCGTATACGTTGTGGCACTGCCCCTGG	intragenic	methylated	40	17	5.53	1.00	methylated	21	17	2.67	0.63	methylated
AL646053	Megaplasmid	RSp1342-RSp1343		hypothetical protein - hypothetical protein	1695108	1695111	AGCCCGCTGTCCTCGAGTTAACAAGCGGGCCGCGCCACACA	downstream	methylated	96	95	2.93	0.85	methylated	115	94	3.76	1.00	methylated
AL646053	Megaplasmid	RSp1343		hypothetical protein	1695778	1695781	AGCGCATTTGCCGCCGGTTTACTGTGTCCGTTTTGGATGAG	intragenic	methylated	141	98	4.48	1.00	methylated	111	92	3.21	1.00	methylated
AL646053	Megaplasmid	RSp1355		putative lipoprotein transmembrane	1705078	1705081	CGGCACAAAGAGGCTGGTAAACGATCTGACCACCGCCAGAA	intragenic	methylated	139	112	3.67	0.91	methylated	143	122	3.57	0.96	methylated
AL646053	Megaplasmid	RSp1360		hypothetical protein	1710410	1710413	CGACAGACCAAAGCTCGTATACGTTGTGGCACTGCCCCTGG	intragenic	methylated	249	187	5.31	1.00	methylated	201	181	3.98	0.87	methylated
AL646053	Megaplasmid	RSp1364	kgd	alpha-ketoglutarate decarboxylase	1714375	1714378	GCCTCCTCCGTTGCCCGTTTACAGCAACAGCACTGCGACTA	upstream	methylated	302	198	5.51	1.00	methylated	179	191	4.26	0.84	methylated
AL646053	Megaplasmid	RSp1390	fliA	flagellar biosynthesis sigma factor	1751330	1751333	AGGCAGGCATGGACATGTATACCGCTACCGGTCGCAAGACC	intragenic	methylated	168	176	3.42	0.89	methylated	185	188	3.45	0.88	methylated
AL646053	Megaplasmid	RSp1398/RSp1399	aroE/	shikimate 5-dehydrogenase/porin signal peptide protein	1761411	1761414	GCCGGCGTCTTGTGGTAACGTAAACGTACTAGTTCGTACAA	upstream	unmethylated					unmethylated					unmethylated
AL646053	Megaplasmid	RSp1403/RSp1404	cheB/cheD	chemotaxis-specific methylesterase/Chemotaxis protein CheD	1766897	1766900	CTTCGCGCCTGCAACTGTTTACGTAATCCCTGTACTTGCCC	upstream / intragenic	methylated	151	152	3.62	0.83	methylated	143	147	3.48	0.80	methylated
AL646053	Megaplasmid	RSp1411	motA	flagellar motor protein MotA	1776250	1776253	GTGCCCGAAGCCTTCAGTAAACCGGGTGTGTGCCGTTAATT	upstream	methylated	229	210	3.40	1.00	methylated	326	220	5.31	1.00	methylated
AL646053	Megaplasmid	RSp1413	flhD	transcriptional activator FlhD	1777931	1777934	ACGGTCTATCCCGTTCGTTTACACCGCCCAACGCTGATTTC	upstream	methylated	191	196	3.02	0.81	methylated	175	192	2.89	0.80	methylated
AL646053	Megaplasmid	RSp1430		hypothetical protein	1800321	1800324	TCCTGACCGACGATGCGTATACGCCGGCGCTGCTGCGCGAG	intragenic	methylated	226	162	4.82	1.00	methylated	229	159	5.05	1.00	methylated
AL646053	Megaplasmid	RSp1446	cfa1	cyclopropane fatty acyl phospholipid synthase	1821026	1821029	TCGTGGACACCCGCCGGTATACGCCGGAGCGTCCCGGCTTG	intragenic	methylated	186	162	4.06	0.93	methylated	201	158	3.89	1.00	methylated
AL646053	Megaplasmid	RSp1460	ripAU	Type III effector protein RipAU	1838916	1838919	CGGGCGACACCGGTTCGTTTACCGACGCAAGACACGGCAGC	upstream	methylated	187	176	3.98	1.00	methylated	140	166	2.79	0.70	methylated
AL646053	Megaplasmid	RSp1477		signal peptide protein	1857052	1857055	CGGGTTTGACCCGCCGGTATACGCCGCTCGCTTCAAGGTCG	intragenic	methylated	306	203	6.11	1.00	methylated	239	199	4.58	1.00	methylated
AL646053	Megaplasmid	RSp1480		hypothetical protein	1859042	1859045	CTCAAAAAAGGCAGCAGTTTACACGCCGACGGGGGGCGGGC	upstream	methylated	219	185	4.58	1.00	methylated	176	184	4.20	0.86	methylated
AL646053	Megaplasmid	RSp1486		hypothetical protein	1866078	1866081	TGCGCACCATTGCGCCGTTTACCGAACTCGGCAATGTGGCG	intragenic	methylated	289	217	4.45	1.00	methylated	240	193	4.70	1.00	methylated
AL646053	Megaplasmid	RSp1491		putative transferase protein	1870659	1870662	GCGCACCCTCGGCGCGGTATACACGCGGCTCGACGACCAGA	intragenic	methylated	312	214	5.81	1.00	methylated	309	221	5.25	1.00	methylated
AL646053	Megaplasmid	RSp1518		alanin-rich signal peptide protein	1899917	1899920	GATACGTGCGTGCAGGGTTAACGCCGGGACACTCCAGGCGT	upstream	methylated	107	135	2.63	0.78	methylated	137	135	2.76	0.92	methylated
AL646053	Megaplasmid	RSp1529	efe	1-aminocyclopropane-1-carboxylate oxidase (Ethylene-forming enzyme)	1916009	1916012	CATTGCACCGCACAACGTTTACCCATAAGGCAAAGGCACAT	upstream	methylated	111	208	2.25	0.61	unmethylated					hemimethylated strand -
AL646053	Megaplasmid	RSp1543		hypothetical protein	1938286	1938289	TGTATTGGACGGATTGGTTTACGCGAGGCGAGAATATTGAC	intragenic	methylated	236	266	3.23	0.80	methylated	153	241	2.54	0.69	methylated
AL646053	Megaplasmid	RSp1544		hypothetical protein	1939052	1939055	ATTGAAATGACGGAGAGTAAACTTCAAAAGAGGGCGTTGGT	intragenic	unmethylated	77	244	1.96	0.38	methylated	214	263	2.90	0.77	methylated
AL646053	Megaplasmid	RSp1545		putative hemagglutinin-related protein	1939293	1939296	CGGTGAATGCGAGCCAGTTTACTCTTAGTGAGAGCGATCTT	intragenic	methylated	162	274	2.42	0.64	methylated	132	260	2.37	0.56	methylated
AL646053	Megaplasmid	RSp1572		putative transport transmembrane protein	1974457	1974460	GAAAGGTGATCGCACTGTAAACGAAACGCATACTGGAGGTG	upstream	methylated	126	161	3.00	0.65	methylated	215	184	3.41	0.96	methylated
AL646053	Megaplasmid	RSp1585		putative RHS-related transmembrane protein	1989829	1989832	GAAAGCGGGCATCTTCGTAAACGTACTGGCGAGTGACATTG	intragenic	methylated	244	227	4.12	1.00	methylated	323	243	4.85	1.00	methylated
AL646053	Megaplasmid	RSp1596		hypothetical protein	2001854	2001857	TCGCGGGCCGGCTAGGGTTTACCGCAGGCATAATCTCCTTG	upstream	methylated	274	233	4.18	1.00	methylated	142	220	2.78	0.67	methylated
AL646053	Megaplasmid	RSp1605		hemagglutinin-like protein	2018520	2018523	CGGCTTGCCGGCCGCCGTATACGCGCTGATCAGCGTCGTGG	intragenic	methylated	304	216	5.62	1.00	methylated	316	220	5.66	1.00	methylated
AL646053	Megaplasmid	RSp1643		hypothetical protein	2062924	2062927	CCCAAGATTAACGAACGTTAACAAACGCCAGCGGGAGTGCT	upstream	methylated	157	202	2.89	0.72	methylated	86	207	2.15	0.48	methylated
AL646053	Megaplasmid	RSp1651		RNA polymerase sigma factor	2068769	2068772	ACTGGACCGCATCGCGGTAAACGGGGGGACTCCACCTTCCG	upstream	methylated	173	223	3.09	0.74	methylated	279	225	4.50	1.00	methylated
AL646053	Megaplasmid	RSp1675	tISRso5	ISRSO5-transposase protein	2087332	2087335	ATGTAAACTTAGACCAGTTAACAACGGAACAGGACACTAGC	upstream	methylated	136	202	2.79	0.64	methylated	155	200	2.92	0.82	methylated
AL646053	Megaplasmid	RSp1675	tISRso5	ISRSO5-transposase protein	2087346	2087349	GATGCCAACATCCTATGTAAACTTAGACCAGTTAACAACGG	upstream	methylated	152	187	2.65	0.76	methylated	na	na	na	na	methylated

## Sheet: Mar26a2
Sequence ID	Replicon	Gene ID	Gene name	Gene Description	position strand -	position strand +	Context	upstream, intragenic, downstream*	Methylation status strand -					Methylation status strand +					methylation status**
									status	score	coverage	IPDRatio	fraction	status	score	coverage	IPDRatio	fraction
AL646052	Chromosome	RSc0008	rpsU	30S ribosomal protein S21	6501	6504	GCGGCCTCTTGCATCGGTAAACGGATTCAACTACACTGCAC	upstream	methylated	143	279	2.50	0.56	methylated	250	311	2.92	0.87	methylated
AL646052	Chromosome	RSc0008	rpsU	30S ribosomal protein S21	6680	6683	ACCGGCAAATGCTTCGGTAAACGGGTCAGCTGGCCGGCCAC	upstream	methylated	239	306	3.24	0.83	methylated	371	313	4.29	1.00	methylated
AL646052	Chromosome	RSc0010	acrB	putative acriflavin resistance transmembrane protein	11610	11613	CAAGCAGTAAGCCGCAGTAAACAAGGAGCCATCGCATGGCA	upstream	methylated	195	228	3.10	0.78	methylated	337	242	5.09	1.00	methylated
AL646052	Chromosome	RSc0039		transmembrane sensor histidine kinase transcription regulator protein	41865	41868	AGCATGGAGAACAAGTGTAAACGCCGCCAGCACGCAAGTTC	upstream	methylated	237	270	3.48	0.84	methylated	325	303	4.17	0.94	methylated
AL646052	Chromosome	RSc0081		hypothetical protein	94117	94120	GAAACAAACGCGTCAAGTTAACGCCGGCGCCGCAGCACACG	upstream	methylated	79	193	2.26	0.49	methylated	51	211	1.79	0.39	methylated
AL646052	Chromosome	RSc0102/RSc0103	/tISRso5	putative calcium binding hemolysin protein / ISRSO5-transposase protein	117936	117939	ATGTAAACTTAGACCAGTTAACAACGGAACAGGACACTAGT	upstream	methylated	146	204	3.02	0.68	methylated	164	211	3.17	0.81	methylated
AL646052	Chromosome	RSc0102/RSc0103	/tISRso5	putative calcium binding hemolysin protein / ISRSO5-transposase protein	117950	117953	GATGCCAACATCCTATGTAAACTTAGACCAGTTAACAACGG	upstream	methylated	177	199	3.24	0.79	methylated	223	220	3.26	0.95	methylated
AL646052	Chromosome	RSc0106		putative signal peptide protein	124956	124959	AGCAAATCACCTTTCCGTATACCAACCTTGTCGCTATATGT	intragenic	methylated	321	250	3.52	1.00	methylated	259	253	3.23	0.82	methylated
AL646052	Chromosome	RSc0109/RSc0110	thiG/tISRso5	thiazole synthase/ISRSO5-transposase protein	127847	127850	ATGTAAACTTAGACCAGTTAACAACGGAACAGGACACTAGG	upstream	methylated	113	200	2.50	0.56	methylated	109	186	2.53	0.68	methylated
AL646052	Chromosome	RSc0109/RSc0110	thiG/tISRso5	thiazole synthase/ISRSO5-transposase protein	127861	127864	GATGCCAACATCCTATGTAAACTTAGACCAGTTAACAACGG	upstream	methylated	189	194	3.26	0.86	methylated	166	198	2.85	0.81	methylated
AL646052	Chromosome	RSc0116		hypothetical protein	139113	139116	GGGAGTATTTACACGGGTTTACGCCAGCGAGCCGCACAGGG	upstream	methylated	282	275	3.38	0.87	methylated	178	258	2.83	0.75	methylated
AL646052	Chromosome	RSc0128/RSc0129		transcription regulator protein/hypothetical protein	150721	150724	CCGCACGCCGAAAGGCGTTTACATCCAAAATCGGGCCGGTC	upstream	methylated	188	232	2.89	0.80	methylated	181	213	2.99	0.76	methylated
AL646052	Chromosome	RSc0135		lipid A biosynthesis lauroyl acyltransferase	157689	157692	TAGCGCGATTCGCTGAGTTAACTGACAACTTGCGGGGCGAA	upstream	methylated	265	294	3.23	0.94	methylated	298	286	4.42	0.99	methylated
AL646052	Chromosome	RSc0155		hypothetical protein	176419	176422	ATGAGCAAAACCGTAAGTTTACCGCTTCCCAGCGAGGCCGC	intragenic	methylated	310	250	4.40	1.00	methylated	230	235	3.84	0.90	methylated
AL646052	Chromosome	RSc0155/RSc0156		hypothetical protein/short chain dehydrogenase	176450	176453	GGCGTCTGCGCCATTTGTTTACAATCCGGCGATGAGCAAAA	upstream	methylated	275	249	3.77	0.90	methylated	143	238	2.55	0.62	methylated
AL646052	Chromosome	RSc0169		putative transmembrane oxidoreductase protein	191221	191224	CCAGCGATTCACCAGCGTAAACAGCAATCACGCTGCCTTCA	upstream	methylated	192	170	3.87	0.93	methylated	210	164	4.67	0.97	methylated
AL646052	Chromosome	RSc0171		short chain dehydrogenase	192393	192396	TCAAACGGACATCGCTGTAAACGCAGGATGCAAATGAAAAC	intragenic	methylated	174	209	3.21	0.79	methylated	301	226	4.53	1.00	methylated
AL646052	Chromosome	RSc0189-RSc0190		hypothetical protein - transcription regulator protein	211187	211190	TCAGCGAGCTATAGCCGTATACGCGAATACGATGCAAACAC	downstream	methylated	396	297	5.04	1.00	methylated	372	289	4.67	1.00	methylated
AL646052	Chromosome	RSc0190		transcription regulator protein	211243	211246	CGAGGGTTGGATCTCGGTAAACGGCAAGCAAATCGAACTCG	intragenic	methylated	273	284	4.29	0.89	methylated	363	295	4.59	1.00	methylated
AL646052	Chromosome	RSc0199		cytochrome B561 cytochrome transmembrane protein	221937	221940	GTAGCCGCATGAGGCCGTAAACGCCGGAGGACAAAATGTCC	upstream	methylated	231	212	3.71	0.94	methylated	275	228	4.47	1.00	methylated
AL646052	Chromosome	RSc0200		putative small HEAT shock protein	223110	223113	AACGCCTGCCTCCAGCGTAAACATGCGCTGCATCGATCCAC	intragenic	methylated	193	212	3.81	0.81	methylated	293	223	5.59	1.00	methylated
AL646052	Chromosome	RSc0232		hypothetical protein	254248	254251	GCTCCCGTACCCCCCCGTTAACCTTGACAGGTGACGCCCAC	upstream	methylated	221	204	3.65	0.98	methylated	161	210	2.88	0.79	methylated
AL646052	Chromosome	RSc0237		putative methylmalonyl-CoA mutase protein	259577	259580	TATTTTCGCCGTTTACGTAAACGTCAACCAGGCACCCTCCA	upstream	methylated	149	211	2.80	0.68	methylated	237	217	4.06	0.91	methylated
AL646052	Chromosome	RSc0237		putative methylmalonyl-CoA mutase protein	259583	259586	ACACAGTATTTTCGCCGTTTACGTAAACGTCAACCAGGCAC	upstream	methylated	235	219	3.43	0.87	methylated	199	195	3.13	0.88	methylated
AL646052	Chromosome	RSc0244	paaH1	3-hydroxybutyryl-CoA dehydrogenase	268552	268555	CCGTCTGAATTGCCATGTAAACGATCCTCGCTTGCTGTGTC	upstream	methylated	160	219	2.85	0.67	methylated	292	244	3.58	1.00	methylated
AL646052	Chromosome	RSc0249		putative calcium binding hemolysin protein	279815	279818	CGCCTGATCTTGGCGCGTTTACCGAAGAGTTGAGCAGCTGG	intragenic	methylated	303	251	3.63	1.00	methylated	200	222	3.21	0.87	methylated
AL646052	Chromosome	RSc0262		putative 2-hydroxyacid dehydrogenase oxidoreductase protein	295700	295703	TGCTACACTCCTTGACGTATACGTCAACCACCACGCGGCGC	upstream	methylated	335	295	4.51	0.98	methylated	308	284	4.55	0.95	methylated
AL646052	Chromosome	RSc0279		acyl-CoA dehydrogenase oxidoreductase protein	313558	313561	CACAGTTGACGTTTACGTAAACGTCAATACAATAGCGCGGC	upstream	methylated	161	231	2.81	0.67	methylated	265	231	4.17	0.92	methylated
AL646052	Chromosome	RSc0279		acyl-CoA dehydrogenase oxidoreductase protein	313564	313567	CGGCGGCACAGTTGACGTTTACGTAAACGTCAATACAATAG	upstream	methylated	220	241	3.17	0.80	methylated	182	220	3.05	0.79	methylated
AL646052	Chromosome	RSc0280/RSc0281		putative transcription regulator protein/hypothetical protein	314194	314197	CGGCTTTGACGCTAACGTAAACGTCAATTCGCAAGCCGGCC	upstream	methylated	183	224	2.88	0.74	methylated	247	223	4.06	0.92	methylated
AL646052	Chromosome	RSc0286	ftsN	Cell division protein FtsN	318950	318953	CGCCGTGGTGGTGGCGGTATACATCACCAAGGCGCCGGTGC	intragenic	methylated	354	287	5.00	1.00	methylated	372	293	4.89	1.00	methylated
AL646052	Chromosome	RSc0333		putative transmembrane protein	366300	366303	AGACCTCAAGGGCAAGGTTTACCTGGTGAACTTCTGGGCGA	intragenic	methylated	312	229	3.98	1.00	methylated	182	210	2.84	0.90	methylated
AL646052	Chromosome	RSc0359/RSc0360	/bioC	putative competence protein F-related protein/putative biotin synthesis protein (methyltransferase)	390060	390063	GTGCTGCGGCCGCTCAGTATACCGGCGGGCCATTTCGGGGC	upstream / intragenic	methylated	342	300	4.33	1.00	methylated	273	298	3.54	1.00	methylated
AL646052	Chromosome	RSc0410		putative signal peptide protein	438621	438624	TGGGCGCGCCGAAGCAGTAAACTGCGCCCTCGGCAACGTTC	upstream	methylated	234	203	4.32	0.98	methylated	249	205	3.95	0.99	methylated
AL646052	Chromosome	RSc0434		acyl carrier protein	462993	462996	CGAAGGGTCCCCCCTCGTATACCGCCAAACGGTGACAAAGA	upstream	methylated	221	212	3.42	1.00	methylated	226	226	3.83	0.87	methylated
AL646052	Chromosome	RSc0474		putative 3-hydroxyacyl-CoA dehydrogenase oxidoreductase protein	508396	508399	CGGCGATCTGCTCCAGGTATACGGCGATGTAGTGAAACACG	intragenic	methylated	212	198	3.39	0.86	methylated	207	192	4.35	1.00	methylated
AL646052	Chromosome	RSc0479		putative transcription regulator protein	514931	514934	TCTGGCGCGCGTGGTGGTAAACCATGACCAGATCGCAGCCG	intragenic	methylated	223	208	4.26	0.96	methylated	268	221	4.39	1.00	methylated
AL646052	Chromosome	RSc0509	pepP	XAA-Pro aminopeptidase	545895	545898	GACTTCTTAAGGAAATGTAAACGCCGGATCGAACGCCGGCG	upstream	methylated	174	180	3.44	0.80	methylated	195	188	3.75	0.88	methylated
AL646052	Chromosome	RSc0547		putative sugar transporter transmembrane protein	593300	593303	GCGCGCACATCTGCGCGTATACCCCGACGAAAACGCCCCGT	upstream	methylated	280	267	3.85	1.00	methylated	283	263	3.97	0.94	methylated
AL646052	Chromosome	RSc0567/RSc0568	ilvE1	branched-chain amino acid aminotransferase/hypothetical protein	612174	612177	ACATGGGTGGCTCGTAGTAAACATCTGATTATACTTTTGAT	upstream	methylated	180	184	3.72	0.81	methylated	261	194	4.60	1.00	methylated
AL646052	Chromosome	RSc0572	pykA1	pyruvate kinase	616807	616810	CTGCAGATGGTAGGCCGTAAACAGCGCCCCCATGGCGATCG	intragenic	methylated	231	205	4.31	0.98	methylated	258	221	4.92	1.00	methylated
AL646052	Chromosome	RSc0579/RSc0580		Transposase (ISRSO8 family) / Triacylglycerol lipase-like subfamily of the SGNH hydrolases	623490	623493	TTCCAGCAGGTCGCACGTAAACTCGACCCCAAGGAAGGCAA	upstream	methylated	155	210	2.79	0.68	methylated	230	230	3.14	0.89	methylated
AL646052	Chromosome	RSc0584		D-alanyl-D-alanine carboxypeptidase	628822	628825	CGCCGGGGATGGCTGCGTTAACATGCGGGCGTCCGCACTCG	upstream	methylated	213	207	4.63	0.89	methylated	230	199	5.23	1.00	methylated
AL646052	Chromosome	RSc0592		hypothetical protein	638713	638716	GATGCCCACGCTGCGCGTAAACGCCTGGAACACGGTACGGT	intragenic	methylated	234	213	3.69	0.95	methylated	278	240	4.58	0.98	methylated
AL646052	Chromosome	RSc0598/RSc0599		hypothetical protein/putative transcription regulator protein	644381	644384	CTGCTCTGGTGCAATCGTTAACGTCTGTGTCTGTTGGTACC	upstream	methylated	239	242	3.58	0.93	methylated	250	243	3.85	0.89	methylated
AL646052	Chromosome	RSc0608	ripAA	type III effector protein AvrA	655714	655717	AAAGCGCTTCTCATTTGTTAACGATTTGCAGGGTTCAACCA	upstream	methylated	127	196	2.80	0.65	methylated	183	204	3.40	0.84	methylated
AL646052	Chromosome	RSc0608	ripAA	type III effector protein AvrA	656182	656185	TGGCGAACCGGGGCCGGTATACCGCGAATGACCGACCGCCT	intragenic	methylated	218	208	3.66	0.98	methylated	268	213	5.24	1.00	methylated
AL646052	Chromosome	RSc0619		putative transmembrane hydrogenase cytochrome B- type subunit	666401	666404	CAACATTCAGTGCCAGGTAAACCAGACCGTTAGCCACCAGC	intragenic	methylated	166	176	3.03	0.94	methylated	306	206	4.16	1.00	methylated
AL646052	Chromosome	RSc0627		putative dehydrogenase large chain transmembrane protein	674270	674273	GATCGTGGCAAGCCCGGTATACGTGCCTTGCCCCATCTCGA	intragenic	methylated	325	240	6.28	1.00	methylated	310	240	4.31	1.00	methylated
AL646052	Chromosome	RSc0627		putative dehydrogenase large chain transmembrane protein	675023	675026	CACGCGTGCGGGTTGAGTAAACGCGGCATCGACGTCGCCCT	intragenic	methylated	283	238	4.70	1.00	methylated	340	261	6.53	1.00	methylated
AL646052	Chromosome	RSc0632		putative NADP-dependent alcohol dehydrogenase oxidoreductase protein	679930	679933	CAAAGAACCATGGCGGGTATACGAACTACCCTGTCGTGCCG	intragenic	methylated	365	282	5.98	1.00	methylated	327	283	4.01	1.00	methylated
AL646052	Chromosome	RSc0636/RSc0637	/tISRso5	hypothetical protein/ISRSO5-transposase protein	683376	683379	ATGTAAACTTAGACCAGTTAACAACGGAACAGGACACTAGG	intragenic / upstream	methylated	169	250	2.95	0.67	methylated	214	258	3.28	0.87	methylated
AL646052	Chromosome	RSc0637	tISRso5	ISRSO5-transposase protein	683390	683393	GATGCCAACATCCTATGTAAACTTAGACCAGTTAACAACGG	upstream	methylated	148	251	2.73	0.61	methylated	288	268	3.31	1.00	methylated
AL646052	Chromosome	RSc0641	groES	co-chaperonin GroES	688076	688079	CTCTCGTCTGTCGTCTGTATACCCAGAGGGATGCCGGCGTC	upstream	methylated	319	258	3.68	1.00	methylated	333	256	5.22	1.00	methylated
AL646052	Chromosome	RSc0675		hypothetical protein	724408	724411	CGAGGCCATGAGGCTAGTTTACCAAAAGCCCCCGGCGGGTG	upstream	methylated	261	197	4.84	1.00	methylated	146	176	3.61	0.76	methylated
AL646052	Chromosome	RSc0708		hypothetical protein	755260	755263	TCCTGCGGCAGTTCATGTATACGAAGTTCATCGTGGTGGTG	intragenic	methylated	309	260	4.66	0.97	methylated	271	263	3.54	0.91	methylated
AL646052	Chromosome	RSc0714	ribE	riboflavin synthase subunit alpha	762497	762500	GATTGATCGCACGCATGTTTACCGGAATCGTCGCCGCCATC	intragenic	methylated	206	160	4.58	1.00	methylated	150	154	3.62	0.83	methylated
AL646052	Chromosome	RSc0720		hypothetical protein	767529	767532	CGCCGGCTTCATGCTGGTTTACATCGGGCGCGCGGAGAACG	intragenic	methylated	270	196	4.86	1.00	methylated	174	183	3.09	1.00	methylated
AL646052	Chromosome	RSc0724		putative type-4 fimbrial biogenesis pily1- related signal peptide protein	771494	771497	GCGGCGGCACCTTCGTGTATACGCCCGGCTTCGACCAGCAA	intragenic	methylated	346	261	4.68	1.00	methylated	329	261	4.38	1.00	methylated
AL646052	Chromosome	RSc0728		transcriptional regulator NrdR	776040	776043	CATCCGCTTTGCCTCCGTTTACCGGAGTTTTGAGGATGTGT	intragenic	methylated	316	316	4.16	0.98	methylated	280	285	3.56	0.88	methylated
AL646052	Chromosome	RSc0739		hypothetical protein	785987	785990	CATCAGCCATTCCAGCGTATACGACACGGGCGCCACGAAGC	intragenic	methylated	219	192	5.77	1.00	methylated	280	192	4.67	1.00	methylated
AL646052	Chromosome	RSc0826	ripP1	type III effector protein popP1, YopP/AvrRxv family	867258	867261	TGTGTCCGTTGTGGGTGTATACGTCCTAGTCGGTTGACTGA	intragenic	methylated	230	218	3.33	0.98	methylated	253	219	4.22	0.97	methylated
AL646052	Chromosome	RSc0829/RSc0830		ISRSO14-transposase ORFA protein/hypothetical protein	871071	871074	CGGACATGAAGAAGCGGTTTACGGAAGCGCAAATCATCGGG	intragenic / upstream	methylated	274	226	4.64	0.96	methylated	251	217	3.52	1.00	methylated
AL646052	Chromosome	RSc0831	secA2	Preprotein translocase subunit SecA (ATPase, RNA helicase) - related protein	873770	873773	GGCAGGCGAGGTATAAGTAAACGCGCCCGCCTTGACCTCAA	intragenic	methylated	157	198	3.47	0.71	methylated	247	222	3.55	0.95	methylated
AL646052	Chromosome	RSc0855/RSc0856		bacteriophage protein/hypothetical protein	893369	893372	TATATGCCATTCAGCGGTAAACCATCAGGTTGAATTCAGAC	intragenic / upstream	methylated	139	234	2.55	0.69	methylated	171	237	2.60	0.78	methylated
AL646052	Chromosome	RSc0885		hypothetical protein	919405	919408	GATGCCGCGAGAAACAGTAAACGCACAGTGCGCGCGAGCGC	intragenic	methylated	205	188	3.63	0.95	methylated	273	201	4.67	0.99	methylated
AL646052	Chromosome	RSc0887		hemagglutinin-related protein	931568	931571	GTTGGGTATCCGTTCTGTATACTTTCCTCAGCTCTTGAGTT	intragenic	methylated	263	273	3.35	0.89	methylated	230	267	2.89	0.87	methylated
AL646052	Chromosome	RSc0895-896	ripAH -	Type III effector protein RipAH - putative transmembrane protein	943000	943003	TGTCACGACGGCCGGGGTTAACTCCAAGTGACTCGTCGTCG	downstream	methylated	259	209	4.01	1.00	methylated	240	203	3.46	0.92	methylated
AL646052	Chromosome	RSc0901	gyrA	DNA gyrase subunit A	951246	951249	CGAGCAGCGTGCGCTTGTTAACTTGATAGGGCAGCTCATCG	intragenic	methylated	227	190	4.52	1.00	methylated	246	183	4.67	1.00	methylated
AL646052	Chromosome	RSc0949		hypothetical protein	997026	997029	GCGCAGCGGTGCTGGCGTATACCGCAGCGCACATGATCGTG	intragenic	methylated	303	249	4.68	1.00	methylated	326	250	5.14	1.00	methylated
AL646052	Chromosome	RSc0954-955		hypothetical protein - hypothetical protein	1003403	1003406	GACTCCGAAGGCAGAGGTTAACGACTCGAAGCCATCGGACA	downstream	methylated	233	258	3.17	0.87	methylated	199	259	2.80	0.87	methylated
AL646052	Chromosome	RSc0958		type VI secretion system tip VgrG family protein	1004576	1004579	AATCAGTGCTTTTTTTGTTAACAAACAATAACAAAGTCGCC	upstream	unmethylated					unmethylated					unmethylated
AL646052	Chromosome	RSc0958		type VI secretion system tip VgrG family protein	1004702	1004705	CAACCCTGGCGATGAAGTAAACCCTTTCTTATTATCGGAAA	upstream	methylated	207	204	3.47	0.95	methylated	247	230	4.39	0.92	methylated
AL646052	Chromosome	RSc1055	rpoE1	RNA polymerase sigma factor RpoE	1109060	1109063	GGTAATTCTTGGCCGTGTTAACGGCGATGCGGTACAGCCAC	intragenic	methylated	154	208	2.67	0.70	methylated	175	203	3.05	0.79	methylated
AL646052	Chromosome	RSc1058		periplasmic protease signal peptide protein	1111389	1111392	AAAGCAGACGCAAGGCGTAAACGGTTCGAGCGGTACGCATG	intragenic	methylated	219	213	4.17	0.89	methylated	256	206	4.18	0.97	methylated
AL646052	Chromosome	RSc1074		putative sensory protein with Peptidoglycan-binding (LysM) and FecR domains	1129124	1129127	GGGATGCAAGCGCACCGTAAACGGCCGCGCCACCGAAGGGC	intragenic	methylated	298	263	4.39	0.99	methylated	294	275	4.13	0.85	methylated
AL646052	Chromosome	RSc1078/RSc1079	/gudD1	transcriptional regulatory DNA-binding transcription regulator protein / glucarate dehydratase protein	1134729	1134732	TGCAGGTACACCCCTGGTAAACCCCGAACACCCCACCGGAA	upstream	methylated	187	240	2.90	0.83	methylated	177	254	2.58	0.98	methylated
AL646052	Chromosome	RSc1103	soxA2	sarcosine oxidase subunit alpha	1159212	1159215	CGTGCGGCCGTTGAACGTAAACGTCAGCGGAATCGCACGAT	intragenic	methylated	168	208	3.07	0.75	methylated	231	213	3.82	0.92	methylated
AL646052	Chromosome	RSc1116/RSc1117		putative signal peptide protein/lipoprotein releasing system transmembrane	1173703	1173706	CGCCAGCCAGCCGGAAGTTTACAATCTCGGGGCCATGATTC	upstream	methylated	180	173	3.46	0.84	methylated	139	160	2.73	0.76	methylated
AL646052	Chromosome	RSc1122		hypothetical protein	1181592	1181595	CGCAGGTCGGCATGCAGTTTACCAGCGCGCCGCTCGGTCTC	intragenic	methylated	138	146	3.36	0.81	methylated	159	137	4.15	0.98	methylated
AL646052	Chromosome	RSc1145	dapA	dihydrodipicolinate synthase	1200736	1200739	GAAAGCAGACAAAAGCGTAAACGTAAATCAGTGGGATTGTA	upstream	methylated	159	160	3.03	0.81	methylated	178	193	2.98	0.77	methylated
AL646052	Chromosome	RSc1181		inner membrane transmembrane protein	1244184	1244187	TGGCGCTGCCGCAGACGTATACATGCGTGCAGCCGATCCGC	intragenic	methylated	196	178	4.32	0.94	methylated	196	168	3.66	0.99	methylated
AL646052	Chromosome	RSc1195/RSc1196	oprB	Carbohydrate-selective porin OprB/DNA-binding transcription regulator protein	1264652	1264655	CAAATCGTTGCGCCCCGTTTACCATGGCGGAGTTTCCGCCC	intragenic / upstream	methylated	243	195	4.84	1.00	methylated	193	186	3.69	0.87	methylated
AL646052	Chromosome	RSc1202		flavoprotein NADH-dependent oxidoreductase	1270775	1270778	GGCTTCCTGCGCATCGGTATACATGCCCGGCGTCCAGGCAT	intragenic	methylated	230	177	4.42	1.00	methylated	218	189	3.77	1.00	methylated
AL646052	Chromosome	RSc1299		tRNA-dihydrouridine synthase A	1385248	1385251	CGGTTCAGGCGCGCAAGTTTACCGGTTCTAGTCCGACAGCC	upstream	methylated	224	189	4.57	1.00	methylated	198	187	3.86	0.88	methylated
AL646052	Chromosome	RSc1302-1303	pepV-	M20 Peptidase Xaa-His dipeptidase - hypothetical protein	1390734	1390737	CGTCGGTAAACCGAACGTTTACCCGGATTTTGTTTGGCGCG	downstream	methylated	201	158	4.28	0.98	methylated	167	157	3.91	0.91	methylated
AL646052	Chromosome	RSc1302-1303	pepV-	M20 Peptidase Xaa-His dipeptidase - hypothetical protein	1390745	1390748	TCGACATCATCCGTCGGTAAACCGAACGTTTACCCGGATTT	downstream	methylated	121	142	3.29	0.86	methylated	166	164	3.75	0.98	methylated
AL646052	Chromosome	RS05738		RRNA (23S rRNA)	1536607	1536610	TATAGTTACGGCCGCCGTTTACCGGGACTTCAATCAAGAGC	intragenic	methylated	310	211	4.95	1.00	methylated	197	195	3.28	0.89	methylated
AL646052	Chromosome	RSc1454		putative signal peptide protein	1555800	1555803	AAAAAAAAAGGCCGCGGTAAACGCGGCCTCCTTCCTGGCGG	upstream	methylated	173	165	3.57	0.87	methylated	234	166	4.27	1.00	methylated
AL646052	Chromosome	RSc3446		bacteriophage protein	1595982	1595985	GACCGTATGGCTTAGGGTTTACGGTGGCCTTGTTTGGCAAT	upstream	methylated	176	176	3.43	0.81	methylated	179	172	3.78	0.88	methylated
AL646052	Chromosome	RSc1493	tISRso14a	ISRSO14-transposase ORFA protein	1598112	1598115	CGGACATGAAGAAGCGGTTTACGGAAGCGCAAATCATCGGG	intragenic	methylated	239	212	3.38	0.91	methylated	187	195	3.20	0.88	methylated
AL646052	Chromosome	RSc1515	gloB	putative hydroxyacylglutathione hydrolase protein	1616299	1616302	CCAAATATAATTGTCGGTAAACGCAGCGATCGCCTCCACGG	intragenic	methylated	167	152	3.62	0.92	methylated	212	164	4.02	1.00	methylated
AL646052	Chromosome	RSc1539		hydrolase protein	1645829	1645832	TGCCCGAAGGCGCACGGTATACCTGCCCGGCATTAGACGCG	upstream	methylated	201	188	3.70	0.94	methylated	230	184	3.75	1.00	methylated
AL646052	Chromosome	RSc1550/RSc1551	tISRso8a/	ISRSO8-transposase orfA protein / hypothetical protein	1662968	1662971	TTCCAGCAGGTCGCACGTAAACTCGACCCCAAGGAAGGCAA	upstream	methylated	180	193	2.94	0.81	methylated	220	211	3.25	0.92	methylated
AL646052	Chromosome	RSc1550/RSc1551	tISRso8a/	ISRSO8-transposase orfA protein / hypothetical protein	1663724	1663727	AAGTTTACGGGCGGCGGTTTACGGTCGTCAAGATGGCAGCG	upstream	methylated	293	213	5.49	1.00	methylated	217	197	4.58	1.00	methylated
AL646052	Chromosome	RSc1550/RSc1551	tISRso8a/	ISRSO8-transposase orfA protein / hypothetical protein	1663738	1663741	CTACGCGACGACGGAAGTTTACGGGCGGCGGTTTACGGTCG	upstream	methylated	261	215	4.70	1.00	methylated	206	191	3.91	0.95	methylated
AL646052	Chromosome	RSc1571/RSc1572	lpsJ/	succinyl-CoA:3-ketoacid-coenzyme A transferase subunit B protein/3-hydroxybutyrate dehydrogenase	1687592	1687595	AGCATGACGTTCTCCGGTTTACAGCAGGTTGACGCCCGTCT	intragenic / upstream	methylated	262	206	5.19	1.00	methylated	198	192	3.76	0.95	methylated
AL646052	Chromosome	RSc1577	thrS	threonyl-tRNA synthetase	1692488	1692491	TCCGTCGCGCGGGTGCGTATACGCGGCGGTTATCATTCTGT	upstream	methylated	193	196	4.35	0.88	methylated	302	199	5.89	1.00	methylated
AL646052	Chromosome	RSc1601	aceF	dihydrolipoamide acetyltransferase	1720862	1720865	GCCGACGGTGTCGGCGGTATACGTGGCAGGCGCGGCGGCCG	intragenic	methylated	265	174	6.40	1.00	methylated	273	178	6.17	1.00	methylated
AL646052	Chromosome	RSc1602		hypothetical protein	1722193	1722196	CATCGTCTTCCTTGGTGTTAACGAAATACTCGTCCTTGAGC	intragenic	methylated	222	195	4.37	0.87	methylated	200	197	3.31	0.83	methylated
AL646052	Chromosome	RSc1603	lpdA	dihydrolipoamide dehydrogenase	1723483	1723486	GCGCACCCAGCGTGCTGTAAACCGTCGCCATTTCCAGGCCG	intragenic	methylated	286	232	4.54	1.00	methylated	284	235	5.33	1.00	methylated
AL646052	Chromosome	RSc1606		hypothetical protein	1726845	1726848	ACCGTGCTCCGACAGCGTAAACACCGAAGCATCGTCGCGCA	intragenic	methylated	189	176	4.32	0.92	methylated	258	182	6.97	1.00	methylated
AL646052	Chromosome	RSc1619	pyrD	dihydroorotate dehydrogenase 2	1737874	1737877	GGCGAAAGGCCGCATTGTAAACGGACGGCGTCGCCGGACGA	upstream	methylated	197	183	3.80	0.97	methylated	252	193	4.98	1.00	methylated
AL646052	Chromosome	RSc1651		hypothetical protein	1775183	1775186	GTAGTACTGCGCGCTGGTATACGGGACCACGGTGTTGAGCC	intragenic	methylated	307	261	4.33	0.97	methylated	337	265	5.71	1.00	methylated
AL646052	Chromosome	RSc1675		hypothetical protein	1794686	1794689	ACGAGAAGAGATCACGGTAAACCCCGATGAAAATGGCCGTT	upstream	methylated	207	193	3.48	0.97	methylated	226	196	3.73	0.93	methylated
AL646052	Chromosome	RSc1698		bacteriophage protein	1817065	1817068	CTGCACCACGAACGGCGTAAACACGTTGTTGCCGTTCGGAT	intragenic	methylated	156	152	3.19	0.83	methylated	208	161	5.22	1.00	methylated
AL646052	Chromosome	RSc1705		hypothetical protein	1821399	1821402	ACGCTATCGCGAAATAGTTAACATAGACCCATCCGCAGCCT	intragenic	methylated	174	183	3.14	0.89	methylated	114	198	2.26	0.62	methylated
AL646052	Chromosome	RSc1708		hypothetical protein	1824216	1824219	GCGAGGGAGGGGAAACGTAAACTAAATAAAATCAGCTGTTT	upstream	methylated	256	239	4.14	0.93	methylated	242	266	3.62	0.83	methylated
AL646052	Chromosome	RSc1743		hypothetical protein	1866053	1866056	GTCGCCATCCCATCGGGTATACCCGATGTTGCAAGCTGGTT	upstream	methylated	159	140	3.50	0.94	methylated	142	136	2.91	0.89	methylated
AL646052	Chromosome	RSc1756	pehB	exo-poly-galacturonase signal peptide protein	1878946	1878949	GTTTCGTCCCGTTCATGTAAACGTTGTAATCGGCCACATCG	intragenic	methylated	178	184	3.30	0.84	methylated	247	197	4.32	0.98	methylated
AL646052	Chromosome	RSc1790		transcription regulator protein	1925308	1925311	CGCAGGGCTTGTAAACGTTTACATCGTAGGCGCCGGCAGTG	upstream	methylated	254	250	3.58	0.94	methylated	229	235	3.59	0.87	methylated
AL646052	Chromosome	RSc1790		transcription regulator protein	1925314	1925317	CGCCTCCGCAGGGCTTGTAAACGTTTACATCGTAGGCGCCG	upstream	methylated	211	242	3.94	0.84	methylated	299	248	4.60	0.99	methylated
AL646052	Chromosome	RSc1803		hypothetical protein	1940828	1940831	TCGCGGGCAAGGCCGCGTTTACCATCGTGACGCTGGCCTCC	intragenic	methylated	185	183	3.42	0.90	methylated	161	179	3.29	0.76	methylated
AL646052	Chromosome	RSc1814		hypothetical protein	1980421	1980424	ATTTTGCACGGAGTACGTTTACCCCTTGCGCGCAGTCCAGG	intragenic	methylated	300	216	4.05	1.00	methylated	199	205	3.23	1.00	methylated
AL646052	Chromosome	RSc1815	ripTAL	Type III effector protein, TAL family	1983788	1983791	ACCGCTTCCAGCGCCGGTTTACCGCCATCATGGCTGGCGAT	intragenic	methylated	377	246	5.19	1.00	methylated	222	237	3.70	0.86	methylated
AL646052	Chromosome	RSc1817		putative siderophore biosynthesis oxidoreductase protein	1986936	1986939	GAGAAACGACGGCAACGTATACCGGTAGCCCGAGCCCGATA	intragenic	methylated	256	231	3.76	1.00	methylated	260	232	3.88	0.95	methylated
AL646052	Chromosome	RSc1841		putative hydrolase protein	2020919	2020922	GTGCCATCCTGGCTGCGTTTACGGCATACAAACCGTTGGCG	intragenic	methylated	234	189	5.24	1.00	methylated	175	155	4.24	0.87	methylated
AL646052	Chromosome	RSc1841-RSc3447	- RipS8	putative hydrolase protein - Type III effector protein SKWP8 remnant (C-terminal fragment) - pseudogene	2021573	2021576	CTTCGAGGGGCCTTTCGTAAACCAGGACTGCGCCGGCGTCA	downstream	methylated	198	187	3.43	1.00	methylated	199	196	3.80	0.82	methylated
AL646052	Chromosome	RSc1888		hypothetical protein	2073666	2073669	CGCAGTAGACGCAGCCGTTAACGCGCGAGACCACGGTGCTG	intragenic	methylated	251	209	4.50	1.00	methylated	202	206	3.40	0.93	methylated
AL646052	Chromosome	RSc1894-1895		methyl-accepting chemotaxis transducer transmembrane protein - putative transcription regulator protein	2083009	2083012	GGGGCCCGGCCAACTGGTTTACCGTATCCGTCGTCGCCTTT	downstream	methylated	261	213	3.98	1.00	methylated	199	210	3.38	0.94	methylated
AL646052	Chromosome	RSc1898		phage-like protein	2087460	2087463	TGGCGCCGGGTGCCATGTATACCGGCACGGGCACCCAGCTC	intragenic	methylated	276	193	5.78	1.00	methylated	287	202	4.51	1.00	methylated
AL646052	Chromosome	RSc1942		hypothetical protein	2116235	2116238	GCGCATGGAGGTCGATGTTTACGGGAAGCGCTACCCGGTCT	intragenic	methylated	227	198	3.72	0.90	methylated	186	189	3.25	0.84	methylated
AL646052	Chromosome	RSc1944		putative VGR-related protein	2121078	2121081	ACGGCACGCTGCGCTGGTTTACCGGGCACGTGGCGGAATTC	intragenic	methylated	184	148	3.26	1.00	methylated	120	134	3.05	0.89	methylated
AL646052	Chromosome	RSc2023		hypothetical protein	2201209	2201212	GCCCGTGCGCTGCGCGGTTAACCAGCCCATGGCGCCGGTGA	intragenic	methylated	256	200	4.29	0.99	methylated	266	195	5.94	1.00	methylated
AL646052	Chromosome	RSc2064	tpiA	triosephosphate isomerase	2236852	2236855	ACAACGCGGCCGAACTGTTTACGATGGCAGACATCGATGGC	intragenic	methylated	251	228	4.74	0.92	methylated	243	226	4.00	0.96	methylated
AL646052	Chromosome	RSc2066		hypothetical protein	2239627	2239630	GTCCAGCCGTTTTTTTGTTTACACTGCGTCGCGGGTTCCAC	upstream	methylated	282	205	5.07	1.00	methylated	244	196	5.80	1.00	methylated
AL646052	Chromosome	RSc2094/RSc2095	/xdhA	transcription regulator protein/putative xanthine dehydrogenase (subunit A) oxidoreductase protein	2267247	2267250	AACGCCAGAATCGGGGGTTTACCCACCGGCCGCGATCTGGC	upstream	methylated	230	191	3.44	1.00	methylated	121	158	2.88	0.69	methylated
AL646052	Chromosome	RSc2100		hypothetical protein	2274934	2274937	AGTGGGTGTCCGGGCCGTATACGAACCAATGACGCACCTTT	intragenic	methylated	278	238	4.86	0.99	methylated	310	244	4.52	1.00	methylated
AL646052	Chromosome	RSc2109		hypothetical protein	2284363	2284366	GCGGTGCGGCCATGATGTATACCGTTGTCTCGATTTTTCTG	intragenic	methylated	277	229	4.03	1.00	methylated	293	239	3.76	1.00	methylated
AL646052	Chromosome	RSc2113		putative oxidoreductase protein	2288780	2288783	CCCGCTCGCGCCCCATGTTTACGGCGCACTTTGCTGCAACG	intragenic	methylated	236	219	4.05	0.89	methylated	214	211	3.37	0.91	methylated
AL646052	Chromosome	RSc2113-2114		putative oxidoreductase protein - transcription regulator protein	2290189	2290192	GCCGTGTCTCGCGCTCGTAAACCCTGATGGCATGCTGTCTA	downstream	methylated	138	211	2.70	0.70	methylated	252	236	3.72	0.90	methylated
AL646052	Chromosome	RSc2124/RSc2125	/pepN	lipoprotein transmembrane/aminopeptidase N	2302347	2302350	GCGCGGGTGACTCTGAGTAAACAGGCGGCGCGCCCGGCCCA	upstream	methylated	172	159	3.23	0.91	methylated	214	168	3.45	1.00	methylated
AL646052	Chromosome	RSc2129	dalD	putative D-arabinitol dehydrogenase oxidoreductase protein	2309329	2309332	CGGCACCTTGCCCTACGTATACCAGGACGGCGTGATGGATG	intragenic	methylated	245	201	4.02	1.00	methylated	261	206	3.87	1.00	methylated
AL646052	Chromosome	RSc2129	dalD	putative D-arabinitol dehydrogenase oxidoreductase protein	2310209	2310212	CGTGCCGGATCGTGTCGTTTACGGTCACCGAAGGCGGGTAT	intragenic	methylated	286	218	4.92	1.00	methylated	285	211	5.17	1.00	methylated
AL646052	Chromosome	RSc2132	ripJ	Type III effector protein RipJ	2314076	2314079	GCAGTACAAAGAGGGGGTTTACCGTGCGGATGAGAGGAAGG	intragenic	methylated	238	254	2.98	1.00	methylated	118	237	2.23	0.61	methylated
AL646052	Chromosome	RSc2143		transmembrane ABC transporter protein	2325993	2325996	CATGATCCTGCATCCGGTATACGGGCTCGTCGCGAGCGCGA	intragenic	methylated	323	256	4.52	1.00	methylated	356	262	4.79	1.00	methylated
AL646052	Chromosome	RSc2176	tISRso5	ISRSO5-transposase protein	2360129	2360132	ATGTAAACTTAGACCAGTTAACAACGGAACAGGACACTAGG	upstream	methylated	144	232	2.49	0.64	methylated	184	232	3.51	0.85	methylated
AL646052	Chromosome	RSc2176	tISRso5	ISRSO5-transposase protein	2360143	2360146	GATGCCAACATCCTATGTAAACTTAGACCAGTTAACAACGG	upstream	methylated	167	217	2.91	0.73	methylated	157	239	2.57	0.70	methylated
AL646052	Chromosome	RSc2201		putative signal peptide protein	2383686	2383689	AACAGCCAGGGCCGGAGTATACCGGTACCCCGCCGGCATCA	upstream	methylated	207	191	3.52	0.96	methylated	178	200	3.07	0.78	methylated
AL646052	Chromosome	RSc2204		hypothetical protein	2386986	2386989	CCGCCAAACCGGCAACGTATACTCGCCAGCCTGATCGCGCC	upstream	methylated	212	170	3.94	0.98	methylated	230	176	5.04	1.00	methylated
AL646052	Chromosome	RSc2236	valS	valyl-tRNA synthetase	2429871	2429874	TGGCGGCGGCATCGGTGTAAACCTTCACTTCCGACAGCTTG	intragenic	methylated	164	178	3.02	0.87	methylated	235	188	5.56	1.00	methylated
AL646052	Chromosome	RSc2247		transmembrane ABC transporter protein	2440172	2440175	GGCCGGCATCAACCCGGTTTACTGGCAGTTCTGGATCGGCC	intragenic	methylated	201	146	4.95	1.00	methylated	141	132	3.49	0.99	methylated
AL646052	Chromosome	RSc2268	TISRso_a	ISRSO8-transposase orfA protein	2459276	2459279	TTCCAGCAGGTCGCACGTAAACTCGACCCCAAGGAAGGCAA	upstream	methylated	174	197	3.84	0.80	methylated	233	223	3.46	0.91	methylated
AL646052	Chromosome	RSc2276	ragA	Polysaccharide biogenesis protein	2472707	2472710	AGTTGCTTTCCATGTGGTTAACAAGCCGCCGACAGCGGCGC	upstream	methylated	180	203	3.09	0.85	methylated	248	204	4.20	1.00	methylated
AL646052	Chromosome	RSc2283		hypothetical protein	2477403	2477406	GCGTTCTGCGCTGCATGTAAACGCCCCGGCATCATCGCGAA	upstream	methylated	141	174	3.10	0.75	methylated	215	188	3.51	0.91	methylated
AL646052	Chromosome	RSc2293		hypothetical protein	2487223	2487226	GCGGCGACCGCGAGCCGTATACCGATGCGACGCTGGCGCGG	intragenic	methylated	280	246	4.83	1.00	methylated	297	242	5.29	1.00	methylated
AL646052	Chromosome	RSc2297		putative signal peptide protein	2494549	2494552	AGTGGCACACGAACCTGTATACGCGCACCTTCATCGATCTG	intragenic	methylated	301	225	5.04	1.00	methylated	253	232	3.76	0.93	methylated
AL646052	Chromosome	RSc2298		putative signal peptide protein	2498553	2498556	TCGCGGGGCCGCTGCTGTTTACGACCACCACCACGCCTGGC	intragenic	methylated	377	297	4.84	1.00	methylated	286	283	3.79	0.91	methylated
AL646052	Chromosome	RSc2299		signal peptide protein	2500393	2500396	CGGCCGGAGCGGCGCTGTATACGGCATTGGTCGGGCAGCAG	intragenic	methylated	357	253	5.35	1.00	methylated	311	255	4.33	1.00	methylated
AL646052	Chromosome	RSc2312		two-component response regulator transcription regulator protein	2513863	2513866	TGGGGGGCTATGGGTCGTTTACGCAGGCCCCATCGGGCTTT	upstream	methylated	327	285	4.26	0.98	methylated	265	267	4.79	0.92	methylated
AL646052	Chromosome	RSc2318		transcription regulator protein	2518545	2518548	TGCGCGTGAGTCGTTTGTATACGGATTAGCGCGGAGATGTC	intragenic	methylated	336	263	4.71	1.00	methylated	387	273	5.34	1.00	methylated
AL646052	Chromosome	RSc2319		hypothetical protein	2519484	2519487	CATCGCGCCCATTTTGGTAAACCACTTCACGGGAAGTCTCA	intragenic	methylated	218	227	3.34	0.94	methylated	289	253	3.95	1.00	methylated
AL646052	Chromosome	RSc2322		transcription regulator protein	2521475	2521478	TTGCCTTTAGTCAACGGTTTACAGTCCGATCCACCTTCCAC	upstream	methylated	294	252	3.84	0.95	methylated	185	231	2.85	0.81	methylated
AL646052	Chromosome	RSc2326		putative lipoprotein	2527130	2527133	GACCCGCATGGTTAGCGTTTACGGACGAAAGAACCACGGTC	upstream	methylated	255	279	3.43	0.86	methylated	179	247	2.92	0.70	methylated
AL646052	Chromosome	RSc2328		signal peptide protein	2528834	2528837	GCGCATAGGCGGCCACGTAAACCAGCGCCTTCACATTGGCT	intragenic	methylated	229	211	4.22	0.99	methylated	310	226	5.12	1.00	methylated
AL646052	Chromosome	RSc2338	rarA	recombination factor protein RarA	2537137	2537140	ACGTGGAGAGCGGCCTGTTTACCTTCATCGGCGCGACCACC	intragenic	methylated	331	222	4.46	0.99	methylated	213	214	3.90	0.94	methylated
AL646052	Chromosome	RSc2406	tISRso14a	ISRSO14-transposase ORFA protein	2612818	2612821	CGGACATGAAGAAGCGGTTTACGGAAGCGCAAATCATCGGG	intragenic	methylated	238	228	3.92	0.85	methylated	200	209	3.07	0.92	methylated
AL646052	Chromosome	RSc2440	livH2	putative amino-acid transmembrane ABC transporter protein	2646216	2646219	GGCCGGCCTGATGGGTGTTAACCCCAACTTCGTCATCTCCG	intragenic	methylated	220	179	5.13	0.99	methylated	210	184	3.91	1.00	methylated
AL646052	Chromosome	RSc2449	nadA	quinolinate synthetase	2655450	2655453	GGGGCTTTTCTTTTGGGTAAACTTCCTCCATTCATTCTCTT	upstream	methylated	148	182	2.62	0.76	methylated	303	203	4.09	1.00	methylated
AL646052	Chromosome	RSc2470		rhs-related protein	2679310	2679313	AGGGTAACGTACAAACGTTAACCGATCCGGATGGCCGAACG	intragenic	methylated	310	260	4.78	1.00	methylated	335	260	4.83	1.00	methylated
AL646052	Chromosome	RSc2472-2473		putative transmembrane protein - hypothetical protein	2683486	2683489	TTCATGCGTGACGCGGGTTTACGGTCAATGGCGGGGAGTGG	downstream	methylated	189	175	3.42	0.82	methylated	92	164	2.28	0.63	methylated
AL646052	Chromosome	RSc2473		hypothetical protein	2683856	2683859	ACTCAAACCATCAGGAGTTTACAAATGAAGGTTGCATCTTT	upstream	methylated	218	180	5.00	0.98	methylated	162	167	3.62	0.83	methylated
AL646052	Chromosome	RSc2485		hypothetical protein	2692944	2692947	TTCATTGGCGACGCTTGTAAACCTCGGGCGTTTCGCTATAC	upstream	methylated	219	231	3.30	1.00	methylated	298	245	4.93	0.99	methylated
AL646052	Chromosome	RSc2491		putative signal peptide protein	2697793	2697796	TTTTATAGATCAGTGAGTTAACCAACGACCCGCTAAATGAG	upstream	methylated	166	259	2.54	0.74	methylated	303	257	4.29	1.00	methylated
AL646052	Chromosome	RSc2522		hypothetical protein	2729380	2729383	GGGCCTGTTAAAGCCCGTTAACAAGCCACCATGAGCAGGGC	upstream	methylated	214	209	4.10	0.94	methylated	233	205	3.61	0.99	methylated
AL646052	Chromosome	RSc2534		3-hydroxyacyl-CoA dehydrogenase type II oxidoreductase protein	2741383	2741386	CTTCGAGGTAATTGACGTTTACGTCAACGTCATATGTTACC	upstream	methylated	196	237	2.97	0.75	methylated	117	212	2.58	0.56	methylated
AL646052	Chromosome	RSc2542		putative lipoprotein transmembrane	2750691	2750694	CTTTGCGCCCATCCGCGTTAACACGGAGTTGGATGGATTAG	upstream	methylated	195	229	3.09	0.84	methylated	230	226	4.17	0.89	methylated
AL646052	Chromosome	RSc2561		lipoprotein	2769503	2769506	ACAAACCGTCTGGTCGGTTTACATCCAAGGCGACCGATGC	upstream	unmethylated					unmethylated					unmethylated
AL646052	Chromosome	RSc2602	traF	conjugal transfer TraF transmembrane protein	2807440	2807443	CGCCCCGACCACTACGGTAAACGCACCTGCCGTTGCGCCGC	intragenic	methylated	237	235	4.27	0.97	methylated	308	250	5.74	1.00	methylated
AL646052	Chromosome	RSc2612		hypothetical protein	2813720	2813723	GCTGGGCGTACACGTTGTTTACCTTGTCCCAGAAATTAATC	intragenic	methylated	105	255	2.25	0.48	methylated	47	242	1.60		methylated
AL646052	Chromosome	RSc2638		putative thioredoxin protein	2841433	2841436	CGGTGGCCGCACCGAAGTAAACCGCGCTCCCGTCCATGTCC	upstream	methylated	203	175	4.41	0.99	methylated	249	178	4.58	1.00	methylated
AL646052	Chromosome	RSc2643	hemH	ferrochelatase	2843261	2843264	CCGAGTGGCTGCAGCCGTATACCGCGCCCACGCTCGAAGAG	intragenic	methylated	204	166	5.00	1.00	methylated	200	164	4.27	0.97	methylated
AL646052	Chromosome	RSc2646/RSc2647	hutH/hutU	histidine ammonia-lyase/urocanate hydratase	2847903	2847906	AAATTGCCCATGATTGGTTAACCGGATCCCGCATTGCCATG	upstream / intragenic	methylated	227	173	4.04	0.98	methylated	161	182	2.84	0.89	methylated
AL646052	Chromosome	RSc2654		serine protease protein	2856885	2856888	CGAATACGGACTAGGTGTAAACCCTGGTGTCGGCCGTTTGC	upstream	methylated	44	199	1.72		methylated	91	214	2.21	0.43	methylated
AL646052	Chromosome	RSc2659	tldD	TldD protein	2868302	2868305	GAGCGGGTCGTTGGGGGTATACAGTGCGCGACCGCCCTGGC	intragenic	methylated	215	211	4.74	0.93	methylated	237	214	4.70	1.00	methylated
AL646052	Chromosome	RSc2675	pilY1	putative type IV fimbrial biogenesis PILY1- related protein signal peptide	2884521	2884524	GCAAGCTGAGCCGGCTGTATACCAATGCGCCCGAAATCAAG	intragenic	methylated	226	199	3.74	1.00	methylated	256	197	4.86	1.00	methylated
AL646052	Chromosome	RSc2677	pilW	putative type IV fimbrial biogenesis pilw-related protein transmembrane	2887671	2887674	GACCGTGCCGGTGGCGGTATACGGCTATGCGGCCGGAGCGA	intragenic	methylated	252	172	6.41	1.00	methylated	237	180	4.51	1.00	methylated
AL646052	Chromosome	RSc2680	pilE2	type IV fimbrial biogenesis transmembrane protein	2889200	2889203	CGACGGCTCCGCCGGCGTATACGCTGAATGCAACGCCGACG	intragenic	methylated	209	194	3.74	0.88	methylated	238	199	4.56	0.95	methylated
AL646052	Chromosome	RSc2701		hypothetical protein	2908886	2908889	ACACGGCAGAGCGAGCGTTTACCTGGTACTTCAACACGCCC	upstream	methylated	312	216	4.25	0.99	methylated	170	196	3.25	0.77	methylated
AL646052	Chromosome	RSc2710		lipoprotein	2914381	2914384	CCCCCCCGATACCGCAGTAAACGGGTGAGCGCGCCGGTTTA	upstream	methylated	162	199	3.13	0.76	methylated	273	202	5.27	1.00	methylated
AL646052	Chromosome	RSc2710		lipoprotein	2914720	2914723	GGGATCCTGCACACGGGTAAACCGCCCGGGGGCGCGGTTTA	upstream	methylated	208	195	3.78	0.99	methylated	214	203	3.52	0.90	methylated
AL646052	Chromosome	RSc2712	queA	S-adenosylmethionine:tRNA ribosyltransferase- isomerase	2917732	2917735	CGCAAAGTCCGACATTGTAAACGTCCTGTGCCCGCTCGCGC	upstream	methylated	263	232	4.20	1.00	methylated	343	244	6.11	1.00	methylated
AL646052	Chromosome	RSc2736	phcS	transmembrane sensor histidine kinase transcription regulator protein	2945783	2945786	CGGGCGGCAACTGGCGGTTTACTTCCACGCCGCGCAGCTCG	intragenic	methylated	307	201	5.58	1.00	methylated	245	184	4.47	1.00	methylated
AL646052	Chromosome	RSc2745	dapB	dihydrodipicolinate reductase oxidoreductase protein	2956374	2956377	GCTGGCCGAGCGCGCGGTTTACGCGCGCGAGGGTGAGACCG	intragenic	methylated	276	225	5.09	1.00	methylated	246	221	4.17	1.00	methylated
AL646052	Chromosome	RSc2766		guanyl-specific ribonuclease precursor signal peptide protein	2977472	2977475	CTTCTGAGCACATGAGGTTTACGCTAGGTCGGACGGGTTCA	upstream	methylated	214	172	3.73	0.94	methylated	171	161	3.01	0.97	methylated
AL646052	Chromosome	RSc2775	ripW	Type III effector protein RipW (formerly PopW), harpin with pectate lyase domain	2986938	2986941	GGCACGCGGGGGCTTCGTAAACCTGCACTCAGTTGCGGTTT	upstream	methylated	172	179	3.41	0.95	methylated	237	197	3.88	0.89	methylated
AL646052	Chromosome	RSc2795		hypothetical protein	3004675	3004678	GTGCATCTGTGTGGCTGTAAACCGGCATGAACATTGGGTTT	upstream	methylated	78	201	2.05	0.52	methylated	212	200	3.68	0.83	methylated
AL646052	Chromosome	RSc2797		putative hemagglutinin-related transmembrane protein	3007350	3007353	CGCCGCTGCCGCCGCCGTTTACGAGGCCGCCGGCGCTCGCC	intragenic	methylated	307	227	5.17	0.99	methylated	220	211	4.27	0.94	methylated
AL646052	Chromosome	RSc2810		hypothetical protein	3024444	3024447	AGGTCAGGCCGCTGCGGTAAACTGCGCAAATGGTGATTGTA	upstream	methylated	181	198	4.14	0.92	methylated	214	210	4.28	0.95	methylated
AL646052	Chromosome	RSc2825	pilB	type IV pilus assembly protein	3039075	3039078	GCGCAGCAGCGCCTCGGTAAACAGCTTCTGCAGGAAGCGCA	intragenic	methylated	280	272	3.56	0.91	methylated	275	288	3.58	1.00	methylated
AL646052	Chromosome	RSc2866	dppF1	oligopeptide ATP-binding ABC transporter protein	3088552	3088555	CGTCGCCCAACCATCCGTATACGCGGGCCTTGCTTGCCGAA	intragenic	methylated	241	212	4.32	1.00	methylated	209	213	3.67	0.85	methylated
AL646052	Chromosome	RSc2870	dppA1	periplasmic dipeptide transport protein	3093112	3093115	ACCGCGTCATCTATCTGTATACGGACGACAAGCGTGACCCG	intragenic	methylated	268	224	4.31	1.00	methylated	209	214	3.53	0.84	methylated
AL646052	Chromosome	RS00482		RRNA (23S rRNA)	3097116	3097119	CTTGATTGAAGTCCCGGTAAACGGCGGCCGTAACTATAACG	intragenic	methylated	169	236	2.53	0.72	methylated	266	242	3.58	1.00	methylated
AL646052	Chromosome	RSc2907		putative signal peptide protein	3133321	3133324	GCAACATTTTGATAACGTTTACGGCCCTCCGTTTCGCCGAT	upstream	methylated	253	238	3.74	0.91	methylated	193	227	3.37	0.79	methylated
AL646052	Chromosome	RSc2918		putative extracytoplasmic function sigma factor (IRON-regulated) transcription regulator protein	3145217	3145220	TTACCCGCAAAGCCGCGTAAACCCTGGGCGAGCGATCCAGT	upstream	methylated	144	204	2.61	0.72	methylated	241	210	3.98	0.92	methylated
AL646052	Chromosome	RSc2920		putative hydroxamate-type ferrisiderophore receptor signal peptide protein	3147365	3147368	GGTCGATACCGATGCCGTATACCGCAGGGCCTCGTTGACGC	intragenic	methylated	327	271	4.43	1.00	methylated	326	267	5.55	1.00	methylated
AL646052	Chromosome	RSc2927	petC	putative cytochrome C1 precursor transmembrane protein	3157713	3157716	ACTGGAAGGACATCAAGTAAACTCCATGCTTTTTCCGGCCA	intragenic	methylated	247	291	3.31	0.84	methylated	312	296	3.43	0.96	methylated
AL646052	Chromosome	RSc2934		hypothetical protein	3165180	3165183	ATTCCGGTCGGGCCGGGTTTACTCGCGCATCAAGATCAGCT	intragenic	methylated	359	298	4.29	1.00	methylated	170	260	2.62	0.72	methylated
AL646052	Chromosome	RSc2937		putative periplasmic IRON-binding signal peptide protein	3168823	3168826	TGGTATCGGTGGTCGCGTAAACCACGACCTTGCCTTCCTTC	intragenic	methylated	214	237	3.37	0.89	methylated	285	235	3.98	0.95	methylated
AL646052	Chromosome	RSc2939		ABC transporter ATP-binding protein	3172360	3172363	GCCCATGAACTCGGCGGTAAACAGCGTTTCCGGCGCGCCGT	intragenic	methylated	314	260	4.15	1.00	methylated	302	264	4.04	1.00	methylated
AL646052	Chromosome	RSc2944	hisE	phosphoribosyl-ATP pyrophosphatase	3175043	3175046	GACGCCCGACGACGTGGTTAACGAACTGGCGCGCCGCGAAG	intragenic	methylated	261	288	3.83	0.85	methylated	346	279	4.31	0.98	methylated
AL646052	Chromosome	RSc2948	hisH	imidazole glycerol phosphate synthase subunit HisH	3177516	3177519	CCGAATACGGTGTGCGGTTTACCTGCGCCATTGCCCGGGAT	intragenic	methylated	241	267	3.18	1.00	methylated	312	242	4.50	1.00	methylated
AL646052	Chromosome	RSc2963		hypothetical protein	3191616	3191619	GGTTTACATCCACATGGTTTACATGGGTGATGGACGGCCGG	upstream	methylated	337	315	3.60	0.96	methylated	277	306	3.71	1.00	methylated
AL646052	Chromosome	RSc2963		hypothetical protein	3191631	3191634	GGCTGGCGCCTTCATGGTTTACATCCACATGGTTTACATGG	upstream	methylated	283	314	3.23	0.90	methylated	258	299	3.52	0.91	methylated
AL646052	Chromosome	RSc2974	pilN	fimbrial type-4 assembly membrane transmembrane protein	3206853	3206856	CAAGCAGATCGCCGAGGTTAACACCCTCAAGAAGGACATCG	intragenic	methylated	203	204	3.18	0.93	methylated	205	193	3.41	1.00	methylated
AL646052	Chromosome	RSc2976	mrcA	penicillin-binding 1 transmembrane protein	3209528	3209531	GACGTTCAGGCCGCGCGTATACGTCTCTTCGCGGTACTGCG	intragenic	methylated	336	244	5.36	1.00	methylated	363	252	5.38	1.00	methylated
AL646052	Chromosome	RSc2984		hypothetical protein	3216868	3216871	AAGGCACGCTCCGCGTGTTTACTGCTCTAGAGGGCGCGATC	upstream	methylated	169	216	2.89	0.83	methylated	121	193	2.54	0.62	methylated
AL646052	Chromosome	RSc2988		GTPase EngB	3221250	3221253	ATTGTACAATACGGCGGTTTACGGACGTCCCCACAGACCGT	upstream	methylated	257	208	4.65	0.98	methylated	209	201	3.46	0.99	methylated
AL646052	Chromosome	RSc2988		GTPase EngB	3221328	3221331	ATGCGCGGCAATGCCTGTAAACTGCGGTCGTAGACTGCGGT	upstream	methylated	217	207	3.58	0.90	methylated	233	217	3.44	0.90	methylated
AL646052	Chromosome	RSc2990	dsbD	thiol:disulfide interchange transmembrane protein	3224298	3224301	TGGGGATGGCGGTGGTGTATACGGCGGTCGGCGTGGCGGCC	intragenic	methylated	310	257	4.30	0.98	methylated	336	263	4.36	1.00	methylated
AL646052	Chromosome	RSc3027		signal peptide protein	3248329	3248332	GCCCGGCACCTACCTGGTTTACGTGAACTACTACGGCAGCG	intragenic	methylated	246	250	3.29	0.90	methylated	241	237	3.33	1.00	methylated
AL646052	Chromosome	RSc3032		hypothetical protein	3259039	3259042	CCGATTTTGAGGGGACGTTAACCTACGTTCCGTCCGGGAAC	upstream	methylated	231	204	3.71	1.00	methylated	206	199	3.39	0.95	methylated
AL646052	Chromosome	RS05581		RRNA (23S rRNA)	3275326	3275329	CTTGATTGAAGTCCCGGTAAACGGCGGCCGTAACTATAACG	intragenic	methylated	165	250	2.65	0.68	methylated	305	261	3.62	1.00	methylated
AL646052	Chromosome	RSc3057	mdoD	glucan biosynthesis protein D	3294471	3294474	TGGCGCTGGCGCCAGGGTTAACACCTAGCACTGCATCGGCC	upstream	methylated	213	194	4.45	0.98	methylated	175	182	3.31	0.86	methylated
AL646052	Chromosome	RSc3084		hypothetical protein	3322693	3322696	ATACATAAAGAAACAAGTAAACATTTACGATGCGGCCTCCC	upstream	methylated	217	296	2.89	0.76	methylated	293	311	3.44	0.86	methylated
AL646052	Chromosome	RSc3084		hypothetical protein	3322711	3322714	TTTATTACTACTATTTGTATACATAAAGAAACAAGTAAACA	upstream	methylated	194	319	2.46	0.63	methylated	231	312	2.96	0.75	methylated
AL646052	Chromosome	RSc3092		putative signal peptide protein	3329857	3329860	TCGGCACCGGGTAGCCGTAAACCGTGCCGCCGGCTTCGCGG	intragenic	methylated	308	335	3.90	0.99	methylated	382	345	4.47	0.94	methylated
AL646052	Chromosome	RSc3118		putative transmembrane protein	3357494	3357497	CATTGGTGCTGGTGAGGTAAACCTCGTAACCCTGGGCACAG	intragenic	methylated	227	199	3.61	0.99	methylated	204	206	3.24	0.91	methylated
AL646052	Chromosome	RSc3118		putative transmembrane protein	3357774	3357777	AGCACTGTCGGAGACAGTAAACGATCGGGCTGCGGGTGCAG	intragenic	methylated	104	201	2.16	0.54	methylated	270	213	4.79	1.00	methylated
AL646052	Chromosome	RSc3132		putative transcription regulator protein	3378821	3378824	GTTGACGATCAAATCCAGTTTACTGGATAATGAATCTACTA	upstream	unmethylated					unmethylated					unmethylated
AL646052	Chromosome	RSc3150		putative transmembrane protein	3399998	3400001	TCTACTACTACCATTTGTATACATAAAGAAATAAGTCAGAA	upstream	methylated	221	234	3.03	0.81	methylated	210	229	3.02	0.81	methylated
AL646052	Chromosome	RSc3152		hypothetical protein	3404639	3404642	GAGCAATCCCTCGATTGTTTACGGTAGAAGCAAGTCGGCGG	intragenic	methylated	243	237	3.70	0.80	methylated	187	205	3.34	0.81	methylated
AL646052	Chromosome	RSc3153		hypothetical protein	3405784	3405787	GGAGAAGGATGCCTATGTTAACGAAAACGGCCTGACAGCCT	intragenic	methylated	284	229	4.45	0.95	methylated	183	230	2.94	0.80	methylated
AL646052	Chromosome	RSc3154		signal peptide protein	3408082	3408085	GCGGCAAGACCCGGTCGTTTACGCAGCAGGCATTGCTGGCG	intragenic	methylated	322	238	5.08	1.00	methylated	244	218	4.35	0.98	methylated
AL646052	Chromosome	RSc3155		putative antibiotic hydrolase signal peptide protein	3408695	3408698	GCTCCGGCTTGCTCTGGTTTACCGAGGCCGGTGTCTTCGCG	intragenic	methylated	335	233	5.30	1.00	methylated	209	208	4.10	0.99	methylated
AL646052	Chromosome	RSc3155		putative antibiotic hydrolase signal peptide protein	3409379	3409382	CGGACGGCAGCAAATGGTTTACCGAGACCGCGGGCATCGGT	intragenic	methylated	350	272	5.93	1.00	methylated	243	249	3.61	0.96	methylated
AL646052	Chromosome	RSc3155		putative antibiotic hydrolase signal peptide protein	3409505	3409508	CGGATGACGGCGTCTGGTTTACCGACAGCGGGACGCGCGCC	intragenic	methylated	374	262	4.66	1.00	methylated	208	231	3.28	0.89	methylated
AL646052	Chromosome	RSc3157		hypothetical protein	3412476	3412479	CCCGACACGCTTTTCGGTAAACTGACGCCATTGTTTCCGTT	upstream	methylated	226	246	3.62	0.88	methylated	301	270	4.24	1.00	methylated
AL646052	Chromosome	RSc3160		two component sensor histidine kinase transcription regulator protein	3416502	3416505	GCCGCGCGCTGACATGGTTTACGCGGGCGCTGGTCGGGATG	intragenic	methylated	304	229	4.36	1.00	methylated	150	210	2.86	0.77	methylated
AL646052	Chromosome	RSc3167		hypothetical protein	3426821	3426824	CTTCAGGCTGGGATTGGTTTACCAGCAACAGAAGTTGTTCC	intragenic	methylated	169	207	2.87	0.80	methylated	123	188	2.44	0.66	methylated
AL646052	Chromosome	RSc3175		hypothetical protein	3434320	3434323	CCCGCACGTGATCAACGTTTACATGAACGCGACGCTTCCTC	intragenic	methylated	238	188	4.39	0.95	methylated	192	185	3.41	0.89	methylated
AL646052	Chromosome	RSc3177		Cyclic nucleotide binding domain-containing protein	3435903	3435906	GCGCCGATAATGCAGGGTTAACTGTGGCGGGAGAAGGGATA	upstream	methylated	136	211	2.79	0.66	methylated	48	206	1.70		methylated
AL646052	Chromosome	RSc3188		putative hemagglutinin-related protein	3454359	3454362	ATACGCAGGGCGCGGGGTTTACGAACACGCCACGGGTGACG	intragenic	methylated	321	232	4.61	1.00	methylated	276	228	3.64	1.00	methylated
AL646052	Chromosome	RSc3196		hypothetical protein	3459176	3459179	GCGAAGAGATGTGTTTGTTTACGAACGCCCCTGATTGCCTT	upstream	methylated	230	266	3.06	0.78	methylated	182	261	2.70	0.69	methylated
AL646052	Chromosome	RSc3205		transmembrane drug efflux protein	3467746	3467749	GTGCGGAAGACCCGGCGTTTACGGTCAAGGTGATGACCATC	intragenic	methylated	241	251	3.24	0.95	methylated	165	226	2.78	0.71	methylated
AL646052	Chromosome	RSc3213		hypothetical protein	3474341	3474344	GTTGTGGCGTCGTCATGTTTACTCCTTCGAGGTGGTTTGAA	upstream	methylated	263	247	4.28	0.96	methylated	191	233	2.86	0.78	methylated
AL646052	Chromosome	RSc3222		putative VGR-related protein	3485391	3485394	GCGGCTGTTTCCGTTTGTTTACCAGTCTTCCGAAAGGTGAA	upstream	methylated	192	224	2.95	0.81	methylated	201	206	3.38	0.85	methylated
AL646052	Chromosome	RSc3249		putative signal peptide protein	3505342	3505345	TTTGTGCGTTGTAGCCGTTTACCGTGGTGGTGGTGCCGAAG	intragenic	methylated	209	177	3.65	1.00	methylated	138	165	2.78	0.73	methylated
AL646052	Chromosome	RSc3249		putative signal peptide protein	3505476	3505479	GGTCCCGTAGGTGTTGGTATACCCGTTCCCATAACTCTGCG	intragenic	methylated	188	178	3.50	0.93	methylated	201	179	3.48	1.00	methylated
AL646052	Chromosome	RSc3251		hypothetical protein	3506638	3506641	CTTCGAAAAAGGAATGGTTTACAGCATTGGAAAAGTTCGTG	intragenic	methylated	284	222	4.15	1.00	methylated	113	210	2.21	0.66	methylated
AL646052	Chromosome	RSc3258/RSc3259		hypothetical protein / hypothetical protein	3513157	3513160	GGGACAGACCTCGATGGTTTACGCGGCGGTGCGCGCGGGCG	upstream / intragenic	methylated	259	229	3.72	0.95	methylated	139	206	2.63	0.94	methylated
AL646052	Chromosome	RSc3285		putative Leu/Ile/Val-binding signal peptide protein	3537644	3537647	CTTTGTGAAGTCCAGCGTAAACCCGCCGAGATCGACGCGCG	intragenic	methylated	237	211	4.64	1.00	methylated	273	232	5.21	0.98	methylated
AL646052	Chromosome	RSc3289	rep	ATP-dependent DNA helicase REP protein	3542665	3542668	TGTACCGTGCCGAGCGGTAAACCTGGGGCGAGCGAGTTCTG	upstream	methylated	311	244	4.46	1.00	methylated	426	262	5.58	1.00	methylated
AL646052	Chromosome	RSc3314		hypothetical protein	3575392	3575395	GCAGTGCCACGTTTCCGTTTACCCTGCAGGGAGACCGCATC	intragenic	methylated	319	273	4.31	1.00	methylated	263	230	4.06	0.91	methylated
AL646052	Chromosome	RSc3330		putative signal peptide protein	3593502	3593505	CACGTGGCGCCGGCGGGTATACCGGCTCACGCAATGTGCGT	intragenic	methylated	337	276	5.10	1.00	methylated	372	276	4.85	1.00	methylated
AL646052	Chromosome	RSc3332		transcription regulator protein	3595512	3595515	ATGCGCCGTAAAAGCCGTTAACTTCGGCAAAGGCCGCCGAT	intragenic	methylated	281	268	4.60	1.00	methylated	210	279	3.05	0.79	methylated
AL646052	Chromosome	RSc3358		hypothetical protein	3618060	3618063	ACAAATAGTAGTAGTAGTAAACGCCGTGCCTTTTCTGTGGA	upstream	methylated	196	216	3.02	0.81	methylated	261	214	3.97	0.98	methylated
AL646052	Chromosome	RSc3359	dbhB	histone-like DNA-binding protein HU-beta (NS1)	3618080	3618083	TTACCTTTTTCTTTATGTATACAAATAGTAGTAGTAGTAAA	upstream	methylated	154	221	2.60	0.68	methylated	146	215	2.53	0.62	methylated
AL646052	Chromosome	RSc3359	dbhB	histone-like DNA-binding protein HU-beta (NS1)	3618098	3618101	GGCAGTCGATCGATGGGTTTACCTTTTTCTTTATGTATACA	upstream	methylated	154	228	2.50	0.70	methylated	186	198	3.19	0.94	methylated
AL646052	Chromosome	RSc3370/RSc3371		hypothetical protein/putative transmembrane ABC transporter protein	3630591	3630594	GGCGGCAAGCCGCCTAGTTTACCTTGCGTAGCGCCAGACCC	upstream	methylated	248	256	3.38	0.92	methylated	157	228	2.58	0.69	methylated
AL646052	Chromosome	RSc3376		putative signal peptide protein	3637670	3637673	TTGTTGTGGACCCAATGTATACCGCCCGCAAATGGGATACC	intragenic	methylated	246	198	3.76	1.00	methylated	226	195	4.67	0.99	methylated
AL646052	Chromosome	RSc3378		hypothetical protein	3640054	3640057	GCCAACGGTAATGGCCGTAAACGCTCATGCAGTTCACGGCG	intragenic	methylated	207	211	3.58	0.85	methylated	249	230	4.40	0.90	methylated
AL646052	Chromosome	RSc3379		putative transmembrane protein	3640563	3640566	GGTTGGGGGAAGGGGTGTAAACAGGGTGTAAAAACGTTCCT	upstream	methylated	251	232	3.51	0.99	methylated	255	235	3.46	0.90	methylated
AL646052	Chromosome	RSc3392		response regulator transcription regulator protein	3657303	3657306	ACTGGCATGATCGACCGTAAACTGCGCACGGCGCAGGGCTT	intragenic	methylated	228	260	3.77	0.91	methylated	231	289	3.33	0.72	methylated
AL646052	Chromosome	RSc3393	tISRso5	ISRSO5-transposase protein	3660514	3660517	TTGTTAACTGGTCTAAGTTTACATAGGATGTTGGCATCAAC	upstream	methylated	198	220	3.07	0.85	methylated	180	208	3.13	0.80	methylated
AL646052	Chromosome	RSc3393	tISRso5	ISRSO5-transposase protein	3660528	3660531	AGTGTCCTGTTCCGTTGTTAACTGGTCTAAGTTTACATAGG	upstream	methylated	144	214	3.00	0.75	methylated	132	220	2.56	0.60	methylated
AL646052	Chromosome	RSc3401	ripS1	Type III effector protein, SKWP family, SKWP1	3678060	3678063	GGCTGGTCTTCGCGCAGTTTACCGCCGCACGTCCGCAGCAC	intragenic	methylated	313	298	4.00	1.00	methylated	325	281	5.11	0.99	methylated
AL646052	Chromosome	RSc3427		hypothetical protein	3699980	3699983	ACAAGACGATGCACCTGTTTACTGTCGGCGAGGCTGGCACG	intragenic	methylated	344	296	4.63	0.98	methylated	228	291	3.09	0.78	methylated
AL646052	Chromosome	RSc3437		hypothetical protein	3708405	3708408	TAGCATCGACGCATGCGTAAACGTTCTCGACTCGGGGGGCG	intragenic	methylated	304	317	3.45	0.93	methylated	437	344	4.51	1.00	methylated
AL646053	Megaplasmid	RSp0001	repA	REPA replicase protein	980	983	TTACTACAGGTAAACCGTATACAAAGCCCGCAAAGCCTTGT	upstream	methylated	207	167	4.64	0.93	methylated	176	161	3.52	0.86	methylated
AL646053	Megaplasmid	RSp0001	repA	REPA replicase protein	987	990	TTTACGTTTACTACAGGTAAACCGTATACAAAGCCCGCAAA	upstream	methylated	138	164	2.95	0.84	methylated	230	161	4.47	1.00	methylated
AL646053	Megaplasmid	RSp0001	repA	REPA replicase protein	998	1001	TAATACATACCTTTACGTTTACTACAGGTAAACCGTATACA	upstream	methylated	209	169	3.87	0.96	methylated	165	151	3.48	0.84	methylated
AL646053	Megaplasmid	RSp0002/RSp0003	cspD3/parA	cold shock-like transcription regulator protein/partition protein	3518	3521	AATGATTCGACTAGGTGTTTACTCGGAAAGTGCGGAAAAGC	upstream	methylated	240	229	3.28	0.91	methylated	146	230	2.51	0.61	methylated
AL646053	Megaplasmid	RSp0007	kgtP2	putative alpha-ketoglutarate permease transmembrane protein	8733	8736	CTCCATCGTGGTCGACGTAAACGATTGTGTTTCCTCCATGG	intragenic	methylated	163	211	2.96	0.71	methylated	246	229	3.66	0.92	methylated
AL646053	Megaplasmid	RSp0052		metabolite transporter	57669	57672	TTGGCCAAGGCGGGGTGTTTACGTTGGGCGCCATCTCGTTT	intragenic	methylated	301	246	4.31	1.00	methylated	238	238	3.80	0.89	methylated
AL646053	Megaplasmid	RSp0059		hypothetical protein	67716	67719	CGCGGTGCCGCCGCCGGTAAACGCTTCAGGTGTGCCGGCGA	intragenic	methylated	283	315	4.26	0.85	methylated	392	330	5.18	1.00	methylated
AL646053	Megaplasmid	RSp0074		putative signal peptide protein	84676	84679	CTTTGCCTCTCCGCACGTATACGTGTCATTTCCCTTGGCAG	intragenic	methylated	269	295	3.42	0.91	methylated	197	301	2.55	0.71	methylated
AL646053	Megaplasmid	RSp0077		hypothetical protein	87269	87272	CAAATTGTTAACCATGGTTTACAGCGCAGACTTGCGGGCAC	upstream	methylated	363	288	4.74	1.00	methylated	147	270	2.84	0.60	methylated
AL646053	Megaplasmid	RSp0077		hypothetical protein	87279	87282	TGGCACGTGACAAATTGTTAACCATGGTTTACAGCGCAGAC	upstream	methylated	70	275	1.93	0.38	methylated	114	277	2.32	0.49	methylated
AL646053	Megaplasmid	RSp0086		putative RHS-related protein	96794	96797	TGCCCGTCTCCGCATCGTAAACCTGCCCGGGGAAGCGCAGG	intragenic	methylated	257	251	3.48	1.00	methylated	335	271	4.67	0.96	methylated
AL646053	Megaplasmid	RSp0096		putative RHS-related protein	103138	103141	TCATCAACGGCGTACGGTTAACCATTCGAGATTGCTGCCGC	upstream	methylated	296	213	4.35	1.00	methylated	272	225	3.90	0.99	methylated
AL646053	Megaplasmid	RSp0100/RSp0101		putative ferrisiderophore receptor protein / hypothetical protein	112047	112050	GATTGGCGGCCCCCGCGTAAACGCCGCATATAGGCTTCGCG	upstream	methylated	223	214	3.20	0.91	methylated	265	244	3.83	0.95	methylated
AL646053	Megaplasmid	RSp0101		hypothetical protein	112488	112491	AAGCAGGCCATCGTACGTATACGTCGAGCCGGCCGTGGCAT	intragenic	methylated	372	255	5.04	1.00	methylated	356	252	5.38	1.00	methylated
AL646053	Megaplasmid	RSp0102		putative insertion sequence	113809	113812	GCGCAAAAAGCAGGATGTAAACACATCTCAGCAAATGATAA	upstream	methylated	147	253	2.49	0.60	methylated	262	255	3.68	0.95	methylated
AL646053	Megaplasmid	RSp0105		hypothetical protein	119906	119909	CCTCGGCGATCGTCTTGTAAACCGGGTAACGCACGCCGTAG	intragenic	methylated	244	228	3.66	1.00	methylated	303	246	5.61	1.00	methylated
AL646053	Megaplasmid	RSp0113		hypothetical protein	130725	130728	GACGATGCTGGTCAGCGTAAACACGCTCGCCAGCAGCAGCG	intragenic	methylated	195	197	3.36	0.82	methylated	220	204	3.69	0.88	methylated
AL646053	Megaplasmid	RSp0116		putative lipoprotein	133337	133340	ATTTCCCCGCCCCCGGGTTAACCAGGAAATCGCCGACCATT	upstream	methylated	152	217	2.57	0.83	methylated	108	216	2.15	0.63	methylated
AL646053	Megaplasmid	RSp0130		hypothetical protein	152022	152025	ACCGGTTCTTGATGGTGTTAACATCGTCGGTGGAAATCTTC	intragenic	methylated	189	189	3.47	0.91	methylated	179	204	3.11	0.84	methylated
AL646053	Megaplasmid	RSp0135		putative hydrolase transmembrane protein	157327	157330	AGCGTGGGCACCTGTGGTTTACCGGGCAAAGCGGCATCTAC	intragenic	methylated	272	205	4.02	1.00	methylated	185	200	4.05	0.95	methylated
AL646053	Megaplasmid	RSp0163		putative phosphopantetheinyl transferase protein	189951	189954	GCGCGCGAGCGGCAGGGTAAACCAAACCATCCCGTGCCGCC	intragenic	methylated	119	136	3.42	0.80	methylated	189	162	3.75	1.00	methylated
AL646053	Megaplasmid	RSp0213	RipBJ	Type III effector protein RipBJ	262118	262121	AGCTACCGCCCCGGCCGTTAACTAAACGTTGCGAAACGACT	intragenic	methylated	254	223	3.83	0.96	methylated	169	223	2.60	0.76	methylated
AL646053	Megaplasmid	RSp0216/RSp0217	/ tISRso5	candidate type III effector interrupted by IS insertion (C terminal part), probable pseudogene, serine-threonine protein kinase domain / ISRSO5-transposase protein	269725	269728	ATGTAAACTTAGACCAGTTAACAACGGAACAGGACACTAGC	intragenic / upstream	methylated	193	253	3.30	0.72	methylated	213	255	3.64	0.87	methylated
AL646053	Megaplasmid	RSp0217	tISRso5	ISRSO5-transposase protein	269739	269742	GATGCCAACATCCTATGTAAACTTAGACCAGTTAACAACGG	upstream	methylated	146	235	2.74	0.62	methylated	265	264	3.20	1.00	methylated
AL646053	Megaplasmid	RSp0219		hydroxylase	273289	273292	CACGGCCTCCCGGCGCGTATACGCCAGCCAGCTTCACGGCG	intragenic	methylated	224	212	3.91	0.89	methylated	261	220	4.58	0.98	methylated
AL646053	Megaplasmid	RSp0234		metabolite transporter	293286	293289	CGTAGCCGCCGCGCGGGTTAACACCAACTGCGCCGGCCACG	upstream	methylated	175	180	3.69	0.88	methylated	156	179	3.01	0.87	methylated
AL646053	Megaplasmid	RSp0266		hypothetical protein	341766	341769	TTTCCCGGTATGGACGGTTAACCAGTTCCGGAGCGGATAGC	intragenic	methylated	191	232	3.01	0.88	methylated	273	223	3.58	0.97	methylated
AL646053	Megaplasmid	RSp0267		hypothetical protein	342758	342761	CGCAGTCATCGGCAATGTATACGGTCACCGCACTATCCAGC	intragenic	methylated	155	245	2.59	0.59	methylated	253	256	3.45	0.94	methylated
AL646053	Megaplasmid	RSp0294		putative hemolysin-type calcium-binding protein	382740	382743	CTCGCGACCCATCCGGGTTAACAACAAACTCGGCACCGTCG	intragenic	methylated	215	240	3.53	0.75	methylated	144	228	2.51	0.72	methylated
AL646053	Megaplasmid	RSp0336		transcription regulator protein	442867	442870	GGAACGCGCTGACGCTGTAAACCGCCCCCGGCACGTATTCG	intragenic	methylated	264	214	3.90	1.00	methylated	365	247	5.73	1.00	methylated
AL646053	Megaplasmid	RSp0338	epsR	negative regulator of exopolysaccharide production transcription regulator protein	445723	445726	TGGGGTAAACAAAAAGGTTTACATCCCATTGATGGGTGCAA	upstream	unmethylated					unmethylated					unmethylated
AL646053	Megaplasmid	RSp0338	epsR	negative regulator of exopolysaccharide production transcription regulator protein	445735	445738	ACAGCGCCCGATTGGGGTAAACAAAAAGGTTTACATCCCAT	upstream	unmethylated					unmethylated					unmethylated
AL646053	Megaplasmid	RSp0341	flgA	flagellar basal body P-ring biosynthesis protein FlgA	447351	447354	AACCGCCTGCGCGGCCGTATACAAGTGGGCGTGCGCTGCCG	intragenic	methylated	244	194	4.99	1.00	methylated	200	186	3.72	0.88	methylated
AL646053	Megaplasmid	RSp0350	flgJ	flagellar protein flgJ	454890	454893	CTGGTCGAGCATCGACGTATACATCTTGCTCGACGACGAAT	intragenic	methylated	238	187	4.78	1.00	methylated	246	197	5.16	1.00	methylated
AL646053	Megaplasmid	RSp0396		hypothetical protein	501996	501999	GGCGCTGCTGGTGGCGGTATACATCGCGGCACGCTGGCTGC	intragenic	methylated	299	235	4.22	1.00	methylated	271	225	4.70	1.00	methylated
AL646053	Megaplasmid	RSp0399		hypothetical protein	505523	505526	TGACAGAGCGATGTCAGTAAACCAACAAAATTCCACTTAAA	upstream	methylated	61	169	1.87	0.60	methylated	141	199	2.51	0.69	methylated
AL646053	Megaplasmid	RSp0438		putative hydrolase protein	551111	551114	TTCCAGCGCTGTCCCGGTAAACGCGCCGATGCGGTGCTTGA	intragenic	methylated	210	184	4.65	0.92	methylated	223	186	5.19	1.00	methylated
AL646053	Megaplasmid	RSp0449		putative RSH-related protein	561449	561452	TGCTGACGAAAAGAAGGTAAACGAGTACGTGCAGAGCATCG	intragenic	methylated	177	233	3.01	0.73	methylated	240	240	3.22	0.90	methylated
AL646053	Megaplasmid	RSp0453/RSp0454	tISRso5/	remnant of ISRSO5 transposase protein / rhs-related protein	565494	565497	TTGTTAACTGGTCTAAGTTTACATAGGATGTTGGCATCAAC	upstream / intragenic	methylated	213	200	3.57	0.95	methylated	159	182	3.17	0.78	methylated
AL646053	Megaplasmid	RSp0454		rhs-related protein	565508	565511	AGTGTCCTGTTCCGTTGTTAACTGGTCTAAGTTTACATAGG	intragenic	methylated	155	196	3.22	0.83	methylated	154	196	3.25	0.71	methylated
AL646053	Megaplasmid	RSp0457		rhs-related protein	570635	570638	CGAGCAGTTTGGATGGGTATACCGTTCCGGCCGGCGCGCGC	intragenic	methylated	278	211	4.97	1.00	methylated	212	199	3.75	0.99	methylated
AL646053	Megaplasmid	RSp0458		rhs-related protein	574357	574360	TCGCAACGATTGGTCCGTAAACCTGGAAACTGACCGCTGTG	upstream	methylated	299	203	5.18	1.00	methylated	233	225	3.62	1.00	methylated
AL646053	Megaplasmid	RSp0516		hypothetical protein	642231	642234	CGTTACGGCGACTGTCGTATACGGGCCTGTCGACGCCAGCA	intragenic	methylated	191	192	3.28	0.84	methylated	230	212	3.71	0.86	methylated
AL646053	Megaplasmid	RSp0540		hemagglutinin-related protein	683672	683675	GTCGCCCCAGGAATATGTAAACAGCCCGGTAGCCTTGAGTT	intragenic	methylated	162	176	3.06	0.84	methylated	206	195	3.40	0.89	methylated
AL646053	Megaplasmid	RSp0541		hypothetical protein	684482	684485	AAGCCAAGCCTAGGTCGTATACAGAATGACCGCCATCAAAA	upstream	methylated	197	212	2.96	0.85	methylated	243	213	3.71	0.95	methylated
AL646053	Megaplasmid	RSp0547	tISRso8a	ISRSO8-transposase orfA protein	687777	687780	CCTTCCTTGGGGTCGAGTTTACGTGCGACCTGCTGGAAGGC	upstream	methylated	280	234	3.78	0.96	methylated	215	196	3.53	0.90	methylated
AL646053	Megaplasmid	RSp0551-552		hydrolase transmembrane protein - putative Nickel/cobalt transporter	694922	694925	TGCGCCTGGTCGCCGCGTAAACAAAGCCTCTCCGCCCGCCA	downstream	methylated	200	165	4.98	0.94	methylated	256	177	6.08	1.00	methylated
AL646053	Megaplasmid	RSp0570		hypothetical protein	711564	711567	GTTGTACGGCGGATCTGTAAACACCATGTCCGCCGGCTCGC	intragenic	methylated	301	292	4.66	0.97	methylated	392	292	6.08	1.00	methylated
AL646053	Megaplasmid	RSp0572	ripAX2	Type III effector protein RipAX2	712820	712823	CCGTTATGCGGGCAAAGTAAACGAGGCGTTAGGGAAAATTG	intragenic	methylated	197	208	3.38	0.82	methylated	323	223	5.01	1.00	methylated
AL646053	Megaplasmid	RSp0583	cbhA	exoglucanase A	719005	719008	TCCTTGAATCAACTGTGTATACAGAAGAATTGCCGCCGCCC	intragenic	methylated	238	235	3.23	0.82	methylated	275	226	4.39	1.00	methylated
AL646053	Megaplasmid	RSp0583	cbhA	exoglucanase A	719327	719330	GATCTACACGTCCAGAGTTTACATAAGTATTGACATCACTT	intragenic	methylated	227	209	3.38	0.88	methylated	235	189	4.23	0.96	methylated
AL646053	Megaplasmid	RSp0598		putative response regulator transcription regulator protein	730919	730922	TGCACGCTATGTGGCGGTAAACGGCATGGAGGCGCGCAACT	upstream	methylated	280	286	3.52	0.85	methylated	300	272	3.58	0.98	methylated
AL646053	Megaplasmid	RSp0611		hypothetical protein	743012	743015	GCATGCATCGGATTCCGTTTACTCGTACTACAACGGAATCT	intragenic	methylated	207	225	3.23	0.81	methylated	134	211	2.46	0.60	methylated
AL646053	Megaplasmid	RSp0629		putative VGR-related protein	765405	765408	AATTGAATCGCGTTTTGTTAACAAATAATAAAAATCAAAAA	upstream	methylated	34	241	1.51		unmethylated					hemimethylated strand -
AL646053	Megaplasmid	RSp0640		hypothetical protein	781364	781367	GGATTTTTGCGTTGTTGTTAACGACGAGGGCCAGTATTCGT	intragenic	methylated	172	186	3.26	0.85	methylated	213	192	3.87	0.94	methylated
AL646053	Megaplasmid	RSp0641		peptide synthetase protein	792207	792210	CCACGGCTGGGTGGACGTAAACAGCCGGGCGACCTGGCGGT	intragenic	methylated	182	185	4.16	0.90	methylated	219	202	4.63	0.92	methylated
AL646053	Megaplasmid	RSp0642		peptide synthetase protein	805037	805040	ACCGGTGGAGCCCGAGGTATACAGCACGTAGGCCGCCGCCT	intragenic	methylated	326	188	6.63	1.00	methylated	244	201	4.17	1.00	methylated
AL646053	Megaplasmid	RSp0660		porin protein	839141	839144	CCGCGATTGGTGCGTCGTATACGCTGGGTGAGGCGAAGGTC	intragenic	methylated	220	170	4.06	0.95	methylated	218	167	6.23	1.00	methylated
AL646053	Megaplasmid	RSp0662		transcription regulator protein	840667	840670	CGCGAGGCCTGCTCGCGTAAACCCTCCGTGCTCCACCACTT	intragenic	methylated	215	176	3.59	1.00	methylated	221	179	4.00	0.95	methylated
AL646053	Megaplasmid	RSp0704		transcription regulator protein	892718	892721	TCTATTCATAACTCTCGTATACCCTAGGCGCAGCCGGGGTC	upstream	methylated	148	196	2.60	0.73	methylated	213	201	3.45	0.91	methylated
AL646053	Megaplasmid	RSp0708		signal peptide protein	898008	898011	ACATCTCGTTACGCCCGTATACCTTCTGTAAGACCGCGCCA	upstream	methylated	299	232	3.90	1.00	methylated	261	230	3.79	0.95	methylated
AL646053	Megaplasmid	RSp0717		hypothetical protein	905290	905293	TTTGTGAAGGAGCCGTGTATACCCCGACCCGGTCGTTGCGG	upstream	methylated	231	190	3.91	1.00	methylated	210	195	3.76	0.90	methylated
AL646053	Megaplasmid	RSp0718		lipoprotein	906207	906210	GTCGTACGTGAAGTCGGTAAACAGCGCGGGCGTGCCGCCGG	intragenic	methylated	198	202	3.84	0.91	methylated	239	218	3.49	1.00	methylated
AL646053	Megaplasmid	RSp0721		hypothetical protein	908893	908896	GCGGTTGATGCGGCGAGTATACGTCGTCACTTCAGCGGCCA	upstream	methylated	345	219	6.89	1.00	methylated	303	231	5.54	0.96	methylated
AL646053	Megaplasmid	RSp0725/RSp0726		Predicted Fe-S oxidoreductase / MFS family transporter	912864	912867	CCAGCGACATCAATTGGTAAACGTTATCACGAATCTCATCG	intragenic / upstream	methylated	185	231	3.10	0.75	methylated	230	239	2.98	0.97	methylated
AL646053	Megaplasmid	RSp0726		MFS family transporter	913151	913154	AACTGGCGTTGGCGCCGTTTACTCTGACCCAATGGCCAAGC	intragenic	methylated	327	240	4.46	1.00	methylated	182	217	3.03	0.78	methylated
AL646053	Megaplasmid	RSp0726		MFS family transporter	913367	913370	CATATGTCAGGGCGCGGTTTACCCCCGCCGCAGCCTCGCGG	intragenic	methylated	241	237	3.64	0.93	methylated	243	219	3.85	1.00	methylated
AL646053	Megaplasmid	RSp0753		hypothetical protein	948682	948685	AGGAAGATGAAGTATCGTATACCGATTTATATCAGCGATAT	intragenic	methylated	194	181	3.32	0.98	methylated	191	182	3.45	0.84	methylated
AL646053	Megaplasmid	RSp0755		hypothetical protein	953740	953743	GCTCTCTGATTTTTCCGTAAACGTCGGGGCTATACCGCTTA	intragenic	methylated	123	193	2.39	0.70	methylated	271	199	4.55	0.97	methylated
AL646053	Megaplasmid	RSp0769		putative transmembrane protein	973394	973397	CCTCCCACTAACCTTCGTTAACTCTGGGGCAGTTCGAAAAT	intragenic	methylated	169	176	3.21	0.89	methylated	160	193	3.00	0.71	methylated
AL646053	Megaplasmid	RSp0771		hypothetical protein	974940	974943	TCTTTCCTCGAATCTTGTATACCGCGCTCACTTTCGCCTGC	intragenic	methylated	235	195	3.72	1.00	methylated	198	204	3.24	0.83	methylated
AL646053	Megaplasmid	RSp0797		transport transmembrane protein	1001704	1001707	GAATGCGCACATGCCGGTAAACACCGCGAACAACACGATGG	intragenic	methylated	148	123	3.29	0.90	methylated	153	141	3.65	1.00	methylated
AL646053	Megaplasmid	RSp0814-815	mqo -	malate:quinone oxidoreductase - transcription regulator protein	1028222	1028225	CAAAAACCATCCGCCCGTAAACGACAATCGGGGCCGACACG	downstream	methylated	206	176	3.97	0.94	methylated	202	189	4.05	0.93	methylated
AL646053	Megaplasmid	RSp0816		transcription regulator protein	1029664	1029667	TGTCACGCGCGGGGCCGTATACGGACATTTCCCGGGCAAGC	intragenic	methylated	246	170	6.90	1.00	methylated	256	174	5.64	1.00	methylated
AL646053	Megaplasmid	RSp0827		ketoglutarate semialdehyde dehydrogenase protein	1044423	1044426	CGGGCGCGGTCTCGCGGTAAACGTCGAACGCCGCGCCGGCG	intragenic	methylated	127	114	3.94	0.93	methylated	167	123	4.24	1.00	methylated
AL646053	Megaplasmid	RSp0851	prhJ	transcription regulator PRHJ transcription regulator protein	1082416	1082419	ACTTAATTGATTCCGCGTATACGCACTTCAGTCACACTTTG	intragenic	methylated	140	165	2.75	0.75	methylated	207	172	3.89	1.00	methylated
AL646053	Megaplasmid	RSp0863	hrcV	Hrp conserved HRCV transmembrane protein	1090651	1090654	CCGAACAGGCCCCGTCGTTTACCGTGCCGGTGGGCGTGCGG	intragenic	methylated	199	152	4.46	1.00	methylated	142	139	4.06	0.84	methylated
AL646053	Megaplasmid	RSp0898	dsbA2	thiol:disulfide interchange signal peptide protein	1134802	1134805	CGCGCTTGGCATTCGCGTTTACGCCGAACGCGTTGTAGGCG	intragenic	methylated	223	165	3.81	0.97	methylated	173	160	4.17	0.88	methylated
AL646053	Megaplasmid	RS05423		RRNA (23S)	1202810	1202813	CTTGATTGAAGTCCCGGTAAACGGCGGCCGTAACTATAACG	intragenic	methylated	140	190	2.55	0.70	methylated	280	216	4.23	1.00	methylated
AL646053	Megaplasmid	RSp0955-RS06160		porin signal peptide protein - RRNA (5S)	1207806	1207809	ACCGGTCGAGTCGGCCGTAAACGCGTCGGCCAAAGCCATGC	downstream	methylated	209	195	4.44	0.91	methylated	254	215	4.48	0.94	methylated
AL646053	Megaplasmid	RSp0994	uvrA2	excinuclease ABC subunit A	1248486	1248489	GCCGGAAATTCGAGCCGTAAACTGTAGCCGATTCCCGCGCG	upstream	methylated	249	225	3.98	0.93	methylated	346	240	5.25	1.00	methylated
AL646053	Megaplasmid	RSp1001		conserved signal peptide protein	1261276	1261279	GCGGGCGCAGGCGTCGGTATACAACTTCGTCGGCACCATTC	intragenic	methylated	209	236	3.15	0.81	methylated	208	241	3.11	0.86	methylated
AL646053	Megaplasmid	RSp1007/RSp1008		putative acetyl transferase protein/glycosyl transferase transmembrane protein	1270565	1270568	AGGCGACCATGACAAAGTTTACCGGCAGTGATGAAGTTCAA	upstream / intragenic	methylated	201	211	3.62	0.90	methylated	197	195	3.78	0.84	methylated
AL646053	Megaplasmid	RSp1014	epsF	EPS I polysaccharide export inner membrane transmembrane protein	1278352	1278355	GCGCGAGACTGTTTCGGTATACCTATTGTTTTTACATTGTC	intragenic	methylated	157	177	2.59	0.91	methylated	143	175	2.57	0.95	methylated
AL646053	Megaplasmid	RSp1024	ripA5	Type III effector protein, AWR family, AWR5	1292865	1292868	CACGCGGGCCAGCAACGTTTACGCCCCGCAGCACGGCCGGC	upstream	methylated	199	209	3.49	0.82	methylated	176	206	3.14	0.75	methylated
AL646053	Megaplasmid	RSp1024	ripA5	Type III effector protein, AWR family, AWR5	1294966	1294969	CGCATTGCCGTCCAGCGTATACCCCTGCGGGCGCTTGCTCT	intragenic	methylated	289	209	5.22	1.00	methylated	291	208	6.54	1.00	methylated
AL646053	Megaplasmid	RSp1025		putative amino-acid efflux transmembrane protein	1298046	1298049	TTTTACGTTATCCAGCGTTTACTTAAAACGCGCTCGATTCA	upstream	methylated	278	269	3.48	0.85	methylated	119	247	2.34	0.52	methylated
AL646053	Megaplasmid	RSp1090		hypothetical protein	1381730	1381733	AGCGCGTGGCCGCGGCGTATACCGCGGTCTCTTCCGTGCTG	intragenic	methylated	258	206	5.21	1.00	methylated	237	198	4.59	0.97	methylated
AL646053	Megaplasmid	RSp1095		activation/secretion signal peptide protein	1388255	1388258	TCACGGAAACTGATACGTATACGCCGCATTGAAGCGCAGGC	intragenic	methylated	253	235	3.38	0.93	methylated	119	222	2.26	0.69	methylated
AL646053	Megaplasmid	RSp1097		hypothetical protein	1389704	1389707	GCTGAACTTGCTGCGGGTATACGCGGATGGCGAGGCTACGC	upstream	methylated	333	236	6.67	1.00	methylated	255	229	4.34	1.00	methylated
AL646053	Megaplasmid	RSp1132		hypothetical protein	1427522	1427525	CCATGAAGCATTTCCTGTTTACCTCTCCATTTTTGTGGGAG	intragenic	methylated	157	173	2.92	0.86	methylated	116	159	2.69	0.66	methylated
AL646053	Megaplasmid	RSp1136	tISRso17	ISRSO17-transposase protein	1432317	1432320	AACAGTATGCTCAGCGGTAAACTCAAGTGATCATTTGAAGG	upstream	methylated	149	220	2.82	0.63	methylated	113	238	2.21	0.56	methylated
AL646053	Megaplasmid	RSp1152	tISRso5	ISRSO5-transposase protein	1452542	1452545	TTGTTAACTGGTCTAAGTTTACATAGGATGTTGGCATCAAC	upstream	methylated	211	260	2.79	0.85	methylated	170	223	2.74	0.73	methylated
AL646053	Megaplasmid	RSp1152	tISRso5	ISRSO5-transposase protein	1452556	1452559	AGTGTCCTGTTCCGTTGTTAACTGGTCTAAGTTTACATAGG	upstream	methylated	147	251	2.72	0.72	methylated	114	231	2.30	0.55	methylated
AL646053	Megaplasmid	RSp1163		hypothetical protein	1463294	1463297	CCCATCTTTTCGGGCGGTATACCTCGCGCACGCAGGTTCAG	intragenic	methylated	318	210	4.83	1.00	methylated	263	211	4.13	1.00	methylated
AL646053	Megaplasmid	RSp1169		hypothetical protein	1472133	1472136	ACGGTGGTCGGCAGCGGTTTACCGGCTGCCACGCCGTCCAG	intragenic	methylated	306	236	4.11	1.00	methylated	254	228	3.99	1.00	methylated
AL646053	Megaplasmid	RSp1216	ISRso14	ISRSO14-transposase ORFA protein	1547543	1547546	GATGATTTGCGCTTCCGTAAACCGCTTCTTCATGTCCGTCT	intragenic	methylated	172	163	3.32	0.91	methylated	176	183	3.17	0.77	methylated
AL646053	Megaplasmid	RSp1268-RSp1269		integral membrane transmembrane protein - signal peptide protein	1605319	1605322	ACGGTGCGCGGCAGGCGTAAACGTTGGGCCGCGATGGCAGC	downstream	methylated	162	137	4.50	1.00	methylated	194	151	4.72	1.00	methylated
AL646053	Megaplasmid	RSp1290	pilW	putative type IV fimbrial biogenesis transmembrane protein	1641288	1641291	GTCCGGTACGACCCAGGTTTACGTCAACACCTTTTCGATCA	intragenic	methylated	285	223	4.80	0.99	methylated	221	211	3.86	0.98	methylated
AL646053	Megaplasmid	RSp1311-RSp1312		hypothetical protein - hypothetical protein	1664918	1664921	AGCCCGCTGTCCTCGAGTTAACAAGCGGGCCGCGCCACACA	downstream	methylated	155	127	3.61	0.92	methylated	159	125	3.86	1.00	methylated
AL646053	Megaplasmid	RSp1312		hypothetical protein	1665588	1665591	AGCGCATTTGCCGCCGGTTTACTGTGTCCGTTTTGGATGAG	intragenic	methylated	193	129	4.83	1.00	methylated	142	114	4.21	1.00	methylated
AL646053	Megaplasmid	RSp1324		Putative Lipase (class 3)	1674888	1674891	CGGCACAAAGAGGCTGGTAAACGATCTGACCACCGCCAGAA	intragenic	methylated	41	52	2.48	0.56	methylated	96	50	4.33	1.00	methylated
AL646053	Megaplasmid	RSp1329		hypothetical protein	1680220	1680223	CGACAGACCAAAGCTCGTATACGTTGTGGCACTGCCCCTGG	intragenic	unmethylated					methylated	29	9	4.11		hemimethylated strand +
AL646053	Megaplasmid	RSp1342-RSp1343		hypothetical protein - hypothetical protein	1695108	1695111	AGCCCGCTGTCCTCGAGTTAACAAGCGGGCCGCGCCACACA	downstream	methylated	130	104	4.49	1.00	methylated	134	102	4.17	0.97	methylated
AL646053	Megaplasmid	RSp1343		hypothetical protein	1695778	1695781	AGCGCATTTGCCGCCGGTTTACTGTGTCCGTTTTGGATGAG	intragenic	methylated	134	92	5.40	1.00	methylated	101	88	3.76	0.95	methylated
AL646053	Megaplasmid	RSp1355		putative lipoprotein transmembrane	1705078	1705081	CGGCACAAAGAGGCTGGTAAACGATCTGACCACCGCCAGAA	intragenic	methylated	88	94	2.95	0.72	methylated	113	106	3.20	0.88	methylated
AL646053	Megaplasmid	RSp1360		hypothetical protein	1710410	1710413	CGACAGACCAAAGCTCGTATACGTTGTGGCACTGCCCCTGG	intragenic	methylated	252	201	4.23	1.00	methylated	281	215	4.35	0.98	methylated
AL646053	Megaplasmid	RSp1364	kgd	alpha-ketoglutarate decarboxylase	1714375	1714378	GCCTCCTCCGTTGCCCGTTTACAGCAACAGCACTGCGACTA	upstream	methylated	372	286	5.54	0.99	methylated	267	274	4.19	0.93	methylated
AL646053	Megaplasmid	RSp1390	fliA	flagellar biosynthesis sigma factor	1751330	1751333	AGGCAGGCATGGACATGTATACCGCTACCGGTCGCAAGACC	intragenic	methylated	162	170	3.39	0.89	methylated	183	176	3.39	0.88	methylated
AL646053	Megaplasmid	RSp1398/RSp1399	aroE/	shikimate 5-dehydrogenase/porin signal peptide protein	1761411	1761414	GCCGGCGTCTTGTGGTAACGTAAACGTACTAGTTCGTACAA	upstream	unmethylated					unmethylated					unmethylated
AL646053	Megaplasmid	RSp1403/RSp1404	cheB/cheD	chemotaxis-specific methylesterase/Chemotaxis protein CheD	1766897	1766900	CTTCGCGCCTGCAACTGTTTACGTAATCCCTGTACTTGCCC	upstream / intragenic	methylated	261	237	4.03	1.00	methylated	204	230	3.19	0.80	methylated
AL646053	Megaplasmid	RSp1411	motA	flagellar motor protein MotA	1776250	1776253	GTGCCCGAAGCCTTCAGTAAACCGGGTGTGTGCCGTTAATT	upstream	methylated	245	263	3.57	1.00	methylated	364	277	4.85	1.00	methylated
AL646053	Megaplasmid	RSp1413	flhD	transcriptional activator FlhD	1777931	1777934	ACGGTCTATCCCGTTCGTTTACACCGCCCAACGCTGATTTC	upstream	methylated	251	269	3.51	0.82	methylated	173	230	2.83	0.72	methylated
AL646053	Megaplasmid	RSp1430		hypothetical protein	1800321	1800324	TCCTGACCGACGATGCGTATACGCCGGCGCTGCTGCGCGAG	intragenic	methylated	270	169	4.83	1.00	methylated	254	168	5.54	1.00	methylated
AL646053	Megaplasmid	RSp1446	cfa1	cyclopropane fatty acyl phospholipid synthase	1821026	1821029	TCGTGGACACCCGCCGGTATACGCCGGAGCGTCCCGGCTTG	intragenic	methylated	214	216	3.71	0.87	methylated	232	213	4.36	1.00	methylated
AL646053	Megaplasmid	RSp1460	ripAU	Type III effector protein RipAU	1838916	1838919	CGGGCGACACCGGTTCGTTTACCGACGCAAGACACGGCAGC	upstream	methylated	221	179	3.72	1.00	methylated	143	155	3.61	0.75	methylated
AL646053	Megaplasmid	RSp1477		signal peptide protein	1857052	1857055	CGGGTTTGACCCGCCGGTATACGCCGCTCGCTTCAAGGTCG	intragenic	methylated	272	218	5.76	1.00	methylated	249	208	4.83	1.00	methylated
AL646053	Megaplasmid	RSp1480		hypothetical protein	1859042	1859045	CTCAAAAAAGGCAGCAGTTTACACGCCGACGGGGGGCGGGC	upstream	methylated	263	233	3.99	0.93	methylated	196	218	3.50	0.82	methylated
AL646053	Megaplasmid	RSp1486		hypothetical protein	1866078	1866081	TGCGCACCATTGCGCCGTTTACCGAACTCGGCAATGTGGCG	intragenic	methylated	307	240	4.82	1.00	methylated	232	204	3.84	0.97	methylated
AL646053	Megaplasmid	RSp1491		putative transferase protein	1870659	1870662	GCGCACCCTCGGCGCGGTATACACGCGGCTCGACGACCAGA	intragenic	methylated	265	278	4.35	0.85	methylated	378	272	4.87	1.00	methylated
AL646053	Megaplasmid	RSp1518		alanin-rich signal peptide protein	1899917	1899920	GATACGTGCGTGCAGGGTTAACGCCGGGACACTCCAGGCGT	upstream	methylated	70	182	1.95	0.61	methylated	200	173	3.13	0.95	methylated
AL646053	Megaplasmid	RSp1529	efe	1-aminocyclopropane-1-carboxylate oxidase (Ethylene-forming enzyme)	1916009	1916012	CATTGCACCGCACAACGTTTACCCATAAGGCAAAGGCACAT	upstream	methylated	165	247	2.56	0.74	unmethylated					hemimethylated strand -
AL646053	Megaplasmid	RSp1543		hypothetical protein	1938286	1938289	TGTATTGGACGGATTGGTTTACGCGAGGCGAGAATATTGAC	intragenic	methylated	282	297	3.48	0.86	methylated	175	277	2.60	0.71	methylated
AL646053	Megaplasmid	RSp1544		hypothetical protein	1939052	1939055	ATTGAAATGACGGAGAGTAAACTTCAAAAGAGGGCGTTGGT	intragenic	unmethylated					methylated	191	316	2.67	0.64	hemimethylated strand +
AL646053	Megaplasmid	RSp1545		putative hemagglutinin-related protein	1939293	1939296	CGGTGAATGCGAGCCAGTTTACTCTTAGTGAGAGCGATCTT	intragenic	methylated	235	317	2.74	0.79	methylated	151	291	2.38	0.60	methylated
AL646053	Megaplasmid	RSp1572		putative transport transmembrane protein	1974457	1974460	GAAAGGTGATCGCACTGTAAACGAAACGCATACTGGAGGTG	upstream	methylated	153	168	2.87	0.72	methylated	214	200	3.56	0.90	methylated
AL646053	Megaplasmid	RSp1585		putative RHS-related transmembrane protein	1989829	1989832	GAAAGCGGGCATCTTCGTAAACGTACTGGCGAGTGACATTG	intragenic	methylated	299	290	3.76	1.00	methylated	362	311	4.06	0.95	methylated
AL646053	Megaplasmid	RSp1596		hypothetical protein	2001854	2001857	TCGCGGGCCGGCTAGGGTTTACCGCAGGCATAATCTCCTTG	upstream	methylated	355	319	4.07	1.00	methylated	181	298	2.74	0.69	methylated
AL646053	Megaplasmid	RSp1605		hemagglutinin-like protein	2018520	2018523	CGGCTTGCCGGCCGCCGTATACGCGCTGATCAGCGTCGTGG	intragenic	methylated	290	192	6.35	1.00	methylated	266	203	4.85	1.00	methylated
AL646053	Megaplasmid	RSp1643		hypothetical protein	2062924	2062927	CCCAAGATTAACGAACGTTAACAAACGCCAGCGGGAGTGCT	upstream	methylated	191	234	3.05	0.77	methylated	120	230	2.39	0.58	methylated
AL646053	Megaplasmid	RSp1651		RNA polymerase sigma factor	2068769	2068772	ACTGGACCGCATCGCGGTAAACGGGGGGACTCCACCTTCCG	upstream	methylated	243	237	3.41	0.94	methylated	301	255	4.52	1.00	methylated
AL646053	Megaplasmid	RSp1675	tISRso5	ISRSO5-transposase protein	2087332	2087335	ATGTAAACTTAGACCAGTTAACAACGGAACAGGACACTAGC	upstream	methylated	162	299	2.53	0.62	methylated	209	294	3.27	0.82	methylated
AL646053	Megaplasmid	RSp1675	tISRso5	ISRSO5-transposase protein	2087346	2087349	GATGCCAACATCCTATGTAAACTTAGACCAGTTAACAACGG	upstream	methylated	240	288	3.01	0.82	methylated	na	na	na	na	methylated

## Sheet: Mar26b2
Sequence ID	Replicon	Gene ID	Gene name	Gene Description	position strand -	position strand +	Context	upstream, intragenic, downstream*	Methylation status strand -					Methylation status strand +					methylation status**
									status	score	coverage	IPDRatio	fraction	status	score	coverage	IPDRatio	fraction
AL646052	Chromosome	RSc0008	rpsU	30S ribosomal protein S21	6501	6504	GCGGCCTCTTGCATCGGTAAACGGATTCAACTACACTGCAC	upstream	methylated	209	362	2.70	0.65	methylated	263	392	2.74	0.83	methylated
AL646052	Chromosome	RSc0008	rpsU	30S ribosomal protein S21	6680	6683	ACCGGCAAATGCTTCGGTAAACGGGTCAGCTGGCCGGCCAC	upstream	methylated	300	367	3.38	0.88	methylated	412	396	3.68	1.00	methylated
AL646052	Chromosome	RSc0010	acrB	putative acriflavin resistance transmembrane protein	11610	11613	CAAGCAGTAAGCCGCAGTAAACAAGGAGCCATCGCATGGCA	upstream	methylated	327	373	3.69	0.84	methylated	504	393	5.05	1.00	methylated
AL646052	Chromosome	RSc0039		transmembrane sensor histidine kinase transcription regulator protein	41865	41868	AGCATGGAGAACAAGTGTAAACGCCGCCAGCACGCAAGTTC	upstream	methylated	348	381	3.62	0.91	methylated	470	408	4.56	0.97	methylated
AL646052	Chromosome	RSc0081		hypothetical protein	94117	94120	GAAACAAACGCGTCAAGTTAACGCCGGCGCCGCAGCACACG	upstream	methylated	66	443	1.73	0.27	methylated	35	445	1.48		methylated
AL646052	Chromosome	RSc0102/RSc0103	/tISRso5	putative calcium binding hemolysin protein / ISRSO5-transposase protein	117936	117939	ATGTAAACTTAGACCAGTTAACAACGGAACAGGACACTAGT	upstream	methylated	226	378	2.88	0.69	methylated	202	381	2.89	0.73	methylated
AL646052	Chromosome	RSc0102/RSc0103	/tISRso5	putative calcium binding hemolysin protein / ISRSO5-transposase protein	117950	117953	GATGCCAACATCCTATGTAAACTTAGACCAGTTAACAACGG	upstream	methylated	236	352	2.84	0.73	methylated	308	401	3.06	0.93	methylated
AL646052	Chromosome	RSc0106		putative signal peptide protein	124956	124959	AGCAAATCACCTTTCCGTATACCAACCTTGTCGCTATATGT	intragenic	methylated	292	346	3.13	1.00	methylated	338	358	3.56	0.82	methylated
AL646052	Chromosome	RSc0109/RSc0110	thiG/tISRso5	thiazole synthase/ISRSO5-transposase protein	127847	127850	ATGTAAACTTAGACCAGTTAACAACGGAACAGGACACTAGG	upstream	methylated	169	368	2.44	0.58	methylated	160	368	2.45	0.70	methylated
AL646052	Chromosome	RSc0109/RSc0110	thiG/tISRso5	thiazole synthase/ISRSO5-transposase protein	127861	127864	GATGCCAACATCCTATGTAAACTTAGACCAGTTAACAACGG	upstream	methylated	202	352	2.64	0.67	methylated	202	384	2.48	0.72	methylated
AL646052	Chromosome	RSc0116		hypothetical protein	139113	139116	GGGAGTATTTACACGGGTTTACGCCAGCGAGCCGCACAGGG	upstream	methylated	230	356	3.01	0.65	methylated	151	328	2.38	0.61	methylated
AL646052	Chromosome	RSc0128/RSc0129		transcription regulator protein/hypothetical protein	150721	150724	CCGCACGCCGAAAGGCGTTTACATCCAAAATCGGGCCGGTC	upstream	methylated	268	365	3.06	0.79	methylated	259	330	3.18	0.78	methylated
AL646052	Chromosome	RSc0135		lipid A biosynthesis lauroyl acyltransferase	157689	157692	TAGCGCGATTCGCTGAGTTAACTGACAACTTGCGGGGCGAA	upstream	methylated	262	345	3.13	0.86	methylated	341	351	4.11	1.00	methylated
AL646052	Chromosome	RSc0155		hypothetical protein	176419	176422	ATGAGCAAAACCGTAAGTTTACCGCTTCCCAGCGAGGCCGC	intragenic	methylated	371	369	3.71	1.00	methylated	328	343	3.78	0.93	methylated
AL646052	Chromosome	RSc0155/RSc0156		hypothetical protein/short chain dehydrogenase	176450	176453	GGCGTCTGCGCCATTTGTTTACAATCCGGCGATGAGCAAAA	upstream	methylated	365	366	3.84	0.91	methylated	215	341	2.79	0.69	methylated
AL646052	Chromosome	RSc0169		putative transmembrane oxidoreductase protein	191221	191224	CCAGCGATTCACCAGCGTAAACAGCAATCACGCTGCCTTCA	upstream	methylated	418	412	3.97	0.92	methylated	454	425	4.25	0.95	methylated
AL646052	Chromosome	RSc0171		short chain dehydrogenase	192393	192396	TCAAACGGACATCGCTGTAAACGCAGGATGCAAATGAAAAC	intragenic	methylated	276	394	2.94	0.78	methylated	349	439	3.18	0.81	methylated
AL646052	Chromosome	RSc0189-RSc0190		hypothetical protein - transcription regulator protein	211187	211190	TCAGCGAGCTATAGCCGTATACGCGAATACGATGCAAACAC	downstream	methylated	567	514	4.69	0.98	methylated	546	522	4.29	0.98	methylated
AL646052	Chromosome	RSc0190		transcription regulator protein	211243	211246	CGAGGGTTGGATCTCGGTAAACGGCAAGCAAATCGAACTCG	intragenic	methylated	489	490	4.36	0.95	methylated	546	525	4.16	1.00	methylated
AL646052	Chromosome	RSc0199		cytochrome B561 cytochrome transmembrane protein	221937	221940	GTAGCCGCATGAGGCCGTAAACGCCGGAGGACAAAATGTCC	upstream	methylated	332	350	3.80	0.92	methylated	422	380	4.76	0.96	methylated
AL646052	Chromosome	RSc0200		putative small HEAT shock protein	223110	223113	AACGCCTGCCTCCAGCGTAAACATGCGCTGCATCGATCCAC	intragenic	methylated	350	388	3.94	0.88	methylated	485	415	5.82	1.00	methylated
AL646052	Chromosome	RSc0232		hypothetical protein	254248	254251	GCTCCCGTACCCCCCCGTTAACCTTGACAGGTGACGCCCAC	upstream	methylated	388	400	3.92	1.00	methylated	293	404	3.14	0.85	methylated
AL646052	Chromosome	RSc0237		putative methylmalonyl-CoA mutase protein	259577	259580	TATTTTCGCCGTTTACGTAAACGTCAACCAGGCACCCTCCA	upstream	methylated	203	342	2.73	0.65	methylated	312	373	3.47	0.82	methylated
AL646052	Chromosome	RSc0237		putative methylmalonyl-CoA mutase protein	259583	259586	ACACAGTATTTTCGCCGTTTACGTAAACGTCAACCAGGCAC	upstream	methylated	338	379	3.64	0.85	methylated	274	341	3.06	0.83	methylated
AL646052	Chromosome	RSc0244	paaH1	3-hydroxybutyryl-CoA dehydrogenase	268552	268555	CCGTCTGAATTGCCATGTAAACGATCCTCGCTTGCTGTGTC	upstream	methylated	205	347	2.68	0.65	methylated	375	373	3.32	1.00	methylated
AL646052	Chromosome	RSc0249		putative calcium binding hemolysin protein	279815	279818	CGCCTGATCTTGGCGCGTTTACCGAAGAGTTGAGCAGCTGG	intragenic	methylated	539	409	4.33	1.00	methylated	333	388	3.55	0.88	methylated
AL646052	Chromosome	RSc0262		putative 2-hydroxyacid dehydrogenase oxidoreductase protein	295700	295703	TGCTACACTCCTTGACGTATACGTCAACCACCACGCGGCGC	upstream	methylated	413	425	3.70	0.98	methylated	384	451	3.93	0.84	methylated
AL646052	Chromosome	RSc0279		acyl-CoA dehydrogenase oxidoreductase protein	313558	313561	CACAGTTGACGTTTACGTAAACGTCAATACAATAGCGCGGC	upstream	methylated	223	384	2.93	0.65	methylated	419	424	4.32	0.90	methylated
AL646052	Chromosome	RSc0279		acyl-CoA dehydrogenase oxidoreductase protein	313564	313567	CGGCGGCACAGTTGACGTTTACGTAAACGTCAATACAATAG	upstream	methylated	402	416	3.90	0.92	methylated	236	395	2.98	0.69	methylated
AL646052	Chromosome	RSc0280/RSc0281		putative transcription regulator protein/hypothetical protein	314194	314197	CGGCTTTGACGCTAACGTAAACGTCAATTCGCAAGCCGGCC	upstream	methylated	262	367	3.01	0.73	methylated	427	407	3.90	0.94	methylated
AL646052	Chromosome	RSc0286	ftsN	Cell division protein FtsN	318950	318953	CGCCGTGGTGGTGGCGGTATACATCACCAAGGCGCCGGTGC	intragenic	methylated	448	377	5.04	1.00	methylated	481	376	5.58	1.00	methylated
AL646052	Chromosome	RSc0333		putative transmembrane protein	366300	366303	AGACCTCAAGGGCAAGGTTTACCTGGTGAACTTCTGGGCGA	intragenic	methylated	348	335	3.54	1.00	methylated	214	295	2.90	0.84	methylated
AL646052	Chromosome	RSc0359/RSc0360	/bioC	putative competence protein F-related protein/putative biotin synthesis protein (methyltransferase)	390060	390063	GTGCTGCGGCCGCTCAGTATACCGGCGGGCCATTTCGGGGC	upstream / intragenic	methylated	483	446	4.71	1.00	methylated	463	454	4.31	1.00	methylated
AL646052	Chromosome	RSc0410		putative signal peptide protein	438621	438624	TGGGCGCGCCGAAGCAGTAAACTGCGCCCTCGGCAACGTTC	upstream	methylated	369	355	4.23	0.99	methylated	411	375	4.41	1.00	methylated
AL646052	Chromosome	RSc0434		acyl carrier protein	462993	462996	CGAAGGGTCCCCCCTCGTATACCGCCAAACGGTGACAAAGA	upstream	methylated	263	319	3.09	0.85	methylated	307	322	3.37	0.89	methylated
AL646052	Chromosome	RSc0474		putative 3-hydroxyacyl-CoA dehydrogenase oxidoreductase protein	508396	508399	CGGCGATCTGCTCCAGGTATACGGCGATGTAGTGAAACACG	intragenic	methylated	347	332	3.65	0.91	methylated	243	333	2.85	0.81	methylated
AL646052	Chromosome	RSc0479		putative transcription regulator protein	514931	514934	TCTGGCGCGCGTGGTGGTAAACCATGACCAGATCGCAGCCG	intragenic	methylated	327	332	4.37	0.98	methylated	432	355	4.54	1.00	methylated
AL646052	Chromosome	RSc0509	pepP	XAA-Pro aminopeptidase	545895	545898	GACTTCTTAAGGAAATGTAAACGCCGGATCGAACGCCGGCG	upstream	methylated	268	267	3.91	0.89	methylated	347	278	4.35	1.00	methylated
AL646052	Chromosome	RSc0547		putative sugar transporter transmembrane protein	593300	593303	GCGCGCACATCTGCGCGTATACCCCGACGAAAACGCCCCGT	upstream	methylated	370	382	3.68	1.00	methylated	407	383	4.12	0.96	methylated
AL646052	Chromosome	RSc0567/RSc0568	ilvE1	branched-chain amino acid aminotransferase/hypothetical protein	612174	612177	ACATGGGTGGCTCGTAGTAAACATCTGATTATACTTTTGAT	upstream	methylated	300	281	4.73	0.97	methylated	409	303	4.70	1.00	methylated
AL646052	Chromosome	RSc0572	pykA1	pyruvate kinase	616807	616810	CTGCAGATGGTAGGCCGTAAACAGCGCCCCCATGGCGATCG	intragenic	methylated	346	398	3.57	0.87	methylated	474	408	4.85	1.00	methylated
AL646052	Chromosome	RSc0579/RSc0580		Transposase (ISRSO8 family) / Triacylglycerol lipase-like subfamily of the SGNH hydrolases	623490	623493	TTCCAGCAGGTCGCACGTAAACTCGACCCCAAGGAAGGCAA	upstream	methylated	189	327	2.54	0.63	methylated	305	380	3.14	0.84	methylated
AL646052	Chromosome	RSc0584		D-alanyl-D-alanine carboxypeptidase	628822	628825	CGCCGGGGATGGCTGCGTTAACATGCGGGCGTCCGCACTCG	upstream	methylated	406	372	5.15	1.00	methylated	438	361	5.39	0.98	methylated
AL646052	Chromosome	RSc0592		hypothetical protein	638713	638716	GATGCCCACGCTGCGCGTAAACGCCTGGAACACGGTACGGT	intragenic	methylated	281	398	3.22	0.80	methylated	479	415	4.68	1.00	methylated
AL646052	Chromosome	RSc0598/RSc0599		hypothetical protein/putative transcription regulator protein	644381	644384	CTGCTCTGGTGCAATCGTTAACGTCTGTGTCTGTTGGTACC	upstream	methylated	287	314	3.60	0.94	methylated	273	318	3.73	0.85	methylated
AL646052	Chromosome	RSc0608	ripAA	type III effector protein AvrA	655714	655717	AAAGCGCTTCTCATTTGTTAACGATTTGCAGGGTTCAACCA	upstream	methylated	142	321	2.51	0.57	methylated	212	314	3.01	0.73	methylated
AL646052	Chromosome	RSc0608	ripAA	type III effector protein AvrA	656182	656185	TGGCGAACCGGGGCCGGTATACCGCGAATGACCGACCGCCT	intragenic	methylated	355	315	4.20	1.00	methylated	366	313	4.61	1.00	methylated
AL646052	Chromosome	RSc0619		putative transmembrane hydrogenase cytochrome B- type subunit	666401	666404	CAACATTCAGTGCCAGGTAAACCAGACCGTTAGCCACCAGC	intragenic	methylated	296	391	3.26	0.88	methylated	531	431	4.66	1.00	methylated
AL646052	Chromosome	RSc0627		putative dehydrogenase large chain transmembrane protein	674270	674273	GATCGTGGCAAGCCCGGTATACGTGCCTTGCCCCATCTCGA	intragenic	methylated	585	462	5.40	1.00	methylated	547	455	4.83	1.00	methylated
AL646052	Chromosome	RSc0627		putative dehydrogenase large chain transmembrane protein	675023	675026	CACGCGTGCGGGTTGAGTAAACGCGGCATCGACGTCGCCCT	intragenic	methylated	435	408	4.70	1.00	methylated	630	448	5.90	1.00	methylated
AL646052	Chromosome	RSc0632		putative NADP-dependent alcohol dehydrogenase oxidoreductase protein	679930	679933	CAAAGAACCATGGCGGGTATACGAACTACCCTGTCGTGCCG	intragenic	methylated	478	427	5.06	1.00	methylated	520	437	4.23	1.00	methylated
AL646052	Chromosome	RSc0636/RSc0637	/tISRso5	hypothetical protein/ISRSO5-transposase protein	683376	683379	ATGTAAACTTAGACCAGTTAACAACGGAACAGGACACTAGG	intragenic / upstream	methylated	209	350	2.82	0.66	methylated	178	341	2.83	0.70	methylated
AL646052	Chromosome	RSc0637	tISRso5	ISRSO5-transposase protein	683390	683393	GATGCCAACATCCTATGTAAACTTAGACCAGTTAACAACGG	upstream	methylated	223	331	3.02	0.71	methylated	282	352	3.17	0.90	methylated
AL646052	Chromosome	RSc0641	groES	co-chaperonin GroES	688076	688079	CTCTCGTCTGTCGTCTGTATACCCAGAGGGATGCCGGCGTC	upstream	methylated	349	322	3.73	1.00	methylated	406	305	5.88	1.00	methylated
AL646052	Chromosome	RSc0675		hypothetical protein	724408	724411	CGAGGCCATGAGGCTAGTTTACCAAAAGCCCCCGGCGGGTG	upstream	methylated	422	377	4.18	1.00	methylated	364	367	4.03	0.92	methylated
AL646052	Chromosome	RSc0708		hypothetical protein	755260	755263	TCCTGCGGCAGTTCATGTATACGAAGTTCATCGTGGTGGTG	intragenic	methylated	431	377	4.64	0.98	methylated	412	377	3.94	0.99	methylated
AL646052	Chromosome	RSc0714	ribE	riboflavin synthase subunit alpha	762497	762500	GATTGATCGCACGCATGTTTACCGGAATCGTCGCCGCCATC	intragenic	methylated	395	345	4.13	1.00	methylated	302	331	4.01	0.90	methylated
AL646052	Chromosome	RSc0720		hypothetical protein	767529	767532	CGCCGGCTTCATGCTGGTTTACATCGGGCGCGCGGAGAACG	intragenic	methylated	386	375	4.29	0.96	methylated	326	353	3.80	0.99	methylated
AL646052	Chromosome	RSc0724		putative type-4 fimbrial biogenesis pily1- related signal peptide protein	771494	771497	GCGGCGGCACCTTCGTGTATACGCCCGGCTTCGACCAGCAA	intragenic	methylated	440	374	4.59	1.00	methylated	437	371	4.83	1.00	methylated
AL646052	Chromosome	RSc0728		transcriptional regulator NrdR	776040	776043	CATCCGCTTTGCCTCCGTTTACCGGAGTTTTGAGGATGTGT	intragenic	methylated	445	490	3.92	0.98	methylated	380	452	3.54	0.84	methylated
AL646052	Chromosome	RSc0739		hypothetical protein	785987	785990	CATCAGCCATTCCAGCGTATACGACACGGGCGCCACGAAGC	intragenic	methylated	551	383	6.37	1.00	methylated	457	377	5.05	1.00	methylated
AL646052	Chromosome	RSc0826	ripP1	type III effector protein popP1, YopP/AvrRxv family	867258	867261	TGTGTCCGTTGTGGGTGTATACGTCCTAGTCGGTTGACTGA	intragenic	methylated	377	430	3.37	0.98	methylated	486	426	4.36	1.00	methylated
AL646052	Chromosome	RSc0829/RSc0830		ISRSO14-transposase ORFA protein/hypothetical protein	871071	871074	CGGACATGAAGAAGCGGTTTACGGAAGCGCAAATCATCGGG	intragenic / upstream	methylated	354	373	3.90	0.84	methylated	327	326	3.76	0.98	methylated
AL646052	Chromosome	RSc0831	secA2	Preprotein translocase subunit SecA (ATPase, RNA helicase) - related protein	873770	873773	GGCAGGCGAGGTATAAGTAAACGCGCCCGCCTTGACCTCAA	intragenic	methylated	331	405	3.52	0.80	methylated	446	448	3.90	1.00	methylated
AL646052	Chromosome	RSc0855/RSc0856		bacteriophage protein/hypothetical protein	893369	893372	TATATGCCATTCAGCGGTAAACCATCAGGTTGAATTCAGAC	intragenic / upstream	methylated	169	359	2.45	0.65	methylated	248	389	2.74	0.78	methylated
AL646052	Chromosome	RSc0885		hypothetical protein	919405	919408	GATGCCGCGAGAAACAGTAAACGCACAGTGCGCGCGAGCGC	intragenic	methylated	280	267	3.95	0.95	methylated	339	274	4.09	1.00	methylated
AL646052	Chromosome	RSc0887		hemagglutinin-related protein	931568	931571	GTTGGGTATCCGTTCTGTATACTTTCCTCAGCTCTTGAGTT	intragenic	methylated	246	374	2.78	0.72	methylated	314	363	3.05	0.94	methylated
AL646052	Chromosome	RSc0895-896	ripAH -	Type III effector protein RipAH - putative transmembrane protein	943000	943003	TGTCACGACGGCCGGGGTTAACTCCAAGTGACTCGTCGTCG	downstream	methylated	455	412	4.05	1.00	methylated	347	395	3.57	0.92	methylated
AL646052	Chromosome	RSc0901	gyrA	DNA gyrase subunit A	951246	951249	CGAGCAGCGTGCGCTTGTTAACTTGATAGGGCAGCTCATCG	intragenic	methylated	395	311	4.78	1.00	methylated	364	315	4.82	1.00	methylated
AL646052	Chromosome	RSc0949		hypothetical protein	997026	997029	GCGCAGCGGTGCTGGCGTATACCGCAGCGCACATGATCGTG	intragenic	methylated	481	383	4.88	1.00	methylated	412	375	4.49	0.95	methylated
AL646052	Chromosome	RSc0954-955		hypothetical protein - hypothetical protein	1003403	1003406	GACTCCGAAGGCAGAGGTTAACGACTCGAAGCCATCGGACA	downstream	methylated	300	383	3.01	0.85	methylated	289	391	2.98	0.94	methylated
AL646052	Chromosome	RSc0958		type VI secretion system tip VgrG family protein	1004576	1004579	AATCAGTGCTTTTTTTGTTAACAAACAATAACAAAGTCGCC	upstream	unmethylated					unmethylated					unmethylated
AL646052	Chromosome	RSc0958		type VI secretion system tip VgrG family protein	1004702	1004705	CAACCCTGGCGATGAAGTAAACCCTTTCTTATTATCGGAAA	upstream	methylated	273	373	3.09	0.82	methylated	387	399	3.75	0.94	methylated
AL646052	Chromosome	RSc1055	rpoE1	RNA polymerase sigma factor RpoE	1109060	1109063	GGTAATTCTTGGCCGTGTTAACGGCGATGCGGTACAGCCAC	intragenic	methylated	240	253	3.47	0.80	methylated	220	245	3.13	0.82	methylated
AL646052	Chromosome	RSc1058		periplasmic protease signal peptide protein	1111389	1111392	AAAGCAGACGCAAGGCGTAAACGGTTCGAGCGGTACGCATG	intragenic	methylated	279	288	4.69	0.83	methylated	373	301	4.38	1.00	methylated
AL646052	Chromosome	RSc1074		putative sensory protein with Peptidoglycan-binding (LysM) and FecR domains	1129124	1129127	GGGATGCAAGCGCACCGTAAACGGCCGCGCCACCGAAGGGC	intragenic	methylated	270	277	3.87	0.90	methylated	323	293	4.33	0.93	methylated
AL646052	Chromosome	RSc1078/RSc1079	/gudD1	transcriptional regulatory DNA-binding transcription regulator protein / glucarate dehydratase protein	1134729	1134732	TGCAGGTACACCCCTGGTAAACCCCGAACACCCCACCGGAA	upstream	methylated	191	271	2.72	0.80	methylated	204	298	2.70	0.99	methylated
AL646052	Chromosome	RSc1103	soxA2	sarcosine oxidase subunit alpha	1159212	1159215	CGTGCGGCCGTTGAACGTAAACGTCAGCGGAATCGCACGAT	intragenic	methylated	288	332	3.92	0.86	methylated	287	341	3.36	0.80	methylated
AL646052	Chromosome	RSc1116/RSc1117		putative signal peptide protein/lipoprotein releasing system transmembrane	1173703	1173706	CGCCAGCCAGCCGGAAGTTTACAATCTCGGGGCCATGATTC	upstream	methylated	233	230	3.31	0.84	methylated	142	202	2.57	0.69	methylated
AL646052	Chromosome	RSc1122		hypothetical protein	1181592	1181595	CGCAGGTCGGCATGCAGTTTACCAGCGCGCCGCTCGGTCTC	intragenic	methylated	372	291	4.30	1.00	methylated	311	275	3.86	0.99	methylated
AL646052	Chromosome	RSc1145	dapA	dihydrodipicolinate synthase	1200736	1200739	GAAAGCAGACAAAAGCGTAAACGTAAATCAGTGGGATTGTA	upstream	methylated	247	260	3.54	0.86	methylated	275	289	3.19	0.84	methylated
AL646052	Chromosome	RSc1181		inner membrane transmembrane protein	1244184	1244187	TGGCGCTGCCGCAGACGTATACATGCGTGCAGCCGATCCGC	intragenic	methylated	378	304	5.27	1.00	methylated	367	310	4.52	1.00	methylated
AL646052	Chromosome	RSc1195/RSc1196	oprB	Carbohydrate-selective porin OprB/DNA-binding transcription regulator protein	1264652	1264655	CAAATCGTTGCGCCCCGTTTACCATGGCGGAGTTTCCGCCC	intragenic / upstream	methylated	282	252	4.24	1.00	methylated	223	225	3.86	0.91	methylated
AL646052	Chromosome	RSc1202		flavoprotein NADH-dependent oxidoreductase	1270775	1270778	GGCTTCCTGCGCATCGGTATACATGCCCGGCGTCCAGGCAT	intragenic	methylated	341	296	4.36	0.98	methylated	331	302	3.85	1.00	methylated
AL646052	Chromosome	RSc1299		tRNA-dihydrouridine synthase A	1385248	1385251	CGGTTCAGGCGCGCAAGTTTACCGGTTCTAGTCCGACAGCC	upstream	methylated	381	346	3.89	1.00	methylated	254	314	3.46	0.79	methylated
AL646052	Chromosome	RSc1302-1303	pepV-	M20 Peptidase Xaa-His dipeptidase - hypothetical protein	1390734	1390737	CGTCGGTAAACCGAACGTTTACCCGGATTTTGTTTGGCGCG	downstream	methylated	298	267	4.10	1.00	methylated	181	250	3.00	0.72	methylated
AL646052	Chromosome	RSc1302-1303	pepV-	M20 Peptidase Xaa-His dipeptidase - hypothetical protein	1390745	1390748	TCGACATCATCCGTCGGTAAACCGAACGTTTACCCGGATTT	downstream	methylated	229	228	3.45	1.00	methylated	287	272	3.33	1.00	methylated
AL646052	Chromosome	RS05738		RRNA (23S rRNA)	1536607	1536610	TATAGTTACGGCCGCCGTTTACCGGGACTTCAATCAAGAGC	intragenic	methylated	366	317	4.00	1.00	methylated	204	273	3.03	0.74	methylated
AL646052	Chromosome	RSc1454		putative signal peptide protein	1555800	1555803	AAAAAAAAAGGCCGCGGTAAACGCGGCCTCCTTCCTGGCGG	upstream	methylated	255	271	3.53	0.84	methylated	360	291	4.88	1.00	methylated
AL646052	Chromosome	RSc3446		bacteriophage protein	1595982	1595985	GACCGTATGGCTTAGGGTTTACGGTGGCCTTGTTTGGCAAT	upstream	methylated	260	286	3.12	0.78	methylated	256	281	3.13	0.88	methylated
AL646052	Chromosome	RSc1493	tISRso14a	ISRSO14-transposase ORFA protein	1598112	1598115	CGGACATGAAGAAGCGGTTTACGGAAGCGCAAATCATCGGG	intragenic	methylated	228	265	3.11	0.74	methylated	226	242	3.18	0.91	methylated
AL646052	Chromosome	RSc1515	gloB	putative hydroxyacylglutathione hydrolase protein	1616299	1616302	CCAAATATAATTGTCGGTAAACGCAGCGATCGCCTCCACGG	intragenic	methylated	208	281	2.97	0.78	methylated	286	302	3.47	0.98	methylated
AL646052	Chromosome	RSc1539		hydrolase protein	1645829	1645832	TGCCCGAAGGCGCACGGTATACCTGCCCGGCATTAGACGCG	upstream	methylated	208	263	3.15	0.82	methylated	328	268	3.78	1.00	methylated
AL646052	Chromosome	RSc1550/RSc1551	tISRso8a/	ISRSO8-transposase orfA protein / hypothetical protein	1662968	1662971	TTCCAGCAGGTCGCACGTAAACTCGACCCCAAGGAAGGCAA	upstream	methylated	263	246	3.46	0.90	methylated	281	277	3.42	0.94	methylated
AL646052	Chromosome	RSc1550/RSc1551	tISRso8a/	ISRSO8-transposase orfA protein / hypothetical protein	1663724	1663727	AAGTTTACGGGCGGCGGTTTACGGTCGTCAAGATGGCAGCG	upstream	methylated	373	281	4.95	1.00	methylated	360	262	5.26	1.00	methylated
AL646052	Chromosome	RSc1550/RSc1551	tISRso8a/	ISRSO8-transposase orfA protein / hypothetical protein	1663738	1663741	CTACGCGACGACGGAAGTTTACGGGCGGCGGTTTACGGTCG	upstream	methylated	354	282	4.90	0.99	methylated	286	263	4.57	1.00	methylated
AL646052	Chromosome	RSc1571/RSc1572	lpsJ/	succinyl-CoA:3-ketoacid-coenzyme A transferase subunit B protein/3-hydroxybutyrate dehydrogenase	1687592	1687595	AGCATGACGTTCTCCGGTTTACAGCAGGTTGACGCCCGTCT	intragenic / upstream	methylated	294	272	5.16	0.93	methylated	272	244	4.50	1.00	methylated
AL646052	Chromosome	RSc1577	thrS	threonyl-tRNA synthetase	1692488	1692491	TCCGTCGCGCGGGTGCGTATACGCGGCGGTTATCATTCTGT	upstream	methylated	312	265	4.40	0.98	methylated	339	258	4.85	1.00	methylated
AL646052	Chromosome	RSc1601	aceF	dihydrolipoamide acetyltransferase	1720862	1720865	GCCGACGGTGTCGGCGGTATACGTGGCAGGCGCGGCGGCCG	intragenic	methylated	332	264	6.18	1.00	methylated	421	268	6.83	1.00	methylated
AL646052	Chromosome	RSc1602		hypothetical protein	1722193	1722196	CATCGTCTTCCTTGGTGTTAACGAAATACTCGTCCTTGAGC	intragenic	methylated	284	271	4.64	0.86	methylated	297	268	3.80	0.93	methylated
AL646052	Chromosome	RSc1603	lpdA	dihydrolipoamide dehydrogenase	1723483	1723486	GCGCACCCAGCGTGCTGTAAACCGTCGCCATTTCCAGGCCG	intragenic	methylated	300	272	4.43	1.00	methylated	384	285	6.41	1.00	methylated
AL646052	Chromosome	RSc1606		hypothetical protein	1726845	1726848	ACCGTGCTCCGACAGCGTAAACACCGAAGCATCGTCGCGCA	intragenic	methylated	366	301	4.66	0.97	methylated	379	304	6.20	1.00	methylated
AL646052	Chromosome	RSc1619	pyrD	dihydroorotate dehydrogenase 2	1737874	1737877	GGCGAAAGGCCGCATTGTAAACGGACGGCGTCGCCGGACGA	upstream	methylated	244	268	3.81	0.86	methylated	432	297	5.69	1.00	methylated
AL646052	Chromosome	RSc1651		hypothetical protein	1775183	1775186	GTAGTACTGCGCGCTGGTATACGGGACCACGGTGTTGAGCC	intragenic	methylated	282	258	4.33	0.98	methylated	316	261	4.93	1.00	methylated
AL646052	Chromosome	RSc1675		hypothetical protein	1794686	1794689	ACGAGAAGAGATCACGGTAAACCCCGATGAAAATGGCCGTT	upstream	methylated	239	353	2.74	0.83	methylated	377	364	3.69	0.97	methylated
AL646052	Chromosome	RSc1698		bacteriophage protein	1817065	1817068	CTGCACCACGAACGGCGTAAACACGTTGTTGCCGTTCGGAT	intragenic	methylated	219	292	3.09	0.74	methylated	306	285	3.73	0.90	methylated
AL646052	Chromosome	RSc1705		hypothetical protein	1821399	1821402	ACGCTATCGCGAAATAGTTAACATAGACCCATCCGCAGCCT	intragenic	methylated	190	304	2.48	0.73	methylated	206	301	2.73	0.75	methylated
AL646052	Chromosome	RSc1708		hypothetical protein	1824216	1824219	GCGAGGGAGGGGAAACGTAAACTAAATAAAATCAGCTGTTT	upstream	methylated	282	268	4.52	0.96	methylated	257	279	4.13	0.84	methylated
AL646052	Chromosome	RSc1743		hypothetical protein	1866053	1866056	GTCGCCATCCCATCGGGTATACCCGATGTTGCAAGCTGGTT	upstream	methylated	324	290	3.81	1.00	methylated	297	279	3.87	0.98	methylated
AL646052	Chromosome	RSc1756	pehB	exo-poly-galacturonase signal peptide protein	1878946	1878949	GTTTCGTCCCGTTCATGTAAACGTTGTAATCGGCCACATCG	intragenic	methylated	254	299	3.34	0.78	methylated	259	322	3.32	0.74	methylated
AL646052	Chromosome	RSc1790		transcription regulator protein	1925308	1925311	CGCAGGGCTTGTAAACGTTTACATCGTAGGCGCCGGCAGTG	upstream	methylated	340	327	4.16	1.00	methylated	260	294	3.43	0.86	methylated
AL646052	Chromosome	RSc1790		transcription regulator protein	1925314	1925317	CGCCTCCGCAGGGCTTGTAAACGTTTACATCGTAGGCGCCG	upstream	methylated	310	303	4.01	0.95	methylated	385	318	4.81	1.00	methylated
AL646052	Chromosome	RSc1803		hypothetical protein	1940828	1940831	TCGCGGGCAAGGCCGCGTTTACCATCGTGACGCTGGCCTCC	intragenic	methylated	309	309	3.72	0.94	methylated	261	291	3.78	0.78	methylated
AL646052	Chromosome	RSc1814		hypothetical protein	1980421	1980424	ATTTTGCACGGAGTACGTTTACCCCTTGCGCGCAGTCCAGG	intragenic	methylated	353	315	3.87	1.00	methylated	174	293	2.60	0.80	methylated
AL646052	Chromosome	RSc1815	ripTAL	Type III effector protein, TAL family	1983788	1983791	ACCGCTTCCAGCGCCGGTTTACCGCCATCATGGCTGGCGAT	intragenic	methylated	408	303	5.30	1.00	methylated	232	289	3.66	0.87	methylated
AL646052	Chromosome	RSc1817		putative siderophore biosynthesis oxidoreductase protein	1986936	1986939	GAGAAACGACGGCAACGTATACCGGTAGCCCGAGCCCGATA	intragenic	methylated	284	322	3.42	0.93	methylated	369	322	4.52	1.00	methylated
AL646052	Chromosome	RSc1841		putative hydrolase protein	2020919	2020922	GTGCCATCCTGGCTGCGTTTACGGCATACAAACCGTTGGCG	intragenic	methylated	393	357	5.19	0.95	methylated	356	324	4.23	0.95	methylated
AL646052	Chromosome	RSc1841-RSc3447	- RipS8	putative hydrolase protein - Type III effector protein SKWP8 remnant (C-terminal fragment) - pseudogene	2021573	2021576	CTTCGAGGGGCCTTTCGTAAACCAGGACTGCGCCGGCGTCA	downstream	methylated	321	310	3.64	1.00	methylated	375	336	4.16	0.94	methylated
AL646052	Chromosome	RSc1888		hypothetical protein	2073666	2073669	CGCAGTAGACGCAGCCGTTAACGCGCGAGACCACGGTGCTG	intragenic	methylated	233	231	3.93	0.93	methylated	237	243	3.57	0.83	methylated
AL646052	Chromosome	RSc1894-1895		methyl-accepting chemotaxis transducer transmembrane protein - putative transcription regulator protein	2083009	2083012	GGGGCCCGGCCAACTGGTTTACCGTATCCGTCGTCGCCTTT	downstream	methylated	344	339	3.67	1.00	methylated	294	324	3.35	0.95	methylated
AL646052	Chromosome	RSc1898		phage-like protein	2087460	2087463	TGGCGCCGGGTGCCATGTATACCGGCACGGGCACCCAGCTC	intragenic	methylated	372	307	4.85	1.00	methylated	383	310	5.04	1.00	methylated
AL646052	Chromosome	RSc1942		hypothetical protein	2116235	2116238	GCGCATGGAGGTCGATGTTTACGGGAAGCGCTACCCGGTCT	intragenic	methylated	367	420	3.50	0.83	methylated	312	381	3.42	0.81	methylated
AL646052	Chromosome	RSc1944		putative VGR-related protein	2121078	2121081	ACGGCACGCTGCGCTGGTTTACCGGGCACGTGGCGGAATTC	intragenic	methylated	372	406	3.48	1.00	methylated	273	373	3.21	0.86	methylated
AL646052	Chromosome	RSc2023		hypothetical protein	2201209	2201212	GCCCGTGCGCTGCGCGGTTAACCAGCCCATGGCGCCGGTGA	intragenic	methylated	345	293	4.28	1.00	methylated	428	290	6.51	1.00	methylated
AL646052	Chromosome	RSc2064	tpiA	triosephosphate isomerase	2236852	2236855	ACAACGCGGCCGAACTGTTTACGATGGCAGACATCGATGGC	intragenic	methylated	340	292	5.11	0.96	methylated	229	269	3.50	0.84	methylated
AL646052	Chromosome	RSc2066		hypothetical protein	2239627	2239630	GTCCAGCCGTTTTTTTGTTTACACTGCGTCGCGGGTTCCAC	upstream	methylated	393	304	4.92	1.00	methylated	356	284	4.47	0.98	methylated
AL646052	Chromosome	RSc2094/RSc2095	/xdhA	transcription regulator protein/putative xanthine dehydrogenase (subunit A) oxidoreductase protein	2267247	2267250	AACGCCAGAATCGGGGGTTTACCCACCGGCCGCGATCTGGC	upstream	methylated	268	283	3.46	1.00	methylated	189	270	2.64	0.76	methylated
AL646052	Chromosome	RSc2100		hypothetical protein	2274934	2274937	AGTGGGTGTCCGGGCCGTATACGAACCAATGACGCACCTTT	intragenic	methylated	354	260	4.65	1.00	methylated	273	260	3.96	0.88	methylated
AL646052	Chromosome	RSc2109		hypothetical protein	2284363	2284366	GCGGTGCGGCCATGATGTATACCGTTGTCTCGATTTTTCTG	intragenic	methylated	378	328	3.86	1.00	methylated	336	323	3.73	0.98	methylated
AL646052	Chromosome	RSc2113		putative oxidoreductase protein	2288780	2288783	CCCGCTCGCGCCCCATGTTTACGGCGCACTTTGCTGCAACG	intragenic	methylated	318	265	4.20	1.00	methylated	200	267	2.97	0.77	methylated
AL646052	Chromosome	RSc2113-2114		putative oxidoreductase protein - transcription regulator protein	2290189	2290192	GCCGTGTCTCGCGCTCGTAAACCCTGATGGCATGCTGTCTA	downstream	methylated	244	243	4.47	0.99	methylated	301	259	4.01	0.96	methylated
AL646052	Chromosome	RSc2124/RSc2125	/pepN	lipoprotein transmembrane/aminopeptidase N	2302347	2302350	GCGCGGGTGACTCTGAGTAAACAGGCGGCGCGCCCGGCCCA	upstream	methylated	197	294	2.68	0.76	methylated	307	304	3.78	1.00	methylated
AL646052	Chromosome	RSc2129	dalD	putative D-arabinitol dehydrogenase oxidoreductase protein	2309329	2309332	CGGCACCTTGCCCTACGTATACCAGGACGGCGTGATGGATG	intragenic	methylated	313	300	4.35	1.00	methylated	370	315	4.25	1.00	methylated
AL646052	Chromosome	RSc2129	dalD	putative D-arabinitol dehydrogenase oxidoreductase protein	2310209	2310212	CGTGCCGGATCGTGTCGTTTACGGTCACCGAAGGCGGGTAT	intragenic	methylated	285	290	3.75	0.83	methylated	321	287	4.48	0.94	methylated
AL646052	Chromosome	RSc2132	ripJ	Type III effector protein RipJ	2314076	2314079	GCAGTACAAAGAGGGGGTTTACCGTGCGGATGAGAGGAAGG	intragenic	methylated	362	378	3.32	1.00	methylated	151	351	2.37	0.59	methylated
AL646052	Chromosome	RSc2143		transmembrane ABC transporter protein	2325993	2325996	CATGATCCTGCATCCGGTATACGGGCTCGTCGCGAGCGCGA	intragenic	methylated	380	327	4.39	0.96	methylated	341	326	3.84	1.00	methylated
AL646052	Chromosome	RSc2176	tISRso5	ISRSO5-transposase protein	2360129	2360132	ATGTAAACTTAGACCAGTTAACAACGGAACAGGACACTAGG	upstream	methylated	135	287	2.41	0.55	methylated	243	299	3.61	0.87	methylated
AL646052	Chromosome	RSc2176	tISRso5	ISRSO5-transposase protein	2360143	2360146	GATGCCAACATCCTATGTAAACTTAGACCAGTTAACAACGG	upstream	methylated	201	275	2.96	0.73	methylated	195	307	2.63	0.75	methylated
AL646052	Chromosome	RSc2201		putative signal peptide protein	2383686	2383689	AACAGCCAGGGCCGGAGTATACCGGTACCCCGCCGGCATCA	upstream	methylated	256	308	3.13	0.86	methylated	304	296	3.78	0.91	methylated
AL646052	Chromosome	RSc2204		hypothetical protein	2386986	2386989	CCGCCAAACCGGCAACGTATACTCGCCAGCCTGATCGCGCC	upstream	methylated	296	288	3.93	0.95	methylated	340	289	4.26	1.00	methylated
AL646052	Chromosome	RSc2236	valS	valyl-tRNA synthetase	2429871	2429874	TGGCGGCGGCATCGGTGTAAACCTTCACTTCCGACAGCTTG	intragenic	methylated	265	279	3.77	0.90	methylated	373	299	5.25	1.00	methylated
AL646052	Chromosome	RSc2247		transmembrane ABC transporter protein	2440172	2440175	GGCCGGCATCAACCCGGTTTACTGGCAGTTCTGGATCGGCC	intragenic	methylated	370	340	4.52	0.96	methylated	349	323	4.01	0.99	methylated
AL646052	Chromosome	RSc2268	TISRso_a	ISRSO8-transposase orfA protein	2459276	2459279	TTCCAGCAGGTCGCACGTAAACTCGACCCCAAGGAAGGCAA	upstream	methylated	277	312	3.29	0.84	methylated	344	365	3.53	0.93	methylated
AL646052	Chromosome	RSc2276	ragA	Polysaccharide biogenesis protein	2472707	2472710	AGTTGCTTTCCATGTGGTTAACAAGCCGCCGACAGCGGCGC	upstream	methylated	239	299	2.99	0.82	methylated	389	307	3.99	1.00	methylated
AL646052	Chromosome	RSc2283		hypothetical protein	2477403	2477406	GCGTTCTGCGCTGCATGTAAACGCCCCGGCATCATCGCGAA	upstream	methylated	254	298	3.12	0.84	methylated	321	329	3.53	0.91	methylated
AL646052	Chromosome	RSc2293		hypothetical protein	2487223	2487226	GCGGCGACCGCGAGCCGTATACCGATGCGACGCTGGCGCGG	intragenic	methylated	381	355	4.43	1.00	methylated	481	361	5.33	1.00	methylated
AL646052	Chromosome	RSc2297		putative signal peptide protein	2494549	2494552	AGTGGCACACGAACCTGTATACGCGCACCTTCATCGATCTG	intragenic	methylated	425	393	4.72	0.98	methylated	372	406	3.77	0.90	methylated
AL646052	Chromosome	RSc2298		putative signal peptide protein	2498553	2498556	TCGCGGGGCCGCTGCTGTTTACGACCACCACCACGCCTGGC	intragenic	methylated	419	380	4.31	0.95	methylated	389	370	4.35	0.99	methylated
AL646052	Chromosome	RSc2299		signal peptide protein	2500393	2500396	CGGCCGGAGCGGCGCTGTATACGGCATTGGTCGGGCAGCAG	intragenic	methylated	454	352	5.50	1.00	methylated	408	362	4.44	1.00	methylated
AL646052	Chromosome	RSc2312		two-component response regulator transcription regulator protein	2513863	2513866	TGGGGGGCTATGGGTCGTTTACGCAGGCCCCATCGGGCTTT	upstream	methylated	406	321	4.42	1.00	methylated	312	316	4.30	0.98	methylated
AL646052	Chromosome	RSc2318		transcription regulator protein	2518545	2518548	TGCGCGTGAGTCGTTTGTATACGGATTAGCGCGGAGATGTC	intragenic	methylated	432	362	4.60	1.00	methylated	431	353	5.40	1.00	methylated
AL646052	Chromosome	RSc2319		hypothetical protein	2519484	2519487	CATCGCGCCCATTTTGGTAAACCACTTCACGGGAAGTCTCA	intragenic	methylated	350	378	3.49	0.99	methylated	429	399	4.09	1.00	methylated
AL646052	Chromosome	RSc2322		transcription regulator protein	2521475	2521478	TTGCCTTTAGTCAACGGTTTACAGTCCGATCCACCTTCCAC	upstream	methylated	502	397	4.39	1.00	methylated	227	374	2.71	0.72	methylated
AL646052	Chromosome	RSc2326		putative lipoprotein	2527130	2527133	GACCCGCATGGTTAGCGTTTACGGACGAAAGAACCACGGTC	upstream	methylated	236	403	2.73	0.64	methylated	257	369	2.95	0.74	methylated
AL646052	Chromosome	RSc2328		signal peptide protein	2528834	2528837	GCGCATAGGCGGCCACGTAAACCAGCGCCTTCACATTGGCT	intragenic	methylated	412	387	4.00	1.00	methylated	499	407	4.85	1.00	methylated
AL646052	Chromosome	RSc2338	rarA	recombination factor protein RarA	2537137	2537140	ACGTGGAGAGCGGCCTGTTTACCTTCATCGGCGCGACCACC	intragenic	methylated	477	356	4.39	1.00	methylated	314	338	3.67	0.91	methylated
AL646052	Chromosome	RSc2406	tISRso14a	ISRSO14-transposase ORFA protein	2612818	2612821	CGGACATGAAGAAGCGGTTTACGGAAGCGCAAATCATCGGG	intragenic	methylated	423	356	4.76	0.98	methylated	309	324	3.30	0.98	methylated
AL646052	Chromosome	RSc2440	livH2	putative amino-acid transmembrane ABC transporter protein	2646216	2646219	GGCCGGCCTGATGGGTGTTAACCCCAACTTCGTCATCTCCG	intragenic	methylated	397	371	4.06	1.00	methylated	410	382	4.05	1.00	methylated
AL646052	Chromosome	RSc2449	nadA	quinolinate synthetase	2655450	2655453	GGGGCTTTTCTTTTGGGTAAACTTCCTCCATTCATTCTCTT	upstream	methylated	224	305	2.90	0.77	methylated	468	335	4.14	1.00	methylated
AL646052	Chromosome	RSc2470		rhs-related protein	2679310	2679313	AGGGTAACGTACAAACGTTAACCGATCCGGATGGCCGAACG	intragenic	methylated	388	346	4.72	1.00	methylated	466	365	5.27	1.00	methylated
AL646052	Chromosome	RSc2472-2473		putative transmembrane protein - hypothetical protein	2683486	2683489	TTCATGCGTGACGCGGGTTTACGGTCAATGGCGGGGAGTGG	downstream	methylated	377	427	3.75	0.82	methylated	217	396	2.57	0.75	methylated
AL646052	Chromosome	RSc2473		hypothetical protein	2683856	2683859	ACTCAAACCATCAGGAGTTTACAAATGAAGGTTGCATCTTT	upstream	methylated	482	455	4.18	0.97	methylated	374	441	3.62	0.90	methylated
AL646052	Chromosome	RSc2485		hypothetical protein	2692944	2692947	TTCATTGGCGACGCTTGTAAACCTCGGGCGTTTCGCTATAC	upstream	methylated	319	327	3.75	1.00	methylated	425	337	6.34	1.00	methylated
AL646052	Chromosome	RSc2491		putative signal peptide protein	2697793	2697796	TTTTATAGATCAGTGAGTTAACCAACGACCCGCTAAATGAG	upstream	methylated	188	334	2.40	0.75	methylated	363	310	4.74	1.00	methylated
AL646052	Chromosome	RSc2522		hypothetical protein	2729380	2729383	GGGCCTGTTAAAGCCCGTTAACAAGCCACCATGAGCAGGGC	upstream	methylated	324	323	3.90	0.96	methylated	311	319	3.99	0.90	methylated
AL646052	Chromosome	RSc2534		3-hydroxyacyl-CoA dehydrogenase type II oxidoreductase protein	2741383	2741386	CTTCGAGGTAATTGACGTTTACGTCAACGTCATATGTTACC	upstream	methylated	223	290	3.14	0.73	methylated	101	279	2.15	0.44	methylated
AL646052	Chromosome	RSc2542		putative lipoprotein transmembrane	2750691	2750694	CTTTGCGCCCATCCGCGTTAACACGGAGTTGGATGGATTAG	upstream	methylated	201	251	2.96	0.83	methylated	234	248	4.56	0.93	methylated
AL646052	Chromosome	RSc2561		lipoprotein	2769503	2769506	ACAAACCGTCTGGTCGGTTTACATCCAAGGCGACCGATGC	upstream	unmethylated					unmethylated					unmethylated
AL646052	Chromosome	RSc2602	traF	conjugal transfer TraF transmembrane protein	2807440	2807443	CGCCCCGACCACTACGGTAAACGCACCTGCCGTTGCGCCGC	intragenic	methylated	338	337	4.49	0.99	methylated	434	374	5.23	0.98	methylated
AL646052	Chromosome	RSc2612		hypothetical protein	2813720	2813723	GCTGGGCGTACACGTTGTTTACCTTGTCCCAGAAATTAATC	intragenic	methylated	84	437	1.78	0.38	methylated	58	413	1.63		methylated
AL646052	Chromosome	RSc2638		putative thioredoxin protein	2841433	2841436	CGGTGGCCGCACCGAAGTAAACCGCGCTCCCGTCCATGTCC	upstream	methylated	350	325	4.53	0.99	methylated	455	334	5.13	1.00	methylated
AL646052	Chromosome	RSc2643	hemH	ferrochelatase	2843261	2843264	CCGAGTGGCTGCAGCCGTATACCGCGCCCACGCTCGAAGAG	intragenic	methylated	382	340	5.58	1.00	methylated	368	331	4.55	0.98	methylated
AL646052	Chromosome	RSc2646/RSc2647	hutH/hutU	histidine ammonia-lyase/urocanate hydratase	2847903	2847906	AAATTGCCCATGATTGGTTAACCGGATCCCGCATTGCCATG	upstream / intragenic	methylated	337	287	4.13	0.98	methylated	209	298	2.70	0.90	methylated
AL646052	Chromosome	RSc2654		serine protease protein	2856885	2856888	CGAATACGGACTAGGTGTAAACCCTGGTGTCGGCCGTTTGC	upstream	methylated	43	273	1.66		methylated	187	294	2.89	0.63	methylated
AL646052	Chromosome	RSc2659	tldD	TldD protein	2868302	2868305	GAGCGGGTCGTTGGGGGTATACAGTGCGCGACCGCCCTGGC	intragenic	methylated	448	354	5.16	1.00	methylated	398	341	4.65	1.00	methylated
AL646052	Chromosome	RSc2675	pilY1	putative type IV fimbrial biogenesis PILY1- related protein signal peptide	2884521	2884524	GCAAGCTGAGCCGGCTGTATACCAATGCGCCCGAAATCAAG	intragenic	methylated	308	286	4.41	1.00	methylated	323	284	5.33	1.00	methylated
AL646052	Chromosome	RSc2677	pilW	putative type IV fimbrial biogenesis pilw-related protein transmembrane	2887671	2887674	GACCGTGCCGGTGGCGGTATACGGCTATGCGGCCGGAGCGA	intragenic	methylated	448	343	5.80	1.00	methylated	454	341	5.66	1.00	methylated
AL646052	Chromosome	RSc2680	pilE2	type IV fimbrial biogenesis transmembrane protein	2889200	2889203	CGACGGCTCCGCCGGCGTATACGCTGAATGCAACGCCGACG	intragenic	methylated	349	341	3.98	0.90	methylated	352	343	3.91	0.94	methylated
AL646052	Chromosome	RSc2701		hypothetical protein	2908886	2908889	ACACGGCAGAGCGAGCGTTTACCTGGTACTTCAACACGCCC	upstream	methylated	434	376	3.99	1.00	methylated	320	344	3.48	0.86	methylated
AL646052	Chromosome	RSc2710		lipoprotein	2914381	2914384	CCCCCCCGATACCGCAGTAAACGGGTGAGCGCGCCGGTTTA	upstream	methylated	293	374	3.50	0.78	methylated	476	394	5.38	1.00	methylated
AL646052	Chromosome	RSc2710		lipoprotein	2914720	2914723	GGGATCCTGCACACGGGTAAACCGCCCGGGGGCGCGGTTTA	upstream	methylated	314	354	3.37	0.97	methylated	408	385	4.03	1.00	methylated
AL646052	Chromosome	RSc2712	queA	S-adenosylmethionine:tRNA ribosyltransferase- isomerase	2917732	2917735	CGCAAAGTCCGACATTGTAAACGTCCTGTGCCCGCTCGCGC	upstream	methylated	356	406	3.90	0.94	methylated	529	416	6.33	1.00	methylated
AL646052	Chromosome	RSc2736	phcS	transmembrane sensor histidine kinase transcription regulator protein	2945783	2945786	CGGGCGGCAACTGGCGGTTTACTTCCACGCCGCGCAGCTCG	intragenic	methylated	550	434	5.36	1.00	methylated	333	419	3.50	0.86	methylated
AL646052	Chromosome	RSc2745	dapB	dihydrodipicolinate reductase oxidoreductase protein	2956374	2956377	GCTGGCCGAGCGCGCGGTTTACGCGCGCGAGGGTGAGACCG	intragenic	methylated	469	405	4.87	1.00	methylated	414	369	4.74	1.00	methylated
AL646052	Chromosome	RSc2766		guanyl-specific ribonuclease precursor signal peptide protein	2977472	2977475	CTTCTGAGCACATGAGGTTTACGCTAGGTCGGACGGGTTCA	upstream	methylated	371	341	4.08	0.93	methylated	269	323	3.20	0.90	methylated
AL646052	Chromosome	RSc2775	ripW	Type III effector protein RipW (formerly PopW), harpin with pectate lyase domain	2986938	2986941	GGCACGCGGGGGCTTCGTAAACCTGCACTCAGTTGCGGTTT	upstream	methylated	269	344	3.24	0.84	methylated	400	352	4.20	0.95	methylated
AL646052	Chromosome	RSc2795		hypothetical protein	3004675	3004678	GTGCATCTGTGTGGCTGTAAACCGGCATGAACATTGGGTTT	upstream	methylated	98	318	2.01	0.50	methylated	274	323	3.27	0.78	methylated
AL646052	Chromosome	RSc2797		putative hemagglutinin-related transmembrane protein	3007350	3007353	CGCCGCTGCCGCCGCCGTTTACGAGGCCGCCGGCGCTCGCC	intragenic	methylated	445	390	5.13	0.98	methylated	394	368	4.35	1.00	methylated
AL646052	Chromosome	RSc2810		hypothetical protein	3024444	3024447	AGGTCAGGCCGCTGCGGTAAACTGCGCAAATGGTGATTGTA	upstream	methylated	321	338	4.48	1.00	methylated	303	362	3.50	0.86	methylated
AL646052	Chromosome	RSc2825	pilB	type IV pilus assembly protein	3039075	3039078	GCGCAGCAGCGCCTCGGTAAACAGCTTCTGCAGGAAGCGCA	intragenic	methylated	350	354	3.76	0.92	methylated	410	368	4.26	1.00	methylated
AL646052	Chromosome	RSc2866	dppF1	oligopeptide ATP-binding ABC transporter protein	3088552	3088555	CGTCGCCCAACCATCCGTATACGCGGGCCTTGCTTGCCGAA	intragenic	methylated	356	381	3.84	0.90	methylated	333	375	3.71	0.83	methylated
AL646052	Chromosome	RSc2870	dppA1	periplasmic dipeptide transport protein	3093112	3093115	ACCGCGTCATCTATCTGTATACGGACGACAAGCGTGACCCG	intragenic	methylated	375	394	3.93	0.90	methylated	358	396	3.57	0.89	methylated
AL646052	Chromosome	RS00482		RRNA (23S rRNA)	3097116	3097119	CTTGATTGAAGTCCCGGTAAACGGCGGCCGTAACTATAACG	intragenic	methylated	234	387	2.75	0.71	methylated	394	418	3.51	0.98	methylated
AL646052	Chromosome	RSc2907		putative signal peptide protein	3133321	3133324	GCAACATTTTGATAACGTTTACGGCCCTCCGTTTCGCCGAT	upstream	methylated	352	359	3.88	0.88	methylated	295	346	3.56	0.84	methylated
AL646052	Chromosome	RSc2918		putative extracytoplasmic function sigma factor (IRON-regulated) transcription regulator protein	3145217	3145220	TTACCCGCAAAGCCGCGTAAACCCTGGGCGAGCGATCCAGT	upstream	methylated	300	330	3.46	0.92	methylated	439	347	4.47	0.98	methylated
AL646052	Chromosome	RSc2920		putative hydroxamate-type ferrisiderophore receptor signal peptide protein	3147365	3147368	GGTCGATACCGATGCCGTATACCGCAGGGCCTCGTTGACGC	intragenic	methylated	435	368	5.00	1.00	methylated	459	362	5.74	1.00	methylated
AL646052	Chromosome	RSc2927	petC	putative cytochrome C1 precursor transmembrane protein	3157713	3157716	ACTGGAAGGACATCAAGTAAACTCCATGCTTTTTCCGGCCA	intragenic	methylated	443	485	3.88	0.94	methylated	479	510	3.70	0.97	methylated
AL646052	Chromosome	RSc2934		hypothetical protein	3165180	3165183	ATTCCGGTCGGGCCGGGTTTACTCGCGCATCAAGATCAGCT	intragenic	methylated	503	434	5.03	1.00	methylated	240	375	2.81	0.80	methylated
AL646052	Chromosome	RSc2937		putative periplasmic IRON-binding signal peptide protein	3168823	3168826	TGGTATCGGTGGTCGCGTAAACCACGACCTTGCCTTCCTTC	intragenic	methylated	290	343	3.76	0.93	methylated	421	363	4.08	0.98	methylated
AL646052	Chromosome	RSc2939		ABC transporter ATP-binding protein	3172360	3172363	GCCCATGAACTCGGCGGTAAACAGCGTTTCCGGCGCGCCGT	intragenic	methylated	337	376	4.23	0.88	methylated	468	386	4.90	1.00	methylated
AL646052	Chromosome	RSc2944	hisE	phosphoribosyl-ATP pyrophosphatase	3175043	3175046	GACGCCCGACGACGTGGTTAACGAACTGGCGCGCCGCGAAG	intragenic	methylated	375	373	4.58	0.95	methylated	412	363	4.24	0.98	methylated
AL646052	Chromosome	RSc2948	hisH	imidazole glycerol phosphate synthase subunit HisH	3177516	3177519	CCGAATACGGTGTGCGGTTTACCTGCGCCATTGCCCGGGAT	intragenic	methylated	240	299	2.84	1.00	methylated	358	283	4.52	1.00	methylated
AL646052	Chromosome	RSc2963		hypothetical protein	3191616	3191619	GGTTTACATCCACATGGTTTACATGGGTGATGGACGGCCGG	upstream	methylated	428	373	4.39	1.00	methylated	334	360	3.85	1.00	methylated
AL646052	Chromosome	RSc2963		hypothetical protein	3191631	3191634	GGCTGGCGCCTTCATGGTTTACATCCACATGGTTTACATGG	upstream	methylated	402	372	3.94	1.00	methylated	324	350	4.26	0.98	methylated
AL646052	Chromosome	RSc2974	pilN	fimbrial type-4 assembly membrane transmembrane protein	3206853	3206856	CAAGCAGATCGCCGAGGTTAACACCCTCAAGAAGGACATCG	intragenic	methylated	270	357	3.01	0.86	methylated	337	342	3.85	0.93	methylated
AL646052	Chromosome	RSc2976	mrcA	penicillin-binding 1 transmembrane protein	3209528	3209531	GACGTTCAGGCCGCGCGTATACGTCTCTTCGCGGTACTGCG	intragenic	methylated	432	386	4.85	1.00	methylated	458	390	5.23	1.00	methylated
AL646052	Chromosome	RSc2984		hypothetical protein	3216868	3216871	AAGGCACGCTCCGCGTGTTTACTGCTCTAGAGGGCGCGATC	upstream	methylated	202	317	2.74	0.80	methylated	154	296	2.50	0.59	methylated
AL646052	Chromosome	RSc2988		GTPase EngB	3221250	3221253	ATTGTACAATACGGCGGTTTACGGACGTCCCCACAGACCGT	upstream	methylated	315	324	3.76	0.88	methylated	224	324	2.87	0.84	methylated
AL646052	Chromosome	RSc2988		GTPase EngB	3221328	3221331	ATGCGCGGCAATGCCTGTAAACTGCGGTCGTAGACTGCGGT	upstream	methylated	257	308	3.37	0.82	methylated	352	335	3.61	0.94	methylated
AL646052	Chromosome	RSc2990	dsbD	thiol:disulfide interchange transmembrane protein	3224298	3224301	TGGGGATGGCGGTGGTGTATACGGCGGTCGGCGTGGCGGCC	intragenic	methylated	358	339	4.11	0.97	methylated	414	339	4.31	1.00	methylated
AL646052	Chromosome	RSc3027		signal peptide protein	3248329	3248332	GCCCGGCACCTACCTGGTTTACGTGAACTACTACGGCAGCG	intragenic	methylated	281	360	3.14	0.77	methylated	273	328	2.99	1.00	methylated
AL646052	Chromosome	RSc3032		hypothetical protein	3259039	3259042	CCGATTTTGAGGGGACGTTAACCTACGTTCCGTCCGGGAAC	upstream	methylated	360	329	3.86	0.99	methylated	310	322	3.96	1.00	methylated
AL646052	Chromosome	RS05581		RRNA (23S rRNA)	3275326	3275329	CTTGATTGAAGTCCCGGTAAACGGCGGCCGTAACTATAACG	intragenic	methylated	207	413	2.51	0.66	methylated	516	453	4.61	1.00	methylated
AL646052	Chromosome	RSc3057	mdoD	glucan biosynthesis protein D	3294471	3294474	TGGCGCTGGCGCCAGGGTTAACACCTAGCACTGCATCGGCC	upstream	methylated	297	359	3.56	0.88	methylated	315	343	3.43	0.94	methylated
AL646052	Chromosome	RSc3084		hypothetical protein	3322693	3322696	ATACATAAAGAAACAAGTAAACATTTACGATGCGGCCTCCC	upstream	methylated	208	397	2.60	0.66	methylated	326	418	3.14	0.80	methylated
AL646052	Chromosome	RSc3084		hypothetical protein	3322711	3322714	TTTATTACTACTATTTGTATACATAAAGAAACAAGTAAACA	upstream	methylated	312	421	2.90	0.78	methylated	246	416	2.64	0.71	methylated
AL646052	Chromosome	RSc3092		putative signal peptide protein	3329857	3329860	TCGGCACCGGGTAGCCGTAAACCGTGCCGCCGGCTTCGCGG	intragenic	methylated	336	366	3.51	1.00	methylated	440	387	4.60	0.95	methylated
AL646052	Chromosome	RSc3118		putative transmembrane protein	3357494	3357497	CATTGGTGCTGGTGAGGTAAACCTCGTAACCCTGGGCACAG	intragenic	methylated	384	423	3.52	0.99	methylated	406	476	3.35	0.97	methylated
AL646052	Chromosome	RSc3118		putative transmembrane protein	3357774	3357777	AGCACTGTCGGAGACAGTAAACGATCGGGCTGCGGGTGCAG	intragenic	methylated	221	409	2.61	0.65	methylated	501	449	4.52	1.00	methylated
AL646052	Chromosome	RSc3132		putative transcription regulator protein	3378821	3378824	GTTGACGATCAAATCCAGTTTACTGGATAATGAATCTACTA	upstream	unmethylated					unmethylated					unmethylated
AL646052	Chromosome	RSc3150		putative transmembrane protein	3399998	3400001	TCTACTACTACCATTTGTATACATAAAGAAATAAGTCAGAA	upstream	methylated	312	419	2.97	0.76	methylated	273	439	2.86	0.72	methylated
AL646052	Chromosome	RSc3152		hypothetical protein	3404639	3404642	GAGCAATCCCTCGATTGTTTACGGTAGAAGCAAGTCGGCGG	intragenic	methylated	328	355	3.56	0.80	methylated	280	344	3.01	0.84	methylated
AL646052	Chromosome	RSc3153		hypothetical protein	3405784	3405787	GGAGAAGGATGCCTATGTTAACGAAAACGGCCTGACAGCCT	intragenic	methylated	370	360	4.19	0.95	methylated	311	360	3.48	0.88	methylated
AL646052	Chromosome	RSc3154		signal peptide protein	3408082	3408085	GCGGCAAGACCCGGTCGTTTACGCAGCAGGCATTGCTGGCG	intragenic	methylated	548	452	4.65	1.00	methylated	464	429	4.28	1.00	methylated
AL646052	Chromosome	RSc3155		putative antibiotic hydrolase signal peptide protein	3408695	3408698	GCTCCGGCTTGCTCTGGTTTACCGAGGCCGGTGTCTTCGCG	intragenic	methylated	525	414	5.21	1.00	methylated	342	381	3.53	0.97	methylated
AL646052	Chromosome	RSc3155		putative antibiotic hydrolase signal peptide protein	3409379	3409382	CGGACGGCAGCAAATGGTTTACCGAGACCGCGGGCATCGGT	intragenic	methylated	481	397	5.32	1.00	methylated	323	367	3.58	0.94	methylated
AL646052	Chromosome	RSc3155		putative antibiotic hydrolase signal peptide protein	3409505	3409508	CGGATGACGGCGTCTGGTTTACCGACAGCGGGACGCGCGCC	intragenic	methylated	529	413	4.79	1.00	methylated	305	384	3.06	0.89	methylated
AL646052	Chromosome	RSc3157		hypothetical protein	3412476	3412479	CCCGACACGCTTTTCGGTAAACTGACGCCATTGTTTCCGTT	upstream	methylated	373	360	4.31	1.00	methylated	456	399	3.91	1.00	methylated
AL646052	Chromosome	RSc3160		two component sensor histidine kinase transcription regulator protein	3416502	3416505	GCCGCGCGCTGACATGGTTTACGCGGGCGCTGGTCGGGATG	intragenic	methylated	371	380	3.57	0.93	methylated	257	376	3.19	0.81	methylated
AL646052	Chromosome	RSc3167		hypothetical protein	3426821	3426824	CTTCAGGCTGGGATTGGTTTACCAGCAACAGAAGTTGTTCC	intragenic	methylated	230	373	2.67	0.73	methylated	185	343	2.47	0.68	methylated
AL646052	Chromosome	RSc3175		hypothetical protein	3434320	3434323	CCCGCACGTGATCAACGTTTACATGAACGCGACGCTTCCTC	intragenic	methylated	380	437	3.43	0.85	methylated	297	404	3.18	0.78	methylated
AL646052	Chromosome	RSc3177		Cyclic nucleotide binding domain-containing protein	3435903	3435906	GCGCCGATAATGCAGGGTTAACTGTGGCGGGAGAAGGGATA	upstream	methylated	231	450	2.76	0.61	unmethylated					hemimethylated strand -
AL646052	Chromosome	RSc3188		putative hemagglutinin-related protein	3454359	3454362	ATACGCAGGGCGCGGGGTTTACGAACACGCCACGGGTGACG	intragenic	methylated	415	445	4.16	0.89	methylated	438	412	3.87	1.00	methylated
AL646052	Chromosome	RSc3196		hypothetical protein	3459176	3459179	GCGAAGAGATGTGTTTGTTTACGAACGCCCCTGATTGCCTT	upstream	methylated	341	445	3.27	0.78	methylated	274	416	2.91	0.74	methylated
AL646052	Chromosome	RSc3205		transmembrane drug efflux protein	3467746	3467749	GTGCGGAAGACCCGGCGTTTACGGTCAAGGTGATGACCATC	intragenic	methylated	312	395	3.19	0.93	methylated	265	362	3.01	0.78	methylated
AL646052	Chromosome	RSc3213		hypothetical protein	3474341	3474344	GTTGTGGCGTCGTCATGTTTACTCCTTCGAGGTGGTTTGAA	upstream	methylated	456	409	4.91	0.98	methylated	268	362	3.01	0.83	methylated
AL646052	Chromosome	RSc3222		putative VGR-related protein	3485391	3485394	GCGGCTGTTTCCGTTTGTTTACCAGTCTTCCGAAAGGTGAA	upstream	methylated	386	351	3.44	1.00	methylated	221	329	2.83	0.69	methylated
AL646052	Chromosome	RSc3249		putative signal peptide protein	3505342	3505345	TTTGTGCGTTGTAGCCGTTTACCGTGGTGGTGGTGCCGAAG	intragenic	methylated	347	437	3.18	1.00	methylated	233	420	2.66	0.65	methylated
AL646052	Chromosome	RSc3249		putative signal peptide protein	3505476	3505479	GGTCCCGTAGGTGTTGGTATACCCGTTCCCATAACTCTGCG	intragenic	methylated	377	439	3.52	0.94	methylated	391	441	3.67	0.98	methylated
AL646052	Chromosome	RSc3251		hypothetical protein	3506638	3506641	CTTCGAAAAAGGAATGGTTTACAGCATTGGAAAAGTTCGTG	intragenic	methylated	411	422	3.96	0.92	methylated	266	393	3.00	0.83	methylated
AL646052	Chromosome	RSc3258/RSc3259		hypothetical protein / hypothetical protein	3513157	3513160	GGGACAGACCTCGATGGTTTACGCGGCGGTGCGCGCGGGCG	upstream / intragenic	methylated	338	357	3.59	0.88	methylated	226	344	2.77	0.99	methylated
AL646052	Chromosome	RSc3285		putative Leu/Ile/Val-binding signal peptide protein	3537644	3537647	CTTTGTGAAGTCCAGCGTAAACCCGCCGAGATCGACGCGCG	intragenic	methylated	402	390	4.43	1.00	methylated	465	418	5.39	0.99	methylated
AL646052	Chromosome	RSc3289	rep	ATP-dependent DNA helicase REP protein	3542665	3542668	TGTACCGTGCCGAGCGGTAAACCTGGGGCGAGCGAGTTCTG	upstream	methylated	430	345	4.30	1.00	methylated	589	377	5.44	1.00	methylated
AL646052	Chromosome	RSc3314		hypothetical protein	3575392	3575395	GCAGTGCCACGTTTCCGTTTACCCTGCAGGGAGACCGCATC	intragenic	methylated	440	369	4.29	1.00	methylated	370	330	4.45	0.93	methylated
AL646052	Chromosome	RSc3330		putative signal peptide protein	3593502	3593505	CACGTGGCGCCGGCGGGTATACCGGCTCACGCAATGTGCGT	intragenic	methylated	517	432	4.78	1.00	methylated	570	435	5.09	1.00	methylated
AL646052	Chromosome	RSc3332		transcription regulator protein	3595512	3595515	ATGCGCCGTAAAAGCCGTTAACTTCGGCAAAGGCCGCCGAT	intragenic	methylated	402	425	4.06	0.99	methylated	357	426	3.73	0.84	methylated
AL646052	Chromosome	RSc3358		hypothetical protein	3618060	3618063	ACAAATAGTAGTAGTAGTAAACGCCGTGCCTTTTCTGTGGA	upstream	methylated	245	350	3.01	0.72	methylated	367	378	3.80	0.94	methylated
AL646052	Chromosome	RSc3359	dbhB	histone-like DNA-binding protein HU-beta (NS1)	3618080	3618083	TTACCTTTTTCTTTATGTATACAAATAGTAGTAGTAGTAAA	upstream	methylated	246	370	2.74	0.73	methylated	261	374	2.84	0.70	methylated
AL646052	Chromosome	RSc3359	dbhB	histone-like DNA-binding protein HU-beta (NS1)	3618098	3618101	GGCAGTCGATCGATGGGTTTACCTTTTTCTTTATGTATACA	upstream	methylated	171	369	2.30	0.61	methylated	269	352	3.16	0.89	methylated
AL646052	Chromosome	RSc3370/RSc3371		hypothetical protein/putative transmembrane ABC transporter protein	3630591	3630594	GGCGGCAAGCCGCCTAGTTTACCTTGCGTAGCGCCAGACCC	upstream	methylated	408	386	3.78	1.00	methylated	301	367	3.39	0.85	methylated
AL646052	Chromosome	RSc3376		putative signal peptide protein	3637670	3637673	TTGTTGTGGACCCAATGTATACCGCCCGCAAATGGGATACC	intragenic	methylated	491	472	3.91	1.00	methylated	429	463	4.13	0.93	methylated
AL646052	Chromosome	RSc3378		hypothetical protein	3640054	3640057	GCCAACGGTAATGGCCGTAAACGCTCATGCAGTTCACGGCG	intragenic	methylated	281	422	3.01	0.74	methylated	450	468	3.88	0.91	methylated
AL646052	Chromosome	RSc3379		putative transmembrane protein	3640563	3640566	GGTTGGGGGAAGGGGTGTAAACAGGGTGTAAAAACGTTCCT	upstream	methylated	406	471	3.30	0.98	methylated	373	500	3.15	0.81	methylated
AL646052	Chromosome	RSc3392		response regulator transcription regulator protein	3657303	3657306	ACTGGCATGATCGACCGTAAACTGCGCACGGCGCAGGGCTT	intragenic	methylated	329	362	3.97	1.00	methylated	329	378	3.31	0.80	methylated
AL646052	Chromosome	RSc3393	tISRso5	ISRSO5-transposase protein	3660514	3660517	TTGTTAACTGGTCTAAGTTTACATAGGATGTTGGCATCAAC	upstream	methylated	221	413	2.55	0.75	methylated	229	373	2.83	0.69	methylated
AL646052	Chromosome	RSc3393	tISRso5	ISRSO5-transposase protein	3660528	3660531	AGTGTCCTGTTCCGTTGTTAACTGGTCTAAGTTTACATAGG	upstream	methylated	208	406	2.91	0.71	methylated	192	383	2.69	0.59	methylated
AL646052	Chromosome	RSc3401	ripS1	Type III effector protein, SKWP family, SKWP1	3678060	3678063	GGCTGGTCTTCGCGCAGTTTACCGCCGCACGTCCGCAGCAC	intragenic	methylated	426	389	4.86	1.00	methylated	382	363	4.70	0.97	methylated
AL646052	Chromosome	RSc3427		hypothetical protein	3699980	3699983	ACAAGACGATGCACCTGTTTACTGTCGGCGAGGCTGGCACG	intragenic	methylated	592	567	4.33	1.00	methylated	365	523	3.14	0.82	methylated
AL646052	Chromosome	RSc3437		hypothetical protein	3708405	3708408	TAGCATCGACGCATGCGTAAACGTTCTCGACTCGGGGGGCG	intragenic	methylated	310	414	3.14	0.82	methylated	490	442	4.32	1.00	methylated
AL646053	Megaplasmid	RSp0001	repA	REPA replicase protein	980	983	TTACTACAGGTAAACCGTATACAAAGCCCGCAAAGCCTTGT	upstream	methylated	247	218	4.90	0.91	methylated	211	208	3.59	0.85	methylated
AL646053	Megaplasmid	RSp0001	repA	REPA replicase protein	987	990	TTTACGTTTACTACAGGTAAACCGTATACAAAGCCCGCAAA	upstream	methylated	203	209	3.49	0.95	methylated	242	211	4.02	1.00	methylated
AL646053	Megaplasmid	RSp0001	repA	REPA replicase protein	998	1001	TAATACATACCTTTACGTTTACTACAGGTAAACCGTATACA	upstream	methylated	261	216	3.78	0.96	methylated	235	205	4.35	0.97	methylated
AL646053	Megaplasmid	RSp0002/RSp0003	cspD3/parA	cold shock-like transcription regulator protein/partition protein	3518	3521	AATGATTCGACTAGGTGTTTACTCGGAAAGTGCGGAAAAGC	upstream	methylated	300	354	3.25	0.83	methylated	161	344	2.36	0.55	methylated
AL646053	Megaplasmid	RSp0007	kgtP2	putative alpha-ketoglutarate permease transmembrane protein	8733	8736	CTCCATCGTGGTCGACGTAAACGATTGTGTTTCCTCCATGG	intragenic	methylated	302	409	2.99	0.79	methylated	404	432	3.85	0.92	methylated
AL646053	Megaplasmid	RSp0052		metabolite transporter	57669	57672	TTGGCCAAGGCGGGGTGTTTACGTTGGGCGCCATCTCGTTT	intragenic	methylated	464	436	4.37	1.00	methylated	389	425	3.72	0.93	methylated
AL646053	Megaplasmid	RSp0059		hypothetical protein	67716	67719	CGCGGTGCCGCCGCCGGTAAACGCTTCAGGTGTGCCGGCGA	intragenic	methylated	330	378	4.07	0.87	methylated	448	422	4.88	1.00	methylated
AL646053	Megaplasmid	RSp0074		putative signal peptide protein	84676	84679	CTTTGCCTCTCCGCACGTATACGTGTCATTTCCCTTGGCAG	intragenic	methylated	251	364	2.82	0.79	methylated	267	371	2.87	0.79	methylated
AL646053	Megaplasmid	RSp0077		hypothetical protein	87269	87272	CAAATTGTTAACCATGGTTTACAGCGCAGACTTGCGGGCAC	upstream	methylated	393	341	4.73	0.98	methylated	178	322	2.75	0.65	methylated
AL646053	Megaplasmid	RSp0077		hypothetical protein	87279	87282	TGGCACGTGACAAATTGTTAACCATGGTTTACAGCGCAGAC	upstream	methylated	113	331	2.23	0.46	methylated	167	339	2.64	0.63	methylated
AL646053	Megaplasmid	RSp0086		putative RHS-related protein	96794	96797	TGCCCGTCTCCGCATCGTAAACCTGCCCGGGGAAGCGCAGG	intragenic	methylated	307	339	3.28	0.95	methylated	396	367	4.38	0.93	methylated
AL646053	Megaplasmid	RSp0096		putative RHS-related protein	103138	103141	TCATCAACGGCGTACGGTTAACCATTCGAGATTGCTGCCGC	upstream	methylated	363	346	4.17	0.98	methylated	361	352	3.72	0.98	methylated
AL646053	Megaplasmid	RSp0100/RSp0101		putative ferrisiderophore receptor protein / hypothetical protein	112047	112050	GATTGGCGGCCCCCGCGTAAACGCCGCATATAGGCTTCGCG	upstream	methylated	235	312	3.08	0.77	methylated	335	347	3.73	0.89	methylated
AL646053	Megaplasmid	RSp0101		hypothetical protein	112488	112491	AAGCAGGCCATCGTACGTATACGTCGAGCCGGCCGTGGCAT	intragenic	methylated	447	360	5.25	1.00	methylated	492	372	5.05	1.00	methylated
AL646053	Megaplasmid	RSp0102		putative insertion sequence	113809	113812	GCGCAAAAAGCAGGATGTAAACACATCTCAGCAAATGATAA	upstream	methylated	225	362	2.71	0.69	methylated	369	382	3.65	0.98	methylated
AL646053	Megaplasmid	RSp0105		hypothetical protein	119906	119909	CCTCGGCGATCGTCTTGTAAACCGGGTAACGCACGCCGTAG	intragenic	methylated	340	345	4.06	1.00	methylated	459	390	5.00	0.99	methylated
AL646053	Megaplasmid	RSp0113		hypothetical protein	130725	130728	GACGATGCTGGTCAGCGTAAACACGCTCGCCAGCAGCAGCG	intragenic	methylated	281	350	3.74	0.82	methylated	449	364	4.66	1.00	methylated
AL646053	Megaplasmid	RSp0116		putative lipoprotein	133337	133340	ATTTCCCCGCCCCCGGGTTAACCAGGAAATCGCCGACCATT	upstream	methylated	170	330	2.45	0.64	methylated	131	317	2.15	0.62	methylated
AL646053	Megaplasmid	RSp0130		hypothetical protein	152022	152025	ACCGGTTCTTGATGGTGTTAACATCGTCGGTGGAAATCTTC	intragenic	methylated	390	409	3.97	0.92	methylated	306	415	3.21	0.80	methylated
AL646053	Megaplasmid	RSp0135		putative hydrolase transmembrane protein	157327	157330	AGCGTGGGCACCTGTGGTTTACCGGGCAAAGCGGCATCTAC	intragenic	methylated	483	411	4.57	1.00	methylated	392	398	4.23	1.00	methylated
AL646053	Megaplasmid	RSp0163		putative phosphopantetheinyl transferase protein	189951	189954	GCGCGCGAGCGGCAGGGTAAACCAAACCATCCCGTGCCGCC	intragenic	methylated	248	325	3.03	0.84	methylated	326	363	3.53	0.98	methylated
AL646053	Megaplasmid	RSp0213	RipBJ	Type III effector protein RipBJ	262118	262121	AGCTACCGCCCCGGCCGTTAACTAAACGTTGCGAAACGACT	intragenic	methylated	332	355	4.07	0.94	methylated	212	350	2.58	0.71	methylated
AL646053	Megaplasmid	RSp0216/RSp0217	/ tISRso5	candidate type III effector interrupted by IS insertion (C terminal part), probable pseudogene, serine-threonine protein kinase domain / ISRSO5-transposase protein	269725	269728	ATGTAAACTTAGACCAGTTAACAACGGAACAGGACACTAGC	intragenic / upstream	methylated	200	357	2.84	0.62	methylated	232	362	3.36	0.79	methylated
AL646053	Megaplasmid	RSp0217	tISRso5	ISRSO5-transposase protein	269739	269742	GATGCCAACATCCTATGTAAACTTAGACCAGTTAACAACGG	upstream	methylated	281	328	3.42	0.84	methylated	337	366	3.42	0.98	methylated
AL646053	Megaplasmid	RSp0219		hydroxylase	273289	273292	CACGGCCTCCCGGCGCGTATACGCCAGCCAGCTTCACGGCG	intragenic	methylated	411	358	3.99	1.00	methylated	433	365	4.41	1.00	methylated
AL646053	Megaplasmid	RSp0234		metabolite transporter	293286	293289	CGTAGCCGCCGCGCGGGTTAACACCAACTGCGCCGGCCACG	upstream	methylated	196	263	2.93	0.81	methylated	206	263	2.98	0.87	methylated
AL646053	Megaplasmid	RSp0266		hypothetical protein	341766	341769	TTTCCCGGTATGGACGGTTAACCAGTTCCGGAGCGGATAGC	intragenic	methylated	281	343	2.98	0.98	methylated	347	319	3.63	0.97	methylated
AL646053	Megaplasmid	RSp0267		hypothetical protein	342758	342761	CGCAGTCATCGGCAATGTATACGGTCACCGCACTATCCAGC	intragenic	methylated	266	317	3.11	0.78	methylated	287	322	3.46	0.87	methylated
AL646053	Megaplasmid	RSp0294		putative hemolysin-type calcium-binding protein	382740	382743	CTCGCGACCCATCCGGGTTAACAACAAACTCGGCACCGTCG	intragenic	methylated	245	387	2.98	0.78	methylated	175	368	2.39	0.68	methylated
AL646053	Megaplasmid	RSp0336		transcription regulator protein	442867	442870	GGAACGCGCTGACGCTGTAAACCGCCCCCGGCACGTATTCG	intragenic	methylated	330	302	3.98	0.99	methylated	403	328	4.99	1.00	methylated
AL646053	Megaplasmid	RSp0338	epsR	negative regulator of exopolysaccharide production transcription regulator protein	445723	445726	TGGGGTAAACAAAAAGGTTTACATCCCATTGATGGGTGCAA	upstream	methylated	287	372	2.89	0.97	methylated	285	343	2.95	0.97	methylated
AL646053	Megaplasmid	RSp0338	epsR	negative regulator of exopolysaccharide production transcription regulator protein	445735	445738	ACAGCGCCCGATTGGGGTAAACAAAAAGGTTTACATCCCAT	upstream	methylated	315	342	3.37	0.84	methylated	287	369	2.96	0.81	methylated
AL646053	Megaplasmid	RSp0341	flgA	flagellar basal body P-ring biosynthesis protein FlgA	447351	447354	AACCGCCTGCGCGGCCGTATACAAGTGGGCGTGCGCTGCCG	intragenic	methylated	389	359	4.60	1.00	methylated	356	355	3.80	0.91	methylated
AL646053	Megaplasmid	RSp0350	flgJ	flagellar protein flgJ	454890	454893	CTGGTCGAGCATCGACGTATACATCTTGCTCGACGACGAAT	intragenic	methylated	426	374	4.93	1.00	methylated	420	375	4.27	1.00	methylated
AL646053	Megaplasmid	RSp0396		hypothetical protein	501996	501999	GGCGCTGCTGGTGGCGGTATACATCGCGGCACGCTGGCTGC	intragenic	methylated	349	321	4.22	0.98	methylated	389	315	4.79	1.00	methylated
AL646053	Megaplasmid	RSp0399		hypothetical protein	505523	505526	TGACAGAGCGATGTCAGTAAACCAACAAAATTCCACTTAAA	upstream	methylated	152	274	2.32	0.94	methylated	202	306	2.58	0.75	methylated
AL646053	Megaplasmid	RSp0438		putative hydrolase protein	551111	551114	TTCCAGCGCTGTCCCGGTAAACGCGCCGATGCGGTGCTTGA	intragenic	methylated	322	362	3.80	0.86	methylated	516	389	5.37	1.00	methylated
AL646053	Megaplasmid	RSp0449		putative RSH-related protein	561449	561452	TGCTGACGAAAAGAAGGTAAACGAGTACGTGCAGAGCATCG	intragenic	methylated	273	357	3.05	0.80	methylated	312	394	2.97	0.86	methylated
AL646053	Megaplasmid	RSp0453/RSp0454	tISRso5/	remnant of ISRSO5 transposase protein / rhs-related protein	565494	565497	TTGTTAACTGGTCTAAGTTTACATAGGATGTTGGCATCAAC	upstream / intragenic	methylated	313	310	3.51	0.97	methylated	266	282	3.45	0.90	methylated
AL646053	Megaplasmid	RSp0454		rhs-related protein	565508	565511	AGTGTCCTGTTCCGTTGTTAACTGGTCTAAGTTTACATAGG	intragenic	methylated	214	299	3.29	0.81	methylated	174	300	2.74	0.63	methylated
AL646053	Megaplasmid	RSp0457		rhs-related protein	570635	570638	CGAGCAGTTTGGATGGGTATACCGTTCCGGCCGGCGCGCGC	intragenic	methylated	402	326	4.99	1.00	methylated	407	315	4.30	1.00	methylated
AL646053	Megaplasmid	RSp0458		rhs-related protein	574357	574360	TCGCAACGATTGGTCCGTAAACCTGGAAACTGACCGCTGTG	upstream	methylated	503	338	5.53	1.00	methylated	400	378	4.02	1.00	methylated
AL646053	Megaplasmid	RSp0516		hypothetical protein	642231	642234	CGTTACGGCGACTGTCGTATACGGGCCTGTCGACGCCAGCA	intragenic	methylated	322	329	3.48	0.90	methylated	340	326	3.74	0.93	methylated
AL646053	Megaplasmid	RSp0540		hemagglutinin-related protein	683672	683675	GTCGCCCCAGGAATATGTAAACAGCCCGGTAGCCTTGAGTT	intragenic	methylated	315	359	3.58	0.92	methylated	376	389	3.61	0.95	methylated
AL646053	Megaplasmid	RSp0541		hypothetical protein	684482	684485	AAGCCAAGCCTAGGTCGTATACAGAATGACCGCCATCAAAA	upstream	methylated	327	375	3.30	0.88	methylated	285	372	3.07	0.80	methylated
AL646053	Megaplasmid	RSp0547	tISRso8a	ISRSO8-transposase orfA protein	687777	687780	CCTTCCTTGGGGTCGAGTTTACGTGCGACCTGCTGGAAGGC	upstream	methylated	392	381	3.84	0.95	methylated	300	344	3.62	0.84	methylated
AL646053	Megaplasmid	RSp0551-552		hydrolase transmembrane protein - putative Nickel/cobalt transporter	694922	694925	TGCGCCTGGTCGCCGCGTAAACAAAGCCTCTCCGCCCGCCA	downstream	methylated	380	331	5.48	1.00	methylated	418	351	5.17	1.00	methylated
AL646053	Megaplasmid	RSp0570		hypothetical protein	711564	711567	GTTGTACGGCGGATCTGTAAACACCATGTCCGCCGGCTCGC	intragenic	methylated	294	277	4.21	0.98	methylated	444	285	6.74	1.00	methylated
AL646053	Megaplasmid	RSp0572	ripAX2	Type III effector protein RipAX2	712820	712823	CCGTTATGCGGGCAAAGTAAACGAGGCGTTAGGGAAAATTG	intragenic	methylated	277	319	3.79	0.80	methylated	462	347	4.71	1.00	methylated
AL646053	Megaplasmid	RSp0583	cbhA	exoglucanase A	719005	719008	TCCTTGAATCAACTGTGTATACAGAAGAATTGCCGCCGCCC	intragenic	methylated	369	353	3.53	0.88	methylated	406	358	4.19	1.00	methylated
AL646053	Megaplasmid	RSp0583	cbhA	exoglucanase A	719327	719330	GATCTACACGTCCAGAGTTTACATAAGTATTGACATCACTT	intragenic	methylated	291	342	3.24	0.83	methylated	356	316	4.16	0.96	methylated
AL646053	Megaplasmid	RSp0598		putative response regulator transcription regulator protein	730919	730922	TGCACGCTATGTGGCGGTAAACGGCATGGAGGCGCGCAACT	upstream	methylated	234	278	3.08	0.78	methylated	343	299	3.76	1.00	methylated
AL646053	Megaplasmid	RSp0611		hypothetical protein	743012	743015	GCATGCATCGGATTCCGTTTACTCGTACTACAACGGAATCT	intragenic	methylated	341	330	3.49	0.94	methylated	186	298	2.69	0.62	methylated
AL646053	Megaplasmid	RSp0629		putative VGR-related protein	765405	765408	AATTGAATCGCGTTTTGTTAACAAATAATAAAAATCAAAAA	upstream	unmethylated					unmethylated					unmethylated
AL646053	Megaplasmid	RSp0640		hypothetical protein	781364	781367	GGATTTTTGCGTTGTTGTTAACGACGAGGGCCAGTATTCGT	intragenic	methylated	248	286	3.32	0.83	methylated	288	287	3.76	0.91	methylated
AL646053	Megaplasmid	RSp0641		peptide synthetase protein	792207	792210	CCACGGCTGGGTGGACGTAAACAGCCGGGCGACCTGGCGGT	intragenic	methylated	196	265	2.97	0.76	methylated	318	287	4.01	1.00	methylated
AL646053	Megaplasmid	RSp0642		peptide synthetase protein	805037	805040	ACCGGTGGAGCCCGAGGTATACAGCACGTAGGCCGCCGCCT	intragenic	methylated	338	229	6.87	1.00	methylated	282	238	4.30	1.00	methylated
AL646053	Megaplasmid	RSp0660		porin protein	839141	839144	CCGCGATTGGTGCGTCGTATACGCTGGGTGAGGCGAAGGTC	intragenic	methylated	384	327	4.40	0.98	methylated	417	318	6.53	1.00	methylated
AL646053	Megaplasmid	RSp0662		transcription regulator protein	840667	840670	CGCGAGGCCTGCTCGCGTAAACCCTCCGTGCTCCACCACTT	intragenic	methylated	314	359	3.25	0.96	methylated	308	386	3.45	0.79	methylated
AL646053	Megaplasmid	RSp0704		transcription regulator protein	892718	892721	TCTATTCATAACTCTCGTATACCCTAGGCGCAGCCGGGGTC	upstream	methylated	210	296	2.72	0.77	methylated	254	297	3.28	0.81	methylated
AL646053	Megaplasmid	RSp0708		signal peptide protein	898008	898011	ACATCTCGTTACGCCCGTATACCTTCTGTAAGACCGCGCCA	upstream	methylated	319	278	4.08	1.00	methylated	293	279	4.05	0.94	methylated
AL646053	Megaplasmid	RSp0717		hypothetical protein	905290	905293	TTTGTGAAGGAGCCGTGTATACCCCGACCCGGTCGTTGCGG	upstream	methylated	364	285	4.71	1.00	methylated	280	283	3.99	0.87	methylated
AL646053	Megaplasmid	RSp0718		lipoprotein	906207	906210	GTCGTACGTGAAGTCGGTAAACAGCGCGGGCGTGCCGCCGG	intragenic	methylated	258	258	3.37	0.92	methylated	281	286	3.34	1.00	methylated
AL646053	Megaplasmid	RSp0721		hypothetical protein	908893	908896	GCGGTTGATGCGGCGAGTATACGTCGTCACTTCAGCGGCCA	upstream	methylated	403	316	6.12	1.00	methylated	452	320	6.88	1.00	methylated
AL646053	Megaplasmid	RSp0725/RSp0726		Predicted Fe-S oxidoreductase / MFS family transporter	912864	912867	CCAGCGACATCAATTGGTAAACGTTATCACGAATCTCATCG	intragenic / upstream	methylated	308	353	3.33	0.86	methylated	228	361	2.64	0.77	methylated
AL646053	Megaplasmid	RSp0726		MFS family transporter	913151	913154	AACTGGCGTTGGCGCCGTTTACTCTGACCCAATGGCCAAGC	intragenic	methylated	367	335	4.17	0.95	methylated	173	300	2.48	0.67	methylated
AL646053	Megaplasmid	RSp0726		MFS family transporter	913367	913370	CATATGTCAGGGCGCGGTTTACCCCCGCCGCAGCCTCGCGG	intragenic	methylated	295	334	3.37	0.89	methylated	316	303	3.96	1.00	methylated
AL646053	Megaplasmid	RSp0753		hypothetical protein	948682	948685	AGGAAGATGAAGTATCGTATACCGATTTATATCAGCGATAT	intragenic	methylated	330	332	3.43	1.00	methylated	326	331	3.43	0.88	methylated
AL646053	Megaplasmid	RSp0755		hypothetical protein	953740	953743	GCTCTCTGATTTTTCCGTAAACGTCGGGGCTATACCGCTTA	intragenic	methylated	158	279	2.59	0.68	methylated	376	299	4.94	0.98	methylated
AL646053	Megaplasmid	RSp0769		putative transmembrane protein	973394	973397	CCTCCCACTAACCTTCGTTAACTCTGGGGCAGTTCGAAAAT	intragenic	methylated	290	377	3.31	0.84	methylated	276	370	3.10	0.71	methylated
AL646053	Megaplasmid	RSp0771		hypothetical protein	974940	974943	TCTTTCCTCGAATCTTGTATACCGCGCTCACTTTCGCCTGC	intragenic	methylated	360	388	3.48	0.97	methylated	381	374	3.88	0.94	methylated
AL646053	Megaplasmid	RSp0797		transport transmembrane protein	1001704	1001707	GAATGCGCACATGCCGGTAAACACCGCGAACAACACGATGG	intragenic	methylated	221	288	2.91	0.76	methylated	278	310	3.38	0.96	methylated
AL646053	Megaplasmid	RSp0814-815	mqo -	malate:quinone oxidoreductase - transcription regulator protein	1028222	1028225	CAAAAACCATCCGCCCGTAAACGACAATCGGGGCCGACACG	downstream	methylated	249	249	4.28	0.92	methylated	329	267	4.74	1.00	methylated
AL646053	Megaplasmid	RSp0816		transcription regulator protein	1029664	1029667	TGTCACGCGCGGGGCCGTATACGGACATTTCCCGGGCAAGC	intragenic	methylated	369	271	6.74	1.00	methylated	318	267	5.24	1.00	methylated
AL646053	Megaplasmid	RSp0827		ketoglutarate semialdehyde dehydrogenase protein	1044423	1044426	CGGGCGCGGTCTCGCGGTAAACGTCGAACGCCGCGCCGGCG	intragenic	methylated	263	267	4.23	0.94	methylated	323	275	4.59	1.00	methylated
AL646053	Megaplasmid	RSp0851	prhJ	transcription regulator PRHJ transcription regulator protein	1082416	1082419	ACTTAATTGATTCCGCGTATACGCACTTCAGTCACACTTTG	intragenic	methylated	231	295	2.78	0.82	methylated	294	307	3.49	0.85	methylated
AL646053	Megaplasmid	RSp0863	hrcV	Hrp conserved HRCV transmembrane protein	1090651	1090654	CCGAACAGGCCCCGTCGTTTACCGTGCCGGTGGGCGTGCGG	intragenic	methylated	389	300	4.72	1.00	methylated	289	281	4.34	0.88	methylated
AL646053	Megaplasmid	RSp0898	dsbA2	thiol:disulfide interchange signal peptide protein	1134802	1134805	CGCGCTTGGCATTCGCGTTTACGCCGAACGCGTTGTAGGCG	intragenic	methylated	328	277	4.46	0.95	methylated	249	252	4.13	0.92	methylated
AL646053	Megaplasmid	RS05423		RRNA (23S)	1202810	1202813	CTTGATTGAAGTCCCGGTAAACGGCGGCCGTAACTATAACG	intragenic	methylated	149	304	2.36	0.60	methylated	395	337	4.09	1.00	methylated
AL646053	Megaplasmid	RSp0955-RS06160		porin signal peptide protein - RRNA (5S)	1207806	1207809	ACCGGTCGAGTCGGCCGTAAACGCGTCGGCCAAAGCCATGC	downstream	methylated	335	327	3.94	0.91	methylated	428	355	4.69	0.97	methylated
AL646053	Megaplasmid	RSp0994	uvrA2	excinuclease ABC subunit A	1248486	1248489	GCCGGAAATTCGAGCCGTAAACTGTAGCCGATTCCCGCGCG	upstream	methylated	345	281	4.56	1.00	methylated	347	296	5.02	0.96	methylated
AL646053	Megaplasmid	RSp1001		conserved signal peptide protein	1261276	1261279	GCGGGCGCAGGCGTCGGTATACAACTTCGTCGGCACCATTC	intragenic	methylated	302	339	3.32	0.86	methylated	285	347	3.02	0.94	methylated
AL646053	Megaplasmid	RSp1007/RSp1008		putative acetyl transferase protein/glycosyl transferase transmembrane protein	1270565	1270568	AGGCGACCATGACAAAGTTTACCGGCAGTGATGAAGTTCAA	upstream / intragenic	methylated	278	329	3.42	0.92	methylated	238	311	2.97	0.74	methylated
AL646053	Megaplasmid	RSp1014	epsF	EPS I polysaccharide export inner membrane transmembrane protein	1278352	1278355	GCGCGAGACTGTTTCGGTATACCTATTGTTTTTACATTGTC	intragenic	methylated	290	315	3.02	1.00	methylated	292	312	3.12	1.00	methylated
AL646053	Megaplasmid	RSp1024	ripA5	Type III effector protein, AWR family, AWR5	1292865	1292868	CACGCGGGCCAGCAACGTTTACGCCCCGCAGCACGGCCGGC	upstream	methylated	371	386	3.54	0.89	methylated	235	345	2.88	0.73	methylated
AL646053	Megaplasmid	RSp1024	ripA5	Type III effector protein, AWR family, AWR5	1294966	1294969	CGCATTGCCGTCCAGCGTATACCCCTGCGGGCGCTTGCTCT	intragenic	methylated	475	407	5.17	1.00	methylated	466	398	5.59	1.00	methylated
AL646053	Megaplasmid	RSp1025		putative amino-acid efflux transmembrane protein	1298046	1298049	TTTTACGTTATCCAGCGTTTACTTAAAACGCGCTCGATTCA	upstream	methylated	339	293	3.62	0.94	methylated	118	254	2.22	0.51	methylated
AL646053	Megaplasmid	RSp1090		hypothetical protein	1381730	1381733	AGCGCGTGGCCGCGGCGTATACCGCGGTCTCTTCCGTGCTG	intragenic	methylated	392	309	4.59	1.00	methylated	402	309	4.97	1.00	methylated
AL646053	Megaplasmid	RSp1095		activation/secretion signal peptide protein	1388255	1388258	TCACGGAAACTGATACGTATACGCCGCATTGAAGCGCAGGC	intragenic	methylated	292	268	3.55	0.95	methylated	215	275	2.90	0.92	methylated
AL646053	Megaplasmid	RSp1097		hypothetical protein	1389704	1389707	GCTGAACTTGCTGCGGGTATACGCGGATGGCGAGGCTACGC	upstream	methylated	346	286	5.43	1.00	methylated	379	300	4.85	1.00	methylated
AL646053	Megaplasmid	RSp1132		hypothetical protein	1427522	1427525	CCATGAAGCATTTCCTGTTTACCTCTCCATTTTTGTGGGAG	intragenic	methylated	212	326	2.72	0.77	methylated	190	301	2.53	0.67	methylated
AL646053	Megaplasmid	RSp1136	tISRso17	ISRSO17-transposase protein	1432317	1432320	AACAGTATGCTCAGCGGTAAACTCAAGTGATCATTTGAAGG	upstream	methylated	263	315	3.06	0.81	methylated	155	354	2.30	0.59	methylated
AL646053	Megaplasmid	RSp1152	tISRso5	ISRSO5-transposase protein	1452542	1452545	TTGTTAACTGGTCTAAGTTTACATAGGATGTTGGCATCAAC	upstream	methylated	198	318	2.64	0.73	methylated	158	281	2.53	0.61	methylated
AL646053	Megaplasmid	RSp1152	tISRso5	ISRSO5-transposase protein	1452556	1452559	AGTGTCCTGTTCCGTTGTTAACTGGTCTAAGTTTACATAGG	upstream	methylated	201	312	3.09	0.77	methylated	148	303	2.49	0.55	methylated
AL646053	Megaplasmid	RSp1163		hypothetical protein	1463294	1463297	CCCATCTTTTCGGGCGGTATACCTCGCGCACGCAGGTTCAG	intragenic	methylated	408	332	4.46	1.00	methylated	426	345	4.47	1.00	methylated
AL646053	Megaplasmid	RSp1169		hypothetical protein	1472133	1472136	ACGGTGGTCGGCAGCGGTTTACCGGCTGCCACGCCGTCCAG	intragenic	methylated	455	368	4.71	1.00	methylated	305	345	3.74	0.92	methylated
AL646053	Megaplasmid	RSp1216	ISRso14	ISRSO14-transposase ORFA protein	1547543	1547546	GATGATTTGCGCTTCCGTAAACCGCTTCTTCATGTCCGTCT	intragenic	methylated	269	270	3.64	0.97	methylated	297	317	3.40	0.84	methylated
AL646053	Megaplasmid	RSp1268-RSp1269		integral membrane transmembrane protein - signal peptide protein	1605319	1605322	ACGGTGCGCGGCAGGCGTAAACGTTGGGCCGCGATGGCAGC	downstream	methylated	346	276	5.04	1.00	methylated	339	300	4.54	1.00	methylated
AL646053	Megaplasmid	RSp1290	pilW	putative type IV fimbrial biogenesis transmembrane protein	1641288	1641291	GTCCGGTACGACCCAGGTTTACGTCAACACCTTTTCGATCA	intragenic	methylated	512	379	5.67	1.00	methylated	385	358	4.03	0.98	methylated
AL646053	Megaplasmid	RSp1311-RSp1312		hypothetical protein - hypothetical protein	1664918	1664921	AGCCCGCTGTCCTCGAGTTAACAAGCGGGCCGCGCCACACA	downstream	methylated	344	360	3.66	0.89	methylated	339	363	3.56	0.96	methylated
AL646053	Megaplasmid	RSp1312		hypothetical protein	1665588	1665591	AGCGCATTTGCCGCCGGTTTACTGTGTCCGTTTTGGATGAG	intragenic	methylated	497	392	4.68	1.00	methylated	287	356	3.21	0.92	methylated
AL646053	Megaplasmid	RSp1324		Putative Lipase (class 3)	1674888	1674891	CGGCACAAAGAGGCTGGTAAACGATCTGACCACCGCCAGAA	intragenic	methylated	269	367	3.18	0.74	methylated	461	396	3.96	1.00	methylated
AL646053	Megaplasmid	RSp1329		hypothetical protein	1680220	1680223	CGACAGACCAAAGCTCGTATACGTTGTGGCACTGCCCCTGG	intragenic	methylated	419	363	4.18	1.00	methylated	416	357	4.53	1.00	methylated
AL646053	Megaplasmid	RSp1342-RSp1343		hypothetical protein - hypothetical protein	1695108	1695111	AGCCCGCTGTCCTCGAGTTAACAAGCGGGCCGCGCCACACA	downstream	methylated	367	365	3.95	0.91	methylated	334	367	3.61	0.95	methylated
AL646053	Megaplasmid	RSp1343		hypothetical protein	1695778	1695781	AGCGCATTTGCCGCCGGTTTACTGTGTCCGTTTTGGATGAG	intragenic	methylated	460	389	4.89	1.00	methylated	268	378	3.07	0.86	methylated
AL646053	Megaplasmid	RSp1355		putative lipoprotein transmembrane	1705078	1705081	CGGCACAAAGAGGCTGGTAAACGATCTGACCACCGCCAGAA	intragenic	methylated	260	384	3.00	0.70	methylated	409	410	3.79	1.00	methylated
AL646053	Megaplasmid	RSp1360		hypothetical protein	1710410	1710413	CGACAGACCAAAGCTCGTATACGTTGTGGCACTGCCCCTGG	intragenic	methylated	529	438	4.40	1.00	methylated	499	449	4.09	0.97	methylated
AL646053	Megaplasmid	RSp1364	kgd	alpha-ketoglutarate decarboxylase	1714375	1714378	GCCTCCTCCGTTGCCCGTTTACAGCAACAGCACTGCGACTA	upstream	methylated	470	412	5.22	0.96	methylated	370	406	4.14	0.90	methylated
AL646053	Megaplasmid	RSp1390	fliA	flagellar biosynthesis sigma factor	1751330	1751333	AGGCAGGCATGGACATGTATACCGCTACCGGTCGCAAGACC	intragenic	methylated	311	276	4.01	1.00	methylated	223	269	3.04	0.81	methylated
AL646053	Megaplasmid	RSp1398/RSp1399	aroE/	shikimate 5-dehydrogenase/porin signal peptide protein	1761411	1761414	GCCGGCGTCTTGTGGTAACGTAAACGTACTAGTTCGTACAA	upstream	unmethylated					unmethylated					unmethylated
AL646053	Megaplasmid	RSp1403/RSp1404	cheB/cheD	chemotaxis-specific methylesterase/Chemotaxis protein CheD	1766897	1766900	CTTCGCGCCTGCAACTGTTTACGTAATCCCTGTACTTGCCC	upstream / intragenic	methylated	253	265	3.64	0.90	methylated	156	249	2.63	0.62	methylated
AL646053	Megaplasmid	RSp1411	motA	flagellar motor protein MotA	1776250	1776253	GTGCCCGAAGCCTTCAGTAAACCGGGTGTGTGCCGTTAATT	upstream	methylated	335	360	3.66	1.00	methylated	449	379	4.61	1.00	methylated
AL646053	Megaplasmid	RSp1413	flhD	transcriptional activator FlhD	1777931	1777934	ACGGTCTATCCCGTTCGTTTACACCGCCCAACGCTGATTTC	upstream	methylated	341	366	3.28	0.88	methylated	261	312	3.32	0.83	methylated
AL646053	Megaplasmid	RSp1430		hypothetical protein	1800321	1800324	TCCTGACCGACGATGCGTATACGCCGGCGCTGCTGCGCGAG	intragenic	methylated	412	338	4.90	1.00	methylated	416	354	4.86	1.00	methylated
AL646053	Megaplasmid	RSp1446	cfa1	cyclopropane fatty acyl phospholipid synthase	1821026	1821029	TCGTGGACACCCGCCGGTATACGCCGGAGCGTCCCGGCTTG	intragenic	methylated	434	405	4.31	0.96	methylated	369	396	3.53	0.98	methylated
AL646053	Megaplasmid	RSp1460	ripAU	Type III effector protein RipAU	1838916	1838919	CGGGCGACACCGGTTCGTTTACCGACGCAAGACACGGCAGC	upstream	methylated	284	279	3.68	0.98	methylated	180	254	2.67	0.68	methylated
AL646053	Megaplasmid	RSp1477		signal peptide protein	1857052	1857055	CGGGTTTGACCCGCCGGTATACGCCGCTCGCTTCAAGGTCG	intragenic	methylated	430	344	5.70	1.00	methylated	384	339	4.79	1.00	methylated
AL646053	Megaplasmid	RSp1480		hypothetical protein	1859042	1859045	CTCAAAAAAGGCAGCAGTTTACACGCCGACGGGGGGCGGGC	upstream	methylated	390	374	4.11	0.93	methylated	351	329	4.67	0.93	methylated
AL646053	Megaplasmid	RSp1486		hypothetical protein	1866078	1866081	TGCGCACCATTGCGCCGTTTACCGAACTCGGCAATGTGGCG	intragenic	methylated	440	355	4.60	1.00	methylated	344	342	3.65	0.96	methylated
AL646053	Megaplasmid	RSp1491		putative transferase protein	1870659	1870662	GCGCACCCTCGGCGCGGTATACACGCGGCTCGACGACCAGA	intragenic	methylated	580	408	6.61	1.00	methylated	552	426	4.92	1.00	methylated
AL646053	Megaplasmid	RSp1518		alanin-rich signal peptide protein	1899917	1899920	GATACGTGCGTGCAGGGTTAACGCCGGGACACTCCAGGCGT	upstream	methylated	189	364	2.49	0.73	methylated	245	353	2.70	0.89	methylated
AL646053	Megaplasmid	RSp1529	efe	1-aminocyclopropane-1-carboxylate oxidase (Ethylene-forming enzyme)	1916009	1916012	CATTGCACCGCACAACGTTTACCCATAAGGCAAAGGCACAT	upstream	methylated	62	318	1.71	0.36	unmethylated					hemimethylated strand -
AL646053	Megaplasmid	RSp1543		hypothetical protein	1938286	1938289	TGTATTGGACGGATTGGTTTACGCGAGGCGAGAATATTGAC	intragenic	methylated	399	456	3.36	0.88	methylated	223	403	2.64	0.71	methylated
AL646053	Megaplasmid	RSp1544		hypothetical protein	1939052	1939055	ATTGAAATGACGGAGAGTAAACTTCAAAAGAGGGCGTTGGT	intragenic	methylated	53	404	1.62		methylated	264	442	2.69	0.71	methylated
AL646053	Megaplasmid	RSp1545		putative hemagglutinin-related protein	1939293	1939296	CGGTGAATGCGAGCCAGTTTACTCTTAGTGAGAGCGATCTT	intragenic	methylated	241	468	2.58	0.68	methylated	159	435	2.24	0.54	methylated
AL646053	Megaplasmid	RSp1572		putative transport transmembrane protein	1974457	1974460	GAAAGGTGATCGCACTGTAAACGAAACGCATACTGGAGGTG	upstream	methylated	237	318	3.05	0.70	methylated	345	353	3.74	0.92	methylated
AL646053	Megaplasmid	RSp1585		putative RHS-related transmembrane protein	1989829	1989832	GAAAGCGGGCATCTTCGTAAACGTACTGGCGAGTGACATTG	intragenic	methylated	380	398	4.23	1.00	methylated	472	452	4.18	0.94	methylated
AL646053	Megaplasmid	RSp1596		hypothetical protein	2001854	2001857	TCGCGGGCCGGCTAGGGTTTACCGCAGGCATAATCTCCTTG	upstream	methylated	373	336	4.49	1.00	methylated	159	310	2.62	0.60	methylated
AL646053	Megaplasmid	RSp1605		hemagglutinin-like protein	2018520	2018523	CGGCTTGCCGGCCGCCGTATACGCGCTGATCAGCGTCGTGG	intragenic	methylated	504	354	6.49	1.00	methylated	393	361	4.63	0.97	methylated
AL646053	Megaplasmid	RSp1643		hypothetical protein	2062924	2062927	CCCAAGATTAACGAACGTTAACAAACGCCAGCGGGAGTGCT	upstream	methylated	68	293	1.88		methylated	32	300	1.49		methylated
AL646053	Megaplasmid	RSp1651		RNA polymerase sigma factor	2068769	2068772	ACTGGACCGCATCGCGGTAAACGGGGGGACTCCACCTTCCG	upstream	methylated	342	357	3.67	0.93	methylated	371	371	3.85	1.00	methylated
AL646053	Megaplasmid	RSp1675	tISRso5	ISRSO5-transposase protein	2087332	2087335	ATGTAAACTTAGACCAGTTAACAACGGAACAGGACACTAGC	upstream	methylated	147	356	2.25	0.54	methylated	194	357	2.86	0.74	methylated
AL646053	Megaplasmid	RSp1675	tISRso5	ISRSO5-transposase protein	2087346	2087349	GATGCCAACATCCTATGTAAACTTAGACCAGTTAACAACGG	upstream	methylated	235	346	2.81	0.75	methylated	na	na	na	na	methylated

## Sheet: Mar26d2
Sequence ID	Replicon	Gene ID	Gene name	Gene Description	position strand -	position strand +	Context	upstream, intragenic, downstream*	Methylation status strand -					Methylation status strand +					methylation status**
									status	score	coverage	IPDRatio	fraction	status	score	coverage	IPDRatio	fraction
AL646052	Chromosome	RSc0008	rpsU	30S ribosomal protein S21	6501	6504	GCGGCCTCTTGCATCGGTAAACGGATTCAACTACACTGCAC	upstream	methylated	87	133	2.42	0.59	methylated	109	144	2.61	0.72	methylated
AL646052	Chromosome	RSc0008	rpsU	30S ribosomal protein S21	6680	6683	ACCGGCAAATGCTTCGGTAAACGGGTCAGCTGGCCGGCCAC	upstream	methylated	117	144	2.92	0.75	methylated	181	152	3.77	1.00	methylated
AL646052	Chromosome	RSc0010	acrB	putative acriflavin resistance transmembrane protein	11610	11613	CAAGCAGTAAGCCGCAGTAAACAAGGAGCCATCGCATGGCA	upstream	methylated	159	160	3.92	0.82	methylated	219	166	5.28	0.99	methylated
AL646052	Chromosome	RSc0039		transmembrane sensor histidine kinase transcription regulator protein	41865	41868	AGCATGGAGAACAAGTGTAAACGCCGCCAGCACGCAAGTTC	upstream	methylated	146	185	3.50	0.73	methylated	261	207	4.21	0.94	methylated
AL646052	Chromosome	RSc0081		hypothetical protein	94117	94120	GAAACAAACGCGTCAAGTTAACGCCGGCGCCGCAGCACACG	upstream	methylated	56	180	1.98	0.34	methylated	63	184	1.98	0.43	methylated
AL646052	Chromosome	RSc0102/RSc0103	/tISRso5	putative calcium binding hemolysin protein / ISRSO5-transposase protein	117936	117939	ATGTAAACTTAGACCAGTTAACAACGGAACAGGACACTAGT	upstream	methylated	111	156	2.74	0.64	methylated	101	158	2.72	0.69	methylated
AL646052	Chromosome	RSc0102/RSc0103	/tISRso5	putative calcium binding hemolysin protein / ISRSO5-transposase protein	117950	117953	GATGCCAACATCCTATGTAAACTTAGACCAGTTAACAACGG	upstream	methylated	110	146	2.84	0.68	methylated	152	161	2.80	0.83	methylated
AL646052	Chromosome	RSc0106		putative signal peptide protein	124956	124959	AGCAAATCACCTTTCCGTATACCAACCTTGTCGCTATATGT	intragenic	methylated	199	176	3.29	1.00	methylated	191	179	3.32	0.83	methylated
AL646052	Chromosome	RSc0109/RSc0110	thiG/tISRso5	thiazole synthase/ISRSO5-transposase protein	127847	127850	ATGTAAACTTAGACCAGTTAACAACGGAACAGGACACTAGG	upstream	methylated	94	167	2.31	0.55	methylated	92	170	2.34	0.64	methylated
AL646052	Chromosome	RSc0109/RSc0110	thiG/tISRso5	thiazole synthase/ISRSO5-transposase protein	127861	127864	GATGCCAACATCCTATGTAAACTTAGACCAGTTAACAACGG	upstream	methylated	164	156	3.69	0.90	methylated	128	167	2.57	0.73	methylated
AL646052	Chromosome	RSc0116		hypothetical protein	139113	139116	GGGAGTATTTACACGGGTTTACGCCAGCGAGCCGCACAGGG	upstream	methylated	166	149	3.55	0.89	methylated	114	148	2.77	0.74	methylated
AL646052	Chromosome	RSc0128/RSc0129		transcription regulator protein/hypothetical protein	150721	150724	CCGCACGCCGAAAGGCGTTTACATCCAAAATCGGGCCGGTC	upstream	methylated	202	178	3.42	0.99	methylated	116	160	2.68	0.63	methylated
AL646052	Chromosome	RSc0135		lipid A biosynthesis lauroyl acyltransferase	157689	157692	TAGCGCGATTCGCTGAGTTAACTGACAACTTGCGGGGCGAA	upstream	methylated	169	198	3.01	0.84	methylated	185	185	3.79	0.98	methylated
AL646052	Chromosome	RSc0155		hypothetical protein	176419	176422	ATGAGCAAAACCGTAAGTTTACCGCTTCCCAGCGAGGCCGC	intragenic	methylated	225	154	4.14	1.00	methylated	172	147	5.05	0.97	methylated
AL646052	Chromosome	RSc0155/RSc0156		hypothetical protein/short chain dehydrogenase	176450	176453	GGCGTCTGCGCCATTTGTTTACAATCCGGCGATGAGCAAAA	upstream	methylated	170	152	3.77	0.89	methylated	117	144	2.94	0.71	methylated
AL646052	Chromosome	RSc0169		putative transmembrane oxidoreductase protein	191221	191224	CCAGCGATTCACCAGCGTAAACAGCAATCACGCTGCCTTCA	upstream	methylated	231	193	4.20	0.95	methylated	243	202	4.21	0.94	methylated
AL646052	Chromosome	RSc0171		short chain dehydrogenase	192393	192396	TCAAACGGACATCGCTGTAAACGCAGGATGCAAATGAAAAC	intragenic	methylated	148	163	3.11	0.78	methylated	177	189	3.00	0.77	methylated
AL646052	Chromosome	RSc0189-RSc0190		hypothetical protein - transcription regulator protein	211187	211190	TCAGCGAGCTATAGCCGTATACGCGAATACGATGCAAACAC	downstream	methylated	277	185	5.51	1.00	methylated	224	184	4.77	1.00	methylated
AL646052	Chromosome	RSc0190		transcription regulator protein	211243	211246	CGAGGGTTGGATCTCGGTAAACGGCAAGCAAATCGAACTCG	intragenic	methylated	201	182	4.26	0.94	methylated	254	187	4.12	1.00	methylated
AL646052	Chromosome	RSc0199		cytochrome B561 cytochrome transmembrane protein	221937	221940	GTAGCCGCATGAGGCCGTAAACGCCGGAGGACAAAATGTCC	upstream	methylated	182	153	4.64	0.94	methylated	206	157	5.19	1.00	methylated
AL646052	Chromosome	RSc0200		putative small HEAT shock protein	223110	223113	AACGCCTGCCTCCAGCGTAAACATGCGCTGCATCGATCCAC	intragenic	methylated	208	157	4.90	0.99	methylated	207	156	5.42	1.00	methylated
AL646052	Chromosome	RSc0232		hypothetical protein	254248	254251	GCTCCCGTACCCCCCCGTTAACCTTGACAGGTGACGCCCAC	upstream	methylated	160	137	3.43	1.00	methylated	114	156	2.48	0.69	methylated
AL646052	Chromosome	RSc0237		putative methylmalonyl-CoA mutase protein	259577	259580	TATTTTCGCCGTTTACGTAAACGTCAACCAGGCACCCTCCA	upstream	methylated	131	124	3.34	0.83	methylated	173	145	3.78	0.88	methylated
AL646052	Chromosome	RSc0237		putative methylmalonyl-CoA mutase protein	259583	259586	ACACAGTATTTTCGCCGTTTACGTAAACGTCAACCAGGCAC	upstream	methylated	150	140	3.70	0.85	methylated	141	138	3.24	0.85	methylated
AL646052	Chromosome	RSc0244	paaH1	3-hydroxybutyryl-CoA dehydrogenase	268552	268555	CCGTCTGAATTGCCATGTAAACGATCCTCGCTTGCTGTGTC	upstream	methylated	191	173	3.55	0.88	methylated	220	195	3.39	0.99	methylated
AL646052	Chromosome	RSc0249		putative calcium binding hemolysin protein	279815	279818	CGCCTGATCTTGGCGCGTTTACCGAAGAGTTGAGCAGCTGG	intragenic	methylated	325	236	4.01	1.00	methylated	208	205	3.54	0.88	methylated
AL646052	Chromosome	RSc0262		putative 2-hydroxyacid dehydrogenase oxidoreductase protein	295700	295703	TGCTACACTCCTTGACGTATACGTCAACCACCACGCGGCGC	upstream	methylated	194	157	4.89	1.00	methylated	190	155	5.55	1.00	methylated
AL646052	Chromosome	RSc0279		acyl-CoA dehydrogenase oxidoreductase protein	313558	313561	CACAGTTGACGTTTACGTAAACGTCAATACAATAGCGCGGC	upstream	methylated	118	201	2.69	0.56	methylated	274	211	4.73	1.00	methylated
AL646052	Chromosome	RSc0279		acyl-CoA dehydrogenase oxidoreductase protein	313564	313567	CGGCGGCACAGTTGACGTTTACGTAAACGTCAATACAATAG	upstream	methylated	258	212	4.46	0.98	methylated	134	197	2.76	0.68	methylated
AL646052	Chromosome	RSc0280/RSc0281		putative transcription regulator protein/hypothetical protein	314194	314197	CGGCTTTGACGCTAACGTAAACGTCAATTCGCAAGCCGGCC	upstream	methylated	157	182	3.20	0.75	methylated	221	195	4.48	0.99	methylated
AL646052	Chromosome	RSc0286	ftsN	Cell division protein FtsN	318950	318953	CGCCGTGGTGGTGGCGGTATACATCACCAAGGCGCCGGTGC	intragenic	methylated	287	216	4.93	1.00	methylated	307	221	4.93	1.00	methylated
AL646052	Chromosome	RSc0333		putative transmembrane protein	366300	366303	AGACCTCAAGGGCAAGGTTTACCTGGTGAACTTCTGGGCGA	intragenic	methylated	197	129	4.09	1.00	methylated	119	121	3.02	0.90	methylated
AL646052	Chromosome	RSc0359/RSc0360	/bioC	putative competence protein F-related protein/putative biotin synthesis protein (methyltransferase)	390060	390063	GTGCTGCGGCCGCTCAGTATACCGGCGGGCCATTTCGGGGC	upstream / intragenic	methylated	207	157	4.17	1.00	methylated	185	155	3.50	1.00	methylated
AL646052	Chromosome	RSc0410		putative signal peptide protein	438621	438624	TGGGCGCGCCGAAGCAGTAAACTGCGCCCTCGGCAACGTTC	upstream	methylated	216	185	5.07	0.99	methylated	246	191	4.31	1.00	methylated
AL646052	Chromosome	RSc0434		acyl carrier protein	462993	462996	CGAAGGGTCCCCCCTCGTATACCGCCAAACGGTGACAAAGA	upstream	methylated	179	167	3.18	0.96	methylated	210	156	4.04	1.00	methylated
AL646052	Chromosome	RSc0474		putative 3-hydroxyacyl-CoA dehydrogenase oxidoreductase protein	508396	508399	CGGCGATCTGCTCCAGGTATACGGCGATGTAGTGAAACACG	intragenic	methylated	163	140	3.85	0.90	methylated	136	140	3.16	0.83	methylated
AL646052	Chromosome	RSc0479		putative transcription regulator protein	514931	514934	TCTGGCGCGCGTGGTGGTAAACCATGACCAGATCGCAGCCG	intragenic	methylated	120	144	3.26	0.79	methylated	180	154	4.66	1.00	methylated
AL646052	Chromosome	RSc0509	pepP	XAA-Pro aminopeptidase	545895	545898	GACTTCTTAAGGAAATGTAAACGCCGGATCGAACGCCGGCG	upstream	methylated	105	132	2.79	0.64	methylated	154	144	3.60	0.87	methylated
AL646052	Chromosome	RSc0547		putative sugar transporter transmembrane protein	593300	593303	GCGCGCACATCTGCGCGTATACCCCGACGAAAACGCCCCGT	upstream	methylated	175	183	3.37	0.89	methylated	176	178	3.43	0.81	methylated
AL646052	Chromosome	RSc0567/RSc0568	ilvE1	branched-chain amino acid aminotransferase/hypothetical protein	612174	612177	ACATGGGTGGCTCGTAGTAAACATCTGATTATACTTTTGAT	upstream	methylated	173	164	4.55	0.91	methylated	250	168	4.26	1.00	methylated
AL646052	Chromosome	RSc0572	pykA1	pyruvate kinase	616807	616810	CTGCAGATGGTAGGCCGTAAACAGCGCCCCCATGGCGATCG	intragenic	methylated	150	145	3.33	0.84	methylated	187	164	4.17	0.90	methylated
AL646052	Chromosome	RSc0579/RSc0580		Transposase (ISRSO8 family) / Triacylglycerol lipase-like subfamily of the SGNH hydrolases	623490	623493	TTCCAGCAGGTCGCACGTAAACTCGACCCCAAGGAAGGCAA	upstream	methylated	102	124	2.67	0.67	methylated	142	148	3.03	0.81	methylated
AL646052	Chromosome	RSc0584		D-alanyl-D-alanine carboxypeptidase	628822	628825	CGCCGGGGATGGCTGCGTTAACATGCGGGCGTCCGCACTCG	upstream	methylated	135	118	3.85	0.96	methylated	189	122	5.31	0.97	methylated
AL646052	Chromosome	RSc0592		hypothetical protein	638713	638716	GATGCCCACGCTGCGCGTAAACGCCTGGAACACGGTACGGT	intragenic	methylated	96	129	2.52	0.72	methylated	160	137	5.00	0.99	methylated
AL646052	Chromosome	RSc0598/RSc0599		hypothetical protein/putative transcription regulator protein	644381	644384	CTGCTCTGGTGCAATCGTTAACGTCTGTGTCTGTTGGTACC	upstream	methylated	162	141	3.58	0.95	methylated	190	135	4.39	1.00	methylated
AL646052	Chromosome	RSc0608	ripAA	type III effector protein AvrA	655714	655717	AAAGCGCTTCTCATTTGTTAACGATTTGCAGGGTTCAACCA	upstream	methylated	78	202	2.06	0.44	methylated	202	200	3.93	0.88	methylated
AL646052	Chromosome	RSc0608	ripAA	type III effector protein AvrA	656182	656185	TGGCGAACCGGGGCCGGTATACCGCGAATGACCGACCGCCT	intragenic	methylated	283	213	4.36	1.00	methylated	271	220	5.06	1.00	methylated
AL646052	Chromosome	RSc0619		putative transmembrane hydrogenase cytochrome B- type subunit	666401	666404	CAACATTCAGTGCCAGGTAAACCAGACCGTTAGCCACCAGC	intragenic	methylated	167	148	3.62	0.98	methylated	245	168	4.63	1.00	methylated
AL646052	Chromosome	RSc0627		putative dehydrogenase large chain transmembrane protein	674270	674273	GATCGTGGCAAGCCCGGTATACGTGCCTTGCCCCATCTCGA	intragenic	methylated	275	200	4.82	1.00	methylated	273	204	4.56	1.00	methylated
AL646052	Chromosome	RSc0627		putative dehydrogenase large chain transmembrane protein	675023	675026	CACGCGTGCGGGTTGAGTAAACGCGGCATCGACGTCGCCCT	intragenic	methylated	167	160	5.56	0.97	methylated	238	183	5.75	1.00	methylated
AL646052	Chromosome	RSc0632		putative NADP-dependent alcohol dehydrogenase oxidoreductase protein	679930	679933	CAAAGAACCATGGCGGGTATACGAACTACCCTGTCGTGCCG	intragenic	methylated	231	160	4.46	1.00	methylated	202	165	4.26	1.00	methylated
AL646052	Chromosome	RSc0636/RSc0637	/tISRso5	hypothetical protein/ISRSO5-transposase protein	683376	683379	ATGTAAACTTAGACCAGTTAACAACGGAACAGGACACTAGG	intragenic / upstream	methylated	87	148	2.30	0.54	methylated	103	147	2.76	0.74	methylated
AL646052	Chromosome	RSc0637	tISRso5	ISRSO5-transposase protein	683390	683393	GATGCCAACATCCTATGTAAACTTAGACCAGTTAACAACGG	upstream	methylated	128	142	3.24	0.80	methylated	175	153	3.36	0.96	methylated
AL646052	Chromosome	RSc0641	groES	co-chaperonin GroES	688076	688079	CTCTCGTCTGTCGTCTGTATACCCAGAGGGATGCCGGCGTC	upstream	methylated	236	166	3.61	1.00	methylated	195	154	5.31	1.00	methylated
AL646052	Chromosome	RSc0675		hypothetical protein	724408	724411	CGAGGCCATGAGGCTAGTTTACCAAAAGCCCCCGGCGGGTG	upstream	methylated	223	167	4.63	1.00	methylated	195	158	4.09	1.00	methylated
AL646052	Chromosome	RSc0708		hypothetical protein	755260	755263	TCCTGCGGCAGTTCATGTATACGAAGTTCATCGTGGTGGTG	intragenic	methylated	223	184	4.96	0.96	methylated	218	183	3.83	0.95	methylated
AL646052	Chromosome	RSc0714	ribE	riboflavin synthase subunit alpha	762497	762500	GATTGATCGCACGCATGTTTACCGGAATCGTCGCCGCCATC	intragenic	methylated	144	139	3.26	1.00	methylated	130	132	3.53	0.82	methylated
AL646052	Chromosome	RSc0720		hypothetical protein	767529	767532	CGCCGGCTTCATGCTGGTTTACATCGGGCGCGCGGAGAACG	intragenic	methylated	177	132	4.54	1.00	methylated	140	126	3.89	0.99	methylated
AL646052	Chromosome	RSc0724		putative type-4 fimbrial biogenesis pily1- related signal peptide protein	771494	771497	GCGGCGGCACCTTCGTGTATACGCCCGGCTTCGACCAGCAA	intragenic	methylated	206	156	4.90	1.00	methylated	190	156	4.43	0.96	methylated
AL646052	Chromosome	RSc0728		transcriptional regulator NrdR	776040	776043	CATCCGCTTTGCCTCCGTTTACCGGAGTTTTGAGGATGTGT	intragenic	methylated	189	149	4.27	1.00	methylated	109	134	2.89	0.70	methylated
AL646052	Chromosome	RSc0739		hypothetical protein	785987	785990	CATCAGCCATTCCAGCGTATACGACACGGGCGCCACGAAGC	intragenic	methylated	250	176	5.93	1.00	methylated	250	172	5.70	1.00	methylated
AL646052	Chromosome	RSc0826	ripP1	type III effector protein popP1, YopP/AvrRxv family	867258	867261	TGTGTCCGTTGTGGGTGTATACGTCCTAGTCGGTTGACTGA	intragenic	methylated	241	200	3.78	1.00	methylated	226	196	3.84	0.96	methylated
AL646052	Chromosome	RSc0829/RSc0830		ISRSO14-transposase ORFA protein/hypothetical protein	871071	871074	CGGACATGAAGAAGCGGTTTACGGAAGCGCAAATCATCGGG	intragenic / upstream	methylated	272	204	3.88	1.00	methylated	229	178	4.27	1.00	methylated
AL646052	Chromosome	RSc0831	secA2	Preprotein translocase subunit SecA (ATPase, RNA helicase) - related protein	873770	873773	GGCAGGCGAGGTATAAGTAAACGCGCCCGCCTTGACCTCAA	intragenic	methylated	189	197	3.91	0.84	methylated	247	206	3.83	1.00	methylated
AL646052	Chromosome	RSc0855/RSc0856		bacteriophage protein/hypothetical protein	893369	893372	TATATGCCATTCAGCGGTAAACCATCAGGTTGAATTCAGAC	intragenic / upstream	methylated	92	145	2.37	0.66	methylated	120	149	2.62	0.75	methylated
AL646052	Chromosome	RSc0885		hypothetical protein	919405	919408	GATGCCGCGAGAAACAGTAAACGCACAGTGCGCGCGAGCGC	intragenic	methylated	192	163	4.05	0.93	methylated	195	167	4.06	0.92	methylated
AL646052	Chromosome	RSc0887		hemagglutinin-related protein	931568	931571	GTTGGGTATCCGTTCTGTATACTTTCCTCAGCTCTTGAGTT	intragenic	methylated	146	168	2.96	0.75	methylated	176	167	2.93	0.89	methylated
AL646052	Chromosome	RSc0895-896	ripAH -	Type III effector protein RipAH - putative transmembrane protein	943000	943003	TGTCACGACGGCCGGGGTTAACTCCAAGTGACTCGTCGTCG	downstream	methylated	240	177	3.99	1.00	methylated	180	168	3.39	0.97	methylated
AL646052	Chromosome	RSc0901	gyrA	DNA gyrase subunit A	951246	951249	CGAGCAGCGTGCGCTTGTTAACTTGATAGGGCAGCTCATCG	intragenic	methylated	209	142	4.94	1.00	methylated	175	143	5.71	1.00	methylated
AL646052	Chromosome	RSc0949		hypothetical protein	997026	997029	GCGCAGCGGTGCTGGCGTATACCGCAGCGCACATGATCGTG	intragenic	methylated	264	206	4.67	1.00	methylated	256	206	4.13	0.98	methylated
AL646052	Chromosome	RSc0954-955		hypothetical protein - hypothetical protein	1003403	1003406	GACTCCGAAGGCAGAGGTTAACGACTCGAAGCCATCGGACA	downstream	methylated	177	163	3.19	0.86	methylated	159	164	2.90	0.97	methylated
AL646052	Chromosome	RSc0958		type VI secretion system tip VgrG family protein	1004576	1004579	AATCAGTGCTTTTTTTGTTAACAAACAATAACAAAGTCGCC	upstream	unmethylated					unmethylated					unmethylated
AL646052	Chromosome	RSc0958		type VI secretion system tip VgrG family protein	1004702	1004705	CAACCCTGGCGATGAAGTAAACCCTTTCTTATTATCGGAAA	upstream	methylated	191	190	3.39	0.92	methylated	240	202	4.18	0.98	methylated
AL646052	Chromosome	RSc1055	rpoE1	RNA polymerase sigma factor RpoE	1109060	1109063	GGTAATTCTTGGCCGTGTTAACGGCGATGCGGTACAGCCAC	intragenic	methylated	113	98	3.10	0.91	methylated	98	95	3.06	0.80	methylated
AL646052	Chromosome	RSc1058		periplasmic protease signal peptide protein	1111389	1111392	AAAGCAGACGCAAGGCGTAAACGGTTCGAGCGGTACGCATG	intragenic	methylated	82	92	4.31	0.78	methylated	138	102	5.29	1.00	methylated
AL646052	Chromosome	RSc1074		putative sensory protein with Peptidoglycan-binding (LysM) and FecR domains	1129124	1129127	GGGATGCAAGCGCACCGTAAACGGCCGCGCCACCGAAGGGC	intragenic	methylated	102	109	3.02	0.79	methylated	145	113	3.98	0.91	methylated
AL646052	Chromosome	RSc1078/RSc1079	/gudD1	transcriptional regulatory DNA-binding transcription regulator protein / glucarate dehydratase protein	1134729	1134732	TGCAGGTACACCCCTGGTAAACCCCGAACACCCCACCGGAA	upstream	methylated	90	125	2.52	0.69	methylated	123	131	2.87	1.00	methylated
AL646052	Chromosome	RSc1103	soxA2	sarcosine oxidase subunit alpha	1159212	1159215	CGTGCGGCCGTTGAACGTAAACGTCAGCGGAATCGCACGAT	intragenic	methylated	149	169	3.11	0.80	methylated	179	174	3.33	0.85	methylated
AL646052	Chromosome	RSc1116/RSc1117		putative signal peptide protein/lipoprotein releasing system transmembrane	1173703	1173706	CGCCAGCCAGCCGGAAGTTTACAATCTCGGGGCCATGATTC	upstream	methylated	89	97	3.64	0.73	methylated	92	95	2.77	0.76	methylated
AL646052	Chromosome	RSc1122		hypothetical protein	1181592	1181595	CGCAGGTCGGCATGCAGTTTACCAGCGCGCCGCTCGGTCTC	intragenic	methylated	152	110	4.28	1.00	methylated	122	101	3.47	0.91	methylated
AL646052	Chromosome	RSc1145	dapA	dihydrodipicolinate synthase	1200736	1200739	GAAAGCAGACAAAAGCGTAAACGTAAATCAGTGGGATTGTA	upstream	methylated	76	97	2.50	0.64	methylated	135	112	3.70	0.91	methylated
AL646052	Chromosome	RSc1181		inner membrane transmembrane protein	1244184	1244187	TGGCGCTGCCGCAGACGTATACATGCGTGCAGCCGATCCGC	intragenic	methylated	124	110	3.94	0.91	methylated	138	119	5.53	1.00	methylated
AL646052	Chromosome	RSc1195/RSc1196	oprB	Carbohydrate-selective porin OprB/DNA-binding transcription regulator protein	1264652	1264655	CAAATCGTTGCGCCCCGTTTACCATGGCGGAGTTTCCGCCC	intragenic / upstream	methylated	158	123	4.23	1.00	methylated	141	116	4.33	0.96	methylated
AL646052	Chromosome	RSc1202		flavoprotein NADH-dependent oxidoreductase	1270775	1270778	GGCTTCCTGCGCATCGGTATACATGCCCGGCGTCCAGGCAT	intragenic	methylated	183	161	3.74	0.95	methylated	203	162	4.07	1.00	methylated
AL646052	Chromosome	RSc1299		tRNA-dihydrouridine synthase A	1385248	1385251	CGGTTCAGGCGCGCAAGTTTACCGGTTCTAGTCCGACAGCC	upstream	methylated	168	107	4.03	1.00	methylated	117	101	3.75	0.91	methylated
AL646052	Chromosome	RSc1302-1303	pepV-	M20 Peptidase Xaa-His dipeptidase - hypothetical protein	1390734	1390737	CGTCGGTAAACCGAACGTTTACCCGGATTTTGTTTGGCGCG	downstream	methylated	155	131	4.47	1.00	methylated	125	123	3.91	0.84	methylated
AL646052	Chromosome	RSc1302-1303	pepV-	M20 Peptidase Xaa-His dipeptidase - hypothetical protein	1390745	1390748	TCGACATCATCCGTCGGTAAACCGAACGTTTACCCGGATTT	downstream	methylated	132	119	3.14	0.98	methylated	141	128	4.36	0.98	methylated
AL646052	Chromosome	RS05738		RRNA (23S rRNA)	1536607	1536610	TATAGTTACGGCCGCCGTTTACCGGGACTTCAATCAAGAGC	intragenic	methylated	181	136	3.99	1.00	methylated	105	126	2.55	0.72	methylated
AL646052	Chromosome	RSc1454		putative signal peptide protein	1555800	1555803	AAAAAAAAAGGCCGCGGTAAACGCGGCCTCCTTCCTGGCGG	upstream	methylated	172	172	3.34	0.83	methylated	237	181	4.19	1.00	methylated
AL646052	Chromosome	RSc3446		bacteriophage protein	1595982	1595985	GACCGTATGGCTTAGGGTTTACGGTGGCCTTGTTTGGCAAT	upstream	methylated	123	105	3.39	0.82	methylated	104	103	3.11	0.81	methylated
AL646052	Chromosome	RSc1493	tISRso14a	ISRSO14-transposase ORFA protein	1598112	1598115	CGGACATGAAGAAGCGGTTTACGGAAGCGCAAATCATCGGG	intragenic	methylated	156	144	3.56	0.81	methylated	135	133	3.51	0.90	methylated
AL646052	Chromosome	RSc1515	gloB	putative hydroxyacylglutathione hydrolase protein	1616299	1616302	CCAAATATAATTGTCGGTAAACGCAGCGATCGCCTCCACGG	intragenic	methylated	98	94	3.15	0.84	methylated	134	105	4.21	1.00	methylated
AL646052	Chromosome	RSc1539		hydrolase protein	1645829	1645832	TGCCCGAAGGCGCACGGTATACCTGCCCGGCATTAGACGCG	upstream	methylated	133	131	2.96	0.89	methylated	175	134	4.10	1.00	methylated
AL646052	Chromosome	RSc1550/RSc1551	tISRso8a/	ISRSO8-transposase orfA protein / hypothetical protein	1662968	1662971	TTCCAGCAGGTCGCACGTAAACTCGACCCCAAGGAAGGCAA	upstream	methylated	102	121	2.76	0.68	methylated	150	140	3.21	0.90	methylated
AL646052	Chromosome	RSc1550/RSc1551	tISRso8a/	ISRSO8-transposase orfA protein / hypothetical protein	1663724	1663727	AAGTTTACGGGCGGCGGTTTACGGTCGTCAAGATGGCAGCG	upstream	methylated	170	136	5.32	0.97	methylated	155	124	5.65	1.00	methylated
AL646052	Chromosome	RSc1550/RSc1551	tISRso8a/	ISRSO8-transposase orfA protein / hypothetical protein	1663738	1663741	CTACGCGACGACGGAAGTTTACGGGCGGCGGTTTACGGTCG	upstream	methylated	207	137	5.84	1.00	methylated	167	132	4.25	0.94	methylated
AL646052	Chromosome	RSc1571/RSc1572	lpsJ/	succinyl-CoA:3-ketoacid-coenzyme A transferase subunit B protein/3-hydroxybutyrate dehydrogenase	1687592	1687595	AGCATGACGTTCTCCGGTTTACAGCAGGTTGACGCCCGTCT	intragenic / upstream	methylated	230	174	5.07	0.99	methylated	211	157	3.66	0.99	methylated
AL646052	Chromosome	RSc1577	thrS	threonyl-tRNA synthetase	1692488	1692491	TCCGTCGCGCGGGTGCGTATACGCGGCGGTTATCATTCTGT	upstream	methylated	204	148	4.50	0.99	methylated	218	147	5.95	1.00	methylated
AL646052	Chromosome	RSc1601	aceF	dihydrolipoamide acetyltransferase	1720862	1720865	GCCGACGGTGTCGGCGGTATACGTGGCAGGCGCGGCGGCCG	intragenic	methylated	196	128	6.62	1.00	methylated	215	139	6.68	1.00	methylated
AL646052	Chromosome	RSc1602		hypothetical protein	1722193	1722196	CATCGTCTTCCTTGGTGTTAACGAAATACTCGTCCTTGAGC	intragenic	methylated	145	103	5.34	0.94	methylated	130	109	3.28	0.88	methylated
AL646052	Chromosome	RSc1603	lpdA	dihydrolipoamide dehydrogenase	1723483	1723486	GCGCACCCAGCGTGCTGTAAACCGTCGCCATTTCCAGGCCG	intragenic	methylated	126	93	5.88	1.00	methylated	177	98	6.32	1.00	methylated
AL646052	Chromosome	RSc1606		hypothetical protein	1726845	1726848	ACCGTGCTCCGACAGCGTAAACACCGAAGCATCGTCGCGCA	intragenic	methylated	141	99	4.61	1.00	methylated	113	91	4.61	0.99	methylated
AL646052	Chromosome	RSc1619	pyrD	dihydroorotate dehydrogenase 2	1737874	1737877	GGCGAAAGGCCGCATTGTAAACGGACGGCGTCGCCGGACGA	upstream	methylated	108	114	2.95	0.81	methylated	161	121	4.89	1.00	methylated
AL646052	Chromosome	RSc1651		hypothetical protein	1775183	1775186	GTAGTACTGCGCGCTGGTATACGGGACCACGGTGTTGAGCC	intragenic	methylated	168	126	5.04	1.00	methylated	173	129	4.48	1.00	methylated
AL646052	Chromosome	RSc1675		hypothetical protein	1794686	1794689	ACGAGAAGAGATCACGGTAAACCCCGATGAAAATGGCCGTT	upstream	methylated	78	86	2.51	0.78	methylated	98	85	3.31	0.89	methylated
AL646052	Chromosome	RSc1698		bacteriophage protein	1817065	1817068	CTGCACCACGAACGGCGTAAACACGTTGTTGCCGTTCGGAT	intragenic	methylated	133	129	3.19	0.82	methylated	192	135	4.44	1.00	methylated
AL646052	Chromosome	RSc1705		hypothetical protein	1821399	1821402	ACGCTATCGCGAAATAGTTAACATAGACCCATCCGCAGCCT	intragenic	methylated	139	139	3.35	0.84	methylated	109	142	2.99	0.69	methylated
AL646052	Chromosome	RSc1708		hypothetical protein	1824216	1824219	GCGAGGGAGGGGAAACGTAAACTAAATAAAATCAGCTGTTT	upstream	methylated	99	76	4.13	0.98	methylated	105	87	4.25	0.89	methylated
AL646052	Chromosome	RSc1743		hypothetical protein	1866053	1866056	GTCGCCATCCCATCGGGTATACCCGATGTTGCAAGCTGGTT	upstream	methylated	100	100	3.05	0.80	methylated	116	101	3.82	0.92	methylated
AL646052	Chromosome	RSc1756	pehB	exo-poly-galacturonase signal peptide protein	1878946	1878949	GTTTCGTCCCGTTCATGTAAACGTTGTAATCGGCCACATCG	intragenic	methylated	121	130	2.96	0.77	methylated	149	152	3.45	0.76	methylated
AL646052	Chromosome	RSc1790		transcription regulator protein	1925308	1925311	CGCAGGGCTTGTAAACGTTTACATCGTAGGCGCCGGCAGTG	upstream	methylated	220	160	4.50	1.00	methylated	120	136	3.05	0.74	methylated
AL646052	Chromosome	RSc1790		transcription regulator protein	1925314	1925317	CGCCTCCGCAGGGCTTGTAAACGTTTACATCGTAGGCGCCG	upstream	methylated	171	143	3.47	0.97	methylated	167	153	4.04	0.85	methylated
AL646052	Chromosome	RSc1803		hypothetical protein	1940828	1940831	TCGCGGGCAAGGCCGCGTTTACCATCGTGACGCTGGCCTCC	intragenic	methylated	225	161	4.77	0.99	methylated	166	154	3.62	0.83	methylated
AL646052	Chromosome	RSc1814		hypothetical protein	1980421	1980424	ATTTTGCACGGAGTACGTTTACCCCTTGCGCGCAGTCCAGG	intragenic	methylated	161	126	4.18	0.98	methylated	101	116	3.65	0.84	methylated
AL646052	Chromosome	RSc1815	ripTAL	Type III effector protein, TAL family	1983788	1983791	ACCGCTTCCAGCGCCGGTTTACCGCCATCATGGCTGGCGAT	intragenic	methylated	186	122	4.64	1.00	methylated	109	118	3.48	0.84	methylated
AL646052	Chromosome	RSc1817		putative siderophore biosynthesis oxidoreductase protein	1986936	1986939	GAGAAACGACGGCAACGTATACCGGTAGCCCGAGCCCGATA	intragenic	methylated	177	183	3.82	0.90	methylated	252	182	4.67	1.00	methylated
AL646052	Chromosome	RSc1841		putative hydrolase protein	2020919	2020922	GTGCCATCCTGGCTGCGTTTACGGCATACAAACCGTTGGCG	intragenic	methylated	193	160	4.91	0.97	methylated	138	129	3.98	0.88	methylated
AL646052	Chromosome	RSc1841-RSc3447	- RipS8	putative hydrolase protein - Type III effector protein SKWP8 remnant (C-terminal fragment) - pseudogene	2021573	2021576	CTTCGAGGGGCCTTTCGTAAACCAGGACTGCGCCGGCGTCA	downstream	methylated	145	150	3.50	0.97	methylated	186	152	4.49	0.93	methylated
AL646052	Chromosome	RSc1888		hypothetical protein	2073666	2073669	CGCAGTAGACGCAGCCGTTAACGCGCGAGACCACGGTGCTG	intragenic	methylated	125	101	4.44	1.00	methylated	112	100	3.51	0.93	methylated
AL646052	Chromosome	RSc1894-1895		methyl-accepting chemotaxis transducer transmembrane protein - putative transcription regulator protein	2083009	2083012	GGGGCCCGGCCAACTGGTTTACCGTATCCGTCGTCGCCTTT	downstream	methylated	176	159	3.91	1.00	methylated	123	153	3.12	0.81	methylated
AL646052	Chromosome	RSc1898		phage-like protein	2087460	2087463	TGGCGCCGGGTGCCATGTATACCGGCACGGGCACCCAGCTC	intragenic	methylated	248	206	4.87	1.00	methylated	335	212	4.83	1.00	methylated
AL646052	Chromosome	RSc1942		hypothetical protein	2116235	2116238	GCGCATGGAGGTCGATGTTTACGGGAAGCGCTACCCGGTCT	intragenic	methylated	174	150	3.59	0.87	methylated	121	146	2.98	0.70	methylated
AL646052	Chromosome	RSc1944		putative VGR-related protein	2121078	2121081	ACGGCACGCTGCGCTGGTTTACCGGGCACGTGGCGGAATTC	intragenic	methylated	189	142	3.45	1.00	methylated	152	127	3.80	1.00	methylated
AL646052	Chromosome	RSc2023		hypothetical protein	2201209	2201212	GCCCGTGCGCTGCGCGGTTAACCAGCCCATGGCGCCGGTGA	intragenic	methylated	170	147	3.78	0.99	methylated	228	149	5.95	1.00	methylated
AL646052	Chromosome	RSc2064	tpiA	triosephosphate isomerase	2236852	2236855	ACAACGCGGCCGAACTGTTTACGATGGCAGACATCGATGGC	intragenic	methylated	158	131	5.44	0.93	methylated	115	128	3.04	0.77	methylated
AL646052	Chromosome	RSc2066		hypothetical protein	2239627	2239630	GTCCAGCCGTTTTTTTGTTTACACTGCGTCGCGGGTTCCAC	upstream	methylated	148	118	3.75	0.91	methylated	120	119	4.15	0.79	methylated
AL646052	Chromosome	RSc2094/RSc2095	/xdhA	transcription regulator protein/putative xanthine dehydrogenase (subunit A) oxidoreductase protein	2267247	2267250	AACGCCAGAATCGGGGGTTTACCCACCGGCCGCGATCTGGC	upstream	methylated	178	131	3.54	1.00	methylated	97	124	2.65	0.68	methylated
AL646052	Chromosome	RSc2100		hypothetical protein	2274934	2274937	AGTGGGTGTCCGGGCCGTATACGAACCAATGACGCACCTTT	intragenic	methylated	200	164	4.54	1.00	methylated	191	162	3.73	0.92	methylated
AL646052	Chromosome	RSc2109		hypothetical protein	2284363	2284366	GCGGTGCGGCCATGATGTATACCGTTGTCTCGATTTTTCTG	intragenic	methylated	150	121	3.91	1.00	methylated	168	117	3.79	1.00	methylated
AL646052	Chromosome	RSc2113		putative oxidoreductase protein	2288780	2288783	CCCGCTCGCGCCCCATGTTTACGGCGCACTTTGCTGCAACG	intragenic	methylated	183	173	4.10	0.89	methylated	173	166	3.28	0.88	methylated
AL646052	Chromosome	RSc2113-2114		putative oxidoreductase protein - transcription regulator protein	2290189	2290192	GCCGTGTCTCGCGCTCGTAAACCCTGATGGCATGCTGTCTA	downstream	methylated	103	143	2.54	0.70	methylated	198	153	4.33	0.98	methylated
AL646052	Chromosome	RSc2124/RSc2125	/pepN	lipoprotein transmembrane/aminopeptidase N	2302347	2302350	GCGCGGGTGACTCTGAGTAAACAGGCGGCGCGCCCGGCCCA	upstream	methylated	122	140	3.05	0.78	methylated	142	138	3.68	0.84	methylated
AL646052	Chromosome	RSc2129	dalD	putative D-arabinitol dehydrogenase oxidoreductase protein	2309329	2309332	CGGCACCTTGCCCTACGTATACCAGGACGGCGTGATGGATG	intragenic	methylated	231	179	4.49	1.00	methylated	191	170	3.89	0.98	methylated
AL646052	Chromosome	RSc2129	dalD	putative D-arabinitol dehydrogenase oxidoreductase protein	2310209	2310212	CGTGCCGGATCGTGTCGTTTACGGTCACCGAAGGCGGGTAT	intragenic	methylated	178	163	4.01	0.82	methylated	182	150	3.97	0.95	methylated
AL646052	Chromosome	RSc2132	ripJ	Type III effector protein RipJ	2314076	2314079	GCAGTACAAAGAGGGGGTTTACCGTGCGGATGAGAGGAAGG	intragenic	methylated	226	174	3.51	1.00	methylated	83	165	2.20	0.56	methylated
AL646052	Chromosome	RSc2143		transmembrane ABC transporter protein	2325993	2325996	CATGATCCTGCATCCGGTATACGGGCTCGTCGCGAGCGCGA	intragenic	methylated	228	186	4.67	0.97	methylated	211	190	3.99	1.00	methylated
AL646052	Chromosome	RSc2176	tISRso5	ISRSO5-transposase protein	2360129	2360132	ATGTAAACTTAGACCAGTTAACAACGGAACAGGACACTAGG	upstream	methylated	92	175	2.55	0.52	methylated	162	188	3.60	0.87	methylated
AL646052	Chromosome	RSc2176	tISRso5	ISRSO5-transposase protein	2360143	2360146	GATGCCAACATCCTATGTAAACTTAGACCAGTTAACAACGG	upstream	methylated	109	162	2.56	0.63	methylated	187	191	3.06	0.88	methylated
AL646052	Chromosome	RSc2201		putative signal peptide protein	2383686	2383689	AACAGCCAGGGCCGGAGTATACCGGTACCCCGCCGGCATCA	upstream	methylated	180	197	3.23	0.92	methylated	230	196	3.92	0.94	methylated
AL646052	Chromosome	RSc2204		hypothetical protein	2386986	2386989	CCGCCAAACCGGCAACGTATACTCGCCAGCCTGATCGCGCC	upstream	methylated	213	167	4.60	1.00	methylated	219	174	4.81	1.00	methylated
AL646052	Chromosome	RSc2236	valS	valyl-tRNA synthetase	2429871	2429874	TGGCGGCGGCATCGGTGTAAACCTTCACTTCCGACAGCTTG	intragenic	methylated	151	135	3.56	0.91	methylated	210	147	5.85	1.00	methylated
AL646052	Chromosome	RSc2247		transmembrane ABC transporter protein	2440172	2440175	GGCCGGCATCAACCCGGTTTACTGGCAGTTCTGGATCGGCC	intragenic	methylated	182	161	4.42	0.89	methylated	185	151	4.16	1.00	methylated
AL646052	Chromosome	RSc2268	TISRso_a	ISRSO8-transposase orfA protein	2459276	2459279	TTCCAGCAGGTCGCACGTAAACTCGACCCCAAGGAAGGCAA	upstream	methylated	160	146	3.48	0.88	methylated	175	144	3.71	0.95	methylated
AL646052	Chromosome	RSc2276	ragA	Polysaccharide biogenesis protein	2472707	2472710	AGTTGCTTTCCATGTGGTTAACAAGCCGCCGACAGCGGCGC	upstream	methylated	119	144	2.68	0.79	methylated	190	146	3.98	0.98	methylated
AL646052	Chromosome	RSc2283		hypothetical protein	2477403	2477406	GCGTTCTGCGCTGCATGTAAACGCCCCGGCATCATCGCGAA	upstream	methylated	218	189	3.51	0.96	methylated	276	204	4.04	1.00	methylated
AL646052	Chromosome	RSc2293		hypothetical protein	2487223	2487226	GCGGCGACCGCGAGCCGTATACCGATGCGACGCTGGCGCGG	intragenic	methylated	137	130	4.02	0.92	methylated	170	131	5.03	1.00	methylated
AL646052	Chromosome	RSc2297		putative signal peptide protein	2494549	2494552	AGTGGCACACGAACCTGTATACGCGCACCTTCATCGATCTG	intragenic	methylated	187	159	5.12	0.99	methylated	181	156	3.76	0.93	methylated
AL646052	Chromosome	RSc2298		putative signal peptide protein	2498553	2498556	TCGCGGGGCCGCTGCTGTTTACGACCACCACCACGCCTGGC	intragenic	methylated	228	182	4.91	0.99	methylated	213	179	3.58	0.95	methylated
AL646052	Chromosome	RSc2299		signal peptide protein	2500393	2500396	CGGCCGGAGCGGCGCTGTATACGGCATTGGTCGGGCAGCAG	intragenic	methylated	190	130	5.63	1.00	methylated	172	141	4.02	0.98	methylated
AL646052	Chromosome	RSc2312		two-component response regulator transcription regulator protein	2513863	2513866	TGGGGGGCTATGGGTCGTTTACGCAGGCCCCATCGGGCTTT	upstream	methylated	267	208	4.84	1.00	methylated	183	197	4.83	0.92	methylated
AL646052	Chromosome	RSc2318		transcription regulator protein	2518545	2518548	TGCGCGTGAGTCGTTTGTATACGGATTAGCGCGGAGATGTC	intragenic	methylated	263	189	4.54	1.00	methylated	266	194	5.45	1.00	methylated
AL646052	Chromosome	RSc2319		hypothetical protein	2519484	2519487	CATCGCGCCCATTTTGGTAAACCACTTCACGGGAAGTCTCA	intragenic	methylated	161	173	2.98	0.89	methylated	224	184	3.82	0.95	methylated
AL646052	Chromosome	RSc2322		transcription regulator protein	2521475	2521478	TTGCCTTTAGTCAACGGTTTACAGTCCGATCCACCTTCCAC	upstream	methylated	214	196	3.49	0.91	methylated	161	188	2.84	0.81	methylated
AL646052	Chromosome	RSc2326		putative lipoprotein	2527130	2527133	GACCCGCATGGTTAGCGTTTACGGACGAAAGAACCACGGTC	upstream	methylated	140	201	2.85	0.64	methylated	137	195	2.75	0.65	methylated
AL646052	Chromosome	RSc2328		signal peptide protein	2528834	2528837	GCGCATAGGCGGCCACGTAAACCAGCGCCTTCACATTGGCT	intragenic	methylated	205	170	4.91	1.00	methylated	237	184	4.59	1.00	methylated
AL646052	Chromosome	RSc2338	rarA	recombination factor protein RarA	2537137	2537140	ACGTGGAGAGCGGCCTGTTTACCTTCATCGGCGCGACCACC	intragenic	methylated	202	155	4.48	1.00	methylated	159	143	3.96	0.98	methylated
AL646052	Chromosome	RSc2406	tISRso14a	ISRSO14-transposase ORFA protein	2612818	2612821	CGGACATGAAGAAGCGGTTTACGGAAGCGCAAATCATCGGG	intragenic	methylated	215	179	4.57	0.96	methylated	160	171	3.25	0.88	methylated
AL646052	Chromosome	RSc2440	livH2	putative amino-acid transmembrane ABC transporter protein	2646216	2646219	GGCCGGCCTGATGGGTGTTAACCCCAACTTCGTCATCTCCG	intragenic	methylated	167	124	4.67	1.00	methylated	158	126	4.64	1.00	methylated
AL646052	Chromosome	RSc2449	nadA	quinolinate synthetase	2655450	2655453	GGGGCTTTTCTTTTGGGTAAACTTCCTCCATTCATTCTCTT	upstream	methylated	142	162	2.68	0.80	methylated	265	176	4.03	1.00	methylated
AL646052	Chromosome	RSc2470		rhs-related protein	2679310	2679313	AGGGTAACGTACAAACGTTAACCGATCCGGATGGCCGAACG	intragenic	methylated	245	187	4.00	0.98	methylated	259	183	5.86	0.97	methylated
AL646052	Chromosome	RSc2472-2473		putative transmembrane protein - hypothetical protein	2683486	2683489	TTCATGCGTGACGCGGGTTTACGGTCAATGGCGGGGAGTGG	downstream	methylated	183	167	3.44	0.85	methylated	81	160	2.14	0.59	methylated
AL646052	Chromosome	RSc2473		hypothetical protein	2683856	2683859	ACTCAAACCATCAGGAGTTTACAAATGAAGGTTGCATCTTT	upstream	methylated	227	174	5.35	1.00	methylated	180	164	3.21	0.93	methylated
AL646052	Chromosome	RSc2485		hypothetical protein	2692944	2692947	TTCATTGGCGACGCTTGTAAACCTCGGGCGTTTCGCTATAC	upstream	methylated	162	166	3.87	0.99	methylated	227	174	6.46	1.00	methylated
AL646052	Chromosome	RSc2491		putative signal peptide protein	2697793	2697796	TTTTATAGATCAGTGAGTTAACCAACGACCCGCTAAATGAG	upstream	methylated	134	218	2.48	0.67	methylated	253	211	4.54	1.00	methylated
AL646052	Chromosome	RSc2522		hypothetical protein	2729380	2729383	GGGCCTGTTAAAGCCCGTTAACAAGCCACCATGAGCAGGGC	upstream	methylated	194	148	4.46	0.97	methylated	152	159	3.33	0.84	methylated
AL646052	Chromosome	RSc2534		3-hydroxyacyl-CoA dehydrogenase type II oxidoreductase protein	2741383	2741386	CTTCGAGGTAATTGACGTTTACGTCAACGTCATATGTTACC	upstream	methylated	143	105	3.36	0.96	methylated	57	106	2.20	0.47	methylated
AL646052	Chromosome	RSc2542		putative lipoprotein transmembrane	2750691	2750694	CTTTGCGCCCATCCGCGTTAACACGGAGTTGGATGGATTAG	upstream	methylated	134	162	2.90	0.69	methylated	153	154	3.91	0.83	methylated
AL646052	Chromosome	RSc2561		lipoprotein	2769503	2769506	ACAAACCGTCTGGTCGGTTTACATCCAAGGCGACCGATGC	upstream	unmethylated					unmethylated					unmethylated
AL646052	Chromosome	RSc2602	traF	conjugal transfer TraF transmembrane protein	2807440	2807443	CGCCCCGACCACTACGGTAAACGCACCTGCCGTTGCGCCGC	intragenic	methylated	177	153	4.64	0.92	methylated	199	164	6.33	0.99	methylated
AL646052	Chromosome	RSc2612		hypothetical protein	2813720	2813723	GCTGGGCGTACACGTTGTTTACCTTGTCCCAGAAATTAATC	intragenic	methylated	82	171	2.12	0.49	methylated	77	160	2.18	0.51	methylated
AL646052	Chromosome	RSc2638		putative thioredoxin protein	2841433	2841436	CGGTGGCCGCACCGAAGTAAACCGCGCTCCCGTCCATGTCC	upstream	methylated	168	147	4.17	1.00	methylated	213	149	5.48	1.00	methylated
AL646052	Chromosome	RSc2643	hemH	ferrochelatase	2843261	2843264	CCGAGTGGCTGCAGCCGTATACCGCGCCCACGCTCGAAGAG	intragenic	methylated	203	153	5.23	1.00	methylated	229	150	5.07	1.00	methylated
AL646052	Chromosome	RSc2646/RSc2647	hutH/hutU	histidine ammonia-lyase/urocanate hydratase	2847903	2847906	AAATTGCCCATGATTGGTTAACCGGATCCCGCATTGCCATG	upstream / intragenic	methylated	221	179	4.08	0.99	methylated	142	187	2.67	0.82	methylated
AL646052	Chromosome	RSc2654		serine protease protein	2856885	2856888	CGAATACGGACTAGGTGTAAACCCTGGTGTCGGCCGTTTGC	upstream	methylated	32	140	1.76		methylated	70	139	2.42	0.46	methylated
AL646052	Chromosome	RSc2659	tldD	TldD protein	2868302	2868305	GAGCGGGTCGTTGGGGGTATACAGTGCGCGACCGCCCTGGC	intragenic	methylated	304	204	5.39	1.00	methylated	247	210	4.10	1.00	methylated
AL646052	Chromosome	RSc2675	pilY1	putative type IV fimbrial biogenesis PILY1- related protein signal peptide	2884521	2884524	GCAAGCTGAGCCGGCTGTATACCAATGCGCCCGAAATCAAG	intragenic	methylated	216	140	4.80	1.00	methylated	170	145	4.36	0.92	methylated
AL646052	Chromosome	RSc2677	pilW	putative type IV fimbrial biogenesis pilw-related protein transmembrane	2887671	2887674	GACCGTGCCGGTGGCGGTATACGGCTATGCGGCCGGAGCGA	intragenic	methylated	289	186	5.22	1.00	methylated	221	184	5.62	1.00	methylated
AL646052	Chromosome	RSc2680	pilE2	type IV fimbrial biogenesis transmembrane protein	2889200	2889203	CGACGGCTCCGCCGGCGTATACGCTGAATGCAACGCCGACG	intragenic	methylated	235	200	4.15	0.94	methylated	215	197	3.58	0.90	methylated
AL646052	Chromosome	RSc2701		hypothetical protein	2908886	2908889	ACACGGCAGAGCGAGCGTTTACCTGGTACTTCAACACGCCC	upstream	methylated	309	188	4.63	1.00	methylated	152	173	3.69	0.76	methylated
AL646052	Chromosome	RSc2710		lipoprotein	2914381	2914384	CCCCCCCGATACCGCAGTAAACGGGTGAGCGCGCCGGTTTA	upstream	methylated	143	137	3.53	0.84	methylated	209	142	5.51	1.00	methylated
AL646052	Chromosome	RSc2710		lipoprotein	2914720	2914723	GGGATCCTGCACACGGGTAAACCGCCCGGGGGCGCGGTTTA	upstream	methylated	140	142	4.02	0.92	methylated	177	155	4.18	0.98	methylated
AL646052	Chromosome	RSc2712	queA	S-adenosylmethionine:tRNA ribosyltransferase- isomerase	2917732	2917735	CGCAAAGTCCGACATTGTAAACGTCCTGTGCCCGCTCGCGC	upstream	methylated	146	153	3.37	0.82	methylated	211	149	5.96	1.00	methylated
AL646052	Chromosome	RSc2736	phcS	transmembrane sensor histidine kinase transcription regulator protein	2945783	2945786	CGGGCGGCAACTGGCGGTTTACTTCCACGCCGCGCAGCTCG	intragenic	methylated	195	141	5.82	1.00	methylated	148	141	3.31	0.89	methylated
AL646052	Chromosome	RSc2745	dapB	dihydrodipicolinate reductase oxidoreductase protein	2956374	2956377	GCTGGCCGAGCGCGCGGTTTACGCGCGCGAGGGTGAGACCG	intragenic	methylated	195	145	5.68	1.00	methylated	157	122	4.16	0.99	methylated
AL646052	Chromosome	RSc2766		guanyl-specific ribonuclease precursor signal peptide protein	2977472	2977475	CTTCTGAGCACATGAGGTTTACGCTAGGTCGGACGGGTTCA	upstream	methylated	128	120	3.24	0.81	methylated	106	118	2.86	0.82	methylated
AL646052	Chromosome	RSc2775	ripW	Type III effector protein RipW (formerly PopW), harpin with pectate lyase domain	2986938	2986941	GGCACGCGGGGGCTTCGTAAACCTGCACTCAGTTGCGGTTT	upstream	methylated	124	137	3.03	0.83	methylated	163	140	4.87	0.90	methylated
AL646052	Chromosome	RSc2795		hypothetical protein	3004675	3004678	GTGCATCTGTGTGGCTGTAAACCGGCATGAACATTGGGTTT	upstream	methylated	111	192	2.43	0.66	methylated	173	192	3.02	0.74	methylated
AL646052	Chromosome	RSc2797		putative hemagglutinin-related transmembrane protein	3007350	3007353	CGCCGCTGCCGCCGCCGTTTACGAGGCCGCCGGCGCTCGCC	intragenic	methylated	310	212	5.15	1.00	methylated	215	197	3.81	0.94	methylated
AL646052	Chromosome	RSc2810		hypothetical protein	3024444	3024447	AGGTCAGGCCGCTGCGGTAAACTGCGCAAATGGTGATTGTA	upstream	methylated	137	156	4.20	0.90	methylated	172	174	3.14	0.86	methylated
AL646052	Chromosome	RSc2825	pilB	type IV pilus assembly protein	3039075	3039078	GCGCAGCAGCGCCTCGGTAAACAGCTTCTGCAGGAAGCGCA	intragenic	methylated	191	180	4.03	0.92	methylated	219	183	4.17	1.00	methylated
AL646052	Chromosome	RSc2866	dppF1	oligopeptide ATP-binding ABC transporter protein	3088552	3088555	CGTCGCCCAACCATCCGTATACGCGGGCCTTGCTTGCCGAA	intragenic	methylated	130	128	3.83	0.84	methylated	127	136	3.18	0.76	methylated
AL646052	Chromosome	RSc2870	dppA1	periplasmic dipeptide transport protein	3093112	3093115	ACCGCGTCATCTATCTGTATACGGACGACAAGCGTGACCCG	intragenic	methylated	233	178	4.15	1.00	methylated	242	183	4.39	1.00	methylated
AL646052	Chromosome	RS00482		RRNA (23S rRNA)	3097116	3097119	CTTGATTGAAGTCCCGGTAAACGGCGGCCGTAACTATAACG	intragenic	methylated	172	193	3.05	0.78	methylated	270	214	3.93	1.00	methylated
AL646052	Chromosome	RSc2907		putative signal peptide protein	3133321	3133324	GCAACATTTTGATAACGTTTACGGCCCTCCGTTTCGCCGAT	upstream	methylated	184	144	4.06	0.97	methylated	139	136	3.93	0.90	methylated
AL646052	Chromosome	RSc2918		putative extracytoplasmic function sigma factor (IRON-regulated) transcription regulator protein	3145217	3145220	TTACCCGCAAAGCCGCGTAAACCCTGGGCGAGCGATCCAGT	upstream	methylated	144	192	2.71	0.74	methylated	226	204	4.14	0.89	methylated
AL646052	Chromosome	RSc2920		putative hydroxamate-type ferrisiderophore receptor signal peptide protein	3147365	3147368	GGTCGATACCGATGCCGTATACCGCAGGGCCTCGTTGACGC	intragenic	methylated	226	185	4.88	1.00	methylated	231	178	5.71	1.00	methylated
AL646052	Chromosome	RSc2927	petC	putative cytochrome C1 precursor transmembrane protein	3157713	3157716	ACTGGAAGGACATCAAGTAAACTCCATGCTTTTTCCGGCCA	intragenic	methylated	197	190	3.74	0.89	methylated	255	198	3.99	1.00	methylated
AL646052	Chromosome	RSc2934		hypothetical protein	3165180	3165183	ATTCCGGTCGGGCCGGGTTTACTCGCGCATCAAGATCAGCT	intragenic	methylated	265	194	5.28	1.00	methylated	146	162	2.82	0.85	methylated
AL646052	Chromosome	RSc2937		putative periplasmic IRON-binding signal peptide protein	3168823	3168826	TGGTATCGGTGGTCGCGTAAACCACGACCTTGCCTTCCTTC	intragenic	methylated	162	164	3.84	0.93	methylated	224	173	3.79	1.00	methylated
AL646052	Chromosome	RSc2939		ABC transporter ATP-binding protein	3172360	3172363	GCCCATGAACTCGGCGGTAAACAGCGTTTCCGGCGCGCCGT	intragenic	methylated	187	171	3.72	0.88	methylated	285	190	4.78	1.00	methylated
AL646052	Chromosome	RSc2944	hisE	phosphoribosyl-ATP pyrophosphatase	3175043	3175046	GACGCCCGACGACGTGGTTAACGAACTGGCGCGCCGCGAAG	intragenic	methylated	195	179	4.11	0.94	methylated	222	181	3.50	0.99	methylated
AL646052	Chromosome	RSc2948	hisH	imidazole glycerol phosphate synthase subunit HisH	3177516	3177519	CCGAATACGGTGTGCGGTTTACCTGCGCCATTGCCCGGGAT	intragenic	methylated	168	199	3.21	1.00	methylated	211	183	4.18	1.00	methylated
AL646052	Chromosome	RSc2963		hypothetical protein	3191616	3191619	GGTTTACATCCACATGGTTTACATGGGTGATGGACGGCCGG	upstream	methylated	161	152	4.17	0.94	methylated	140	146	3.63	0.99	methylated
AL646052	Chromosome	RSc2963		hypothetical protein	3191631	3191634	GGCTGGCGCCTTCATGGTTTACATCCACATGGTTTACATGG	upstream	methylated	211	150	4.65	1.00	methylated	161	145	3.96	0.97	methylated
AL646052	Chromosome	RSc2974	pilN	fimbrial type-4 assembly membrane transmembrane protein	3206853	3206856	CAAGCAGATCGCCGAGGTTAACACCCTCAAGAAGGACATCG	intragenic	methylated	229	205	3.63	1.00	methylated	232	201	4.06	0.97	methylated
AL646052	Chromosome	RSc2976	mrcA	penicillin-binding 1 transmembrane protein	3209528	3209531	GACGTTCAGGCCGCGCGTATACGTCTCTTCGCGGTACTGCG	intragenic	methylated	272	209	5.08	1.00	methylated	267	208	5.68	1.00	methylated
AL646052	Chromosome	RSc2984		hypothetical protein	3216868	3216871	AAGGCACGCTCCGCGTGTTTACTGCTCTAGAGGGCGCGATC	upstream	methylated	179	167	3.70	1.00	methylated	123	162	2.76	0.69	methylated
AL646052	Chromosome	RSc2988		GTPase EngB	3221250	3221253	ATTGTACAATACGGCGGTTTACGGACGTCCCCACAGACCGT	upstream	methylated	222	186	3.76	0.92	methylated	178	174	3.64	0.97	methylated
AL646052	Chromosome	RSc2988		GTPase EngB	3221328	3221331	ATGCGCGGCAATGCCTGTAAACTGCGGTCGTAGACTGCGGT	upstream	methylated	176	174	3.55	0.89	methylated	209	187	3.78	0.93	methylated
AL646052	Chromosome	RSc2990	dsbD	thiol:disulfide interchange transmembrane protein	3224298	3224301	TGGGGATGGCGGTGGTGTATACGGCGGTCGGCGTGGCGGCC	intragenic	methylated	237	261	3.42	0.81	methylated	261	254	3.79	0.91	methylated
AL646052	Chromosome	RSc3027		signal peptide protein	3248329	3248332	GCCCGGCACCTACCTGGTTTACGTGAACTACTACGGCAGCG	intragenic	methylated	129	157	2.80	0.68	methylated	185	146	3.40	1.00	methylated
AL646052	Chromosome	RSc3032		hypothetical protein	3259039	3259042	CCGATTTTGAGGGGACGTTAACCTACGTTCCGTCCGGGAAC	upstream	methylated	183	144	3.57	1.00	methylated	160	140	4.26	1.00	methylated
AL646052	Chromosome	RS05581		RRNA (23S rRNA)	3275326	3275329	CTTGATTGAAGTCCCGGTAAACGGCGGCCGTAACTATAACG	intragenic	methylated	157	195	2.99	0.74	methylated	239	211	4.13	0.99	methylated
AL646052	Chromosome	RSc3057	mdoD	glucan biosynthesis protein D	3294471	3294474	TGGCGCTGGCGCCAGGGTTAACACCTAGCACTGCATCGGCC	upstream	methylated	168	155	4.23	0.93	methylated	150	142	3.49	0.91	methylated
AL646052	Chromosome	RSc3084		hypothetical protein	3322693	3322696	ATACATAAAGAAACAAGTAAACATTTACGATGCGGCCTCCC	upstream	methylated	147	193	2.81	0.74	methylated	213	204	3.22	0.85	methylated
AL646052	Chromosome	RSc3084		hypothetical protein	3322711	3322714	TTTATTACTACTATTTGTATACATAAAGAAACAAGTAAACA	upstream	methylated	189	197	2.97	0.78	methylated	190	208	3.00	0.83	methylated
AL646052	Chromosome	RSc3092		putative signal peptide protein	3329857	3329860	TCGGCACCGGGTAGCCGTAAACCGTGCCGCCGGCTTCGCGG	intragenic	methylated	127	129	3.69	0.97	methylated	196	145	4.77	0.98	methylated
AL646052	Chromosome	RSc3118		putative transmembrane protein	3357494	3357497	CATTGGTGCTGGTGAGGTAAACCTCGTAACCCTGGGCACAG	intragenic	methylated	155	133	3.38	0.99	methylated	153	155	2.97	0.87	methylated
AL646052	Chromosome	RSc3118		putative transmembrane protein	3357774	3357777	AGCACTGTCGGAGACAGTAAACGATCGGGCTGCGGGTGCAG	intragenic	methylated	117	141	2.54	0.70	methylated	180	155	4.04	0.90	methylated
AL646052	Chromosome	RSc3132		putative transcription regulator protein	3378821	3378824	GTTGACGATCAAATCCAGTTTACTGGATAATGAATCTACTA	upstream	unmethylated					unmethylated					unmethylated
AL646052	Chromosome	RSc3150		putative transmembrane protein	3399998	3400001	TCTACTACTACCATTTGTATACATAAAGAAATAAGTCAGAA	upstream	methylated	184	169	3.01	0.85	methylated	194	177	3.61	0.91	methylated
AL646052	Chromosome	RSc3152		hypothetical protein	3404639	3404642	GAGCAATCCCTCGATTGTTTACGGTAGAAGCAAGTCGGCGG	intragenic	methylated	207	210	3.09	0.79	methylated	175	191	3.71	0.81	methylated
AL646052	Chromosome	RSc3153		hypothetical protein	3405784	3405787	GGAGAAGGATGCCTATGTTAACGAAAACGGCCTGACAGCCT	intragenic	methylated	256	207	4.14	0.97	methylated	167	209	2.78	0.79	methylated
AL646052	Chromosome	RSc3154		signal peptide protein	3408082	3408085	GCGGCAAGACCCGGTCGTTTACGCAGCAGGCATTGCTGGCG	intragenic	methylated	242	182	4.85	1.00	methylated	216	163	4.46	1.00	methylated
AL646052	Chromosome	RSc3155		putative antibiotic hydrolase signal peptide protein	3408695	3408698	GCTCCGGCTTGCTCTGGTTTACCGAGGCCGGTGTCTTCGCG	intragenic	methylated	235	174	5.01	1.00	methylated	170	163	4.18	0.97	methylated
AL646052	Chromosome	RSc3155		putative antibiotic hydrolase signal peptide protein	3409379	3409382	CGGACGGCAGCAAATGGTTTACCGAGACCGCGGGCATCGGT	intragenic	methylated	242	179	5.45	1.00	methylated	165	176	3.33	0.85	methylated
AL646052	Chromosome	RSc3155		putative antibiotic hydrolase signal peptide protein	3409505	3409508	CGGATGACGGCGTCTGGTTTACCGACAGCGGGACGCGCGCC	intragenic	methylated	231	181	5.51	1.00	methylated	192	166	3.72	0.98	methylated
AL646052	Chromosome	RSc3157		hypothetical protein	3412476	3412479	CCCGACACGCTTTTCGGTAAACTGACGCCATTGTTTCCGTT	upstream	methylated	203	170	4.60	1.00	methylated	237	173	4.37	1.00	methylated
AL646052	Chromosome	RSc3160		two component sensor histidine kinase transcription regulator protein	3416502	3416505	GCCGCGCGCTGACATGGTTTACGCGGGCGCTGGTCGGGATG	intragenic	methylated	171	153	3.82	0.89	methylated	97	150	2.97	0.73	methylated
AL646052	Chromosome	RSc3167		hypothetical protein	3426821	3426824	CTTCAGGCTGGGATTGGTTTACCAGCAACAGAAGTTGTTCC	intragenic	methylated	165	189	2.81	0.81	methylated	87	168	2.10	0.54	methylated
AL646052	Chromosome	RSc3175		hypothetical protein	3434320	3434323	CCCGCACGTGATCAACGTTTACATGAACGCGACGCTTCCTC	intragenic	methylated	234	203	3.92	0.97	methylated	127	180	2.95	0.66	methylated
AL646052	Chromosome	RSc3177		Cyclic nucleotide binding domain-containing protein	3435903	3435906	GCGCCGATAATGCAGGGTTAACTGTGGCGGGAGAAGGGATA	upstream	methylated	110	162	2.69	0.60	unmethylated					hemimethylated strand -
AL646052	Chromosome	RSc3188		putative hemagglutinin-related protein	3454359	3454362	ATACGCAGGGCGCGGGGTTTACGAACACGCCACGGGTGACG	intragenic	methylated	192	156	3.62	0.95	methylated	207	141	4.13	1.00	methylated
AL646052	Chromosome	RSc3196		hypothetical protein	3459176	3459179	GCGAAGAGATGTGTTTGTTTACGAACGCCCCTGATTGCCTT	upstream	methylated	140	128	3.51	0.83	methylated	87	127	2.60	0.58	methylated
AL646052	Chromosome	RSc3205		transmembrane drug efflux protein	3467746	3467749	GTGCGGAAGACCCGGCGTTTACGGTCAAGGTGATGACCATC	intragenic	methylated	159	181	3.15	0.86	methylated	138	179	2.82	0.70	methylated
AL646052	Chromosome	RSc3213		hypothetical protein	3474341	3474344	GTTGTGGCGTCGTCATGTTTACTCCTTCGAGGTGGTTTGAA	upstream	methylated	218	150	4.84	1.00	methylated	113	137	2.79	0.74	methylated
AL646052	Chromosome	RSc3222		putative VGR-related protein	3485391	3485394	GCGGCTGTTTCCGTTTGTTTACCAGTCTTCCGAAAGGTGAA	upstream	methylated	263	220	3.92	1.00	methylated	179	209	3.23	0.76	methylated
AL646052	Chromosome	RSc3249		putative signal peptide protein	3505342	3505345	TTTGTGCGTTGTAGCCGTTTACCGTGGTGGTGGTGCCGAAG	intragenic	methylated	190	170	3.31	1.00	methylated	100	158	2.39	0.60	methylated
AL646052	Chromosome	RSc3249		putative signal peptide protein	3505476	3505479	GGTCCCGTAGGTGTTGGTATACCCGTTCCCATAACTCTGCG	intragenic	methylated	189	162	3.53	1.00	methylated	185	165	3.85	0.98	methylated
AL646052	Chromosome	RSc3251		hypothetical protein	3506638	3506641	CTTCGAAAAAGGAATGGTTTACAGCATTGGAAAAGTTCGTG	intragenic	methylated	201	162	3.73	0.90	methylated	120	162	2.44	0.77	methylated
AL646052	Chromosome	RSc3258/RSc3259		hypothetical protein / hypothetical protein	3513157	3513160	GGGACAGACCTCGATGGTTTACGCGGCGGTGCGCGCGGGCG	upstream / intragenic	methylated	144	142	3.38	0.81	methylated	124	144	2.90	0.97	methylated
AL646052	Chromosome	RSc3285		putative Leu/Ile/Val-binding signal peptide protein	3537644	3537647	CTTTGTGAAGTCCAGCGTAAACCCGCCGAGATCGACGCGCG	intragenic	methylated	215	160	4.58	1.00	methylated	205	160	4.22	0.94	methylated
AL646052	Chromosome	RSc3289	rep	ATP-dependent DNA helicase REP protein	3542665	3542668	TGTACCGTGCCGAGCGGTAAACCTGGGGCGAGCGAGTTCTG	upstream	methylated	228	184	4.65	1.00	methylated	289	192	4.70	1.00	methylated
AL646052	Chromosome	RSc3314		hypothetical protein	3575392	3575395	GCAGTGCCACGTTTCCGTTTACCCTGCAGGGAGACCGCATC	intragenic	methylated	207	162	3.92	1.00	methylated	204	157	4.85	1.00	methylated
AL646052	Chromosome	RSc3330		putative signal peptide protein	3593502	3593505	CACGTGGCGCCGGCGGGTATACCGGCTCACGCAATGTGCGT	intragenic	methylated	184	139	5.05	1.00	methylated	185	134	5.24	1.00	methylated
AL646052	Chromosome	RSc3332		transcription regulator protein	3595512	3595515	ATGCGCCGTAAAAGCCGTTAACTTCGGCAAAGGCCGCCGAT	intragenic	methylated	177	140	4.86	1.00	methylated	130	131	3.97	0.88	methylated
AL646052	Chromosome	RSc3358		hypothetical protein	3618060	3618063	ACAAATAGTAGTAGTAGTAAACGCCGTGCCTTTTCTGTGGA	upstream	methylated	171	194	2.83	0.80	methylated	217	206	3.46	0.91	methylated
AL646052	Chromosome	RSc3359	dbhB	histone-like DNA-binding protein HU-beta (NS1)	3618080	3618083	TTACCTTTTTCTTTATGTATACAAATAGTAGTAGTAGTAAA	upstream	methylated	170	212	2.73	0.73	methylated	172	207	2.84	0.73	methylated
AL646052	Chromosome	RSc3359	dbhB	histone-like DNA-binding protein HU-beta (NS1)	3618098	3618101	GGCAGTCGATCGATGGGTTTACCTTTTTCTTTATGTATACA	upstream	methylated	152	193	2.53	0.77	methylated	152	174	2.87	0.89	methylated
AL646052	Chromosome	RSc3370/RSc3371		hypothetical protein/putative transmembrane ABC transporter protein	3630591	3630594	GGCGGCAAGCCGCCTAGTTTACCTTGCGTAGCGCCAGACCC	upstream	methylated	269	195	3.67	1.00	methylated	176	189	3.13	0.82	methylated
AL646052	Chromosome	RSc3376		putative signal peptide protein	3637670	3637673	TTGTTGTGGACCCAATGTATACCGCCCGCAAATGGGATACC	intragenic	methylated	229	191	4.22	1.00	methylated	230	197	4.38	0.96	methylated
AL646052	Chromosome	RSc3378		hypothetical protein	3640054	3640057	GCCAACGGTAATGGCCGTAAACGCTCATGCAGTTCACGGCG	intragenic	methylated	195	200	3.14	0.85	methylated	221	208	3.75	0.86	methylated
AL646052	Chromosome	RSc3379		putative transmembrane protein	3640563	3640566	GGTTGGGGGAAGGGGTGTAAACAGGGTGTAAAAACGTTCCT	upstream	methylated	217	201	3.44	0.93	methylated	237	207	3.50	0.93	methylated
AL646052	Chromosome	RSc3392		response regulator transcription regulator protein	3657303	3657306	ACTGGCATGATCGACCGTAAACTGCGCACGGCGCAGGGCTT	intragenic	methylated	147	149	4.08	0.91	methylated	169	160	3.52	0.80	methylated
AL646052	Chromosome	RSc3393	tISRso5	ISRSO5-transposase protein	3660514	3660517	TTGTTAACTGGTCTAAGTTTACATAGGATGTTGGCATCAAC	upstream	methylated	173	182	2.82	0.88	methylated	114	157	2.59	0.65	methylated
AL646052	Chromosome	RSc3393	tISRso5	ISRSO5-transposase protein	3660528	3660531	AGTGTCCTGTTCCGTTGTTAACTGGTCTAAGTTTACATAGG	upstream	methylated	125	173	2.92	0.75	methylated	106	170	2.42	0.60	methylated
AL646052	Chromosome	RSc3401	ripS1	Type III effector protein, SKWP family, SKWP1	3678060	3678063	GGCTGGTCTTCGCGCAGTTTACCGCCGCACGTCCGCAGCAC	intragenic	methylated	184	140	4.17	1.00	methylated	197	139	5.43	1.00	methylated
AL646052	Chromosome	RSc3427		hypothetical protein	3699980	3699983	ACAAGACGATGCACCTGTTTACTGTCGGCGAGGCTGGCACG	intragenic	methylated	311	228	4.52	1.00	methylated	192	214	3.31	0.81	methylated
AL646052	Chromosome	RSc3437		hypothetical protein	3708405	3708408	TAGCATCGACGCATGCGTAAACGTTCTCGACTCGGGGGGCG	intragenic	methylated	188	174	3.80	0.92	methylated	234	181	4.36	0.98	methylated
AL646053	Megaplasmid	RSp0001	repA	REPA replicase protein	980	983	TTACTACAGGTAAACCGTATACAAAGCCCGCAAAGCCTTGT	upstream	methylated	131	100	4.61	0.95	methylated	128	101	3.68	0.90	methylated
AL646053	Megaplasmid	RSp0001	repA	REPA replicase protein	987	990	TTTACGTTTACTACAGGTAAACCGTATACAAAGCCCGCAAA	upstream	methylated	99	95	3.61	0.93	methylated	149	100	3.84	1.00	methylated
AL646053	Megaplasmid	RSp0001	repA	REPA replicase protein	998	1001	TAATACATACCTTTACGTTTACTACAGGTAAACCGTATACA	upstream	methylated	132	102	3.75	0.95	methylated	133	97	5.01	1.00	methylated
AL646053	Megaplasmid	RSp0002/RSp0003	cspD3/parA	cold shock-like transcription regulator protein/partition protein	3518	3521	AATGATTCGACTAGGTGTTTACTCGGAAAGTGCGGAAAAGC	upstream	methylated	173	157	3.28	0.87	methylated	122	150	2.62	0.68	methylated
AL646053	Megaplasmid	RSp0007	kgtP2	putative alpha-ketoglutarate permease transmembrane protein	8733	8736	CTCCATCGTGGTCGACGTAAACGATTGTGTTTCCTCCATGG	intragenic	methylated	161	181	3.19	0.78	methylated	250	203	4.04	0.99	methylated
AL646053	Megaplasmid	RSp0052		metabolite transporter	57669	57672	TTGGCCAAGGCGGGGTGTTTACGTTGGGCGCCATCTCGTTT	intragenic	methylated	255	174	5.36	1.00	methylated	167	170	3.36	0.83	methylated
AL646053	Megaplasmid	RSp0059		hypothetical protein	67716	67719	CGCGGTGCCGCCGCCGGTAAACGCTTCAGGTGTGCCGGCGA	intragenic	methylated	161	159	4.35	0.90	methylated	247	177	5.05	1.00	methylated
AL646053	Megaplasmid	RSp0074		putative signal peptide protein	84676	84679	CTTTGCCTCTCCGCACGTATACGTGTCATTTCCCTTGGCAG	intragenic	methylated	160	147	3.12	0.89	methylated	102	132	2.75	0.67	methylated
AL646053	Megaplasmid	RSp0077		hypothetical protein	87269	87272	CAAATTGTTAACCATGGTTTACAGCGCAGACTTGCGGGCAC	upstream	methylated	207	198	3.81	0.88	methylated	54	186	1.96	0.37	methylated
AL646053	Megaplasmid	RSp0077		hypothetical protein	87279	87282	TGGCACGTGACAAATTGTTAACCATGGTTTACAGCGCAGAC	upstream	methylated	104	191	2.57	0.58	methylated	83	194	2.24	0.50	methylated
AL646053	Megaplasmid	RSp0086		putative RHS-related protein	96794	96797	TGCCCGTCTCCGCATCGTAAACCTGCCCGGGGAAGCGCAGG	intragenic	methylated	181	176	3.33	0.95	methylated	254	204	4.54	0.93	methylated
AL646053	Megaplasmid	RSp0096		putative RHS-related protein	103138	103141	TCATCAACGGCGTACGGTTAACCATTCGAGATTGCTGCCGC	upstream	methylated	323	255	4.12	0.98	methylated	323	248	4.30	0.97	methylated
AL646053	Megaplasmid	RSp0100/RSp0101		putative ferrisiderophore receptor protein / hypothetical protein	112047	112050	GATTGGCGGCCCCCGCGTAAACGCCGCATATAGGCTTCGCG	upstream	methylated	134	165	2.67	0.74	methylated	195	181	3.44	0.89	methylated
AL646053	Megaplasmid	RSp0101		hypothetical protein	112488	112491	AAGCAGGCCATCGTACGTATACGTCGAGCCGGCCGTGGCAT	intragenic	methylated	270	191	5.50	1.00	methylated	243	193	5.09	1.00	methylated
AL646053	Megaplasmid	RSp0102		putative insertion sequence	113809	113812	GCGCAAAAAGCAGGATGTAAACACATCTCAGCAAATGATAA	upstream	methylated	103	160	2.47	0.58	methylated	163	171	3.06	0.83	methylated
AL646053	Megaplasmid	RSp0105		hypothetical protein	119906	119909	CCTCGGCGATCGTCTTGTAAACCGGGTAACGCACGCCGTAG	intragenic	methylated	166	171	3.51	0.98	methylated	256	181	4.71	1.00	methylated
AL646053	Megaplasmid	RSp0113		hypothetical protein	130725	130728	GACGATGCTGGTCAGCGTAAACACGCTCGCCAGCAGCAGCG	intragenic	methylated	152	150	3.36	0.85	methylated	168	152	4.09	0.91	methylated
AL646053	Megaplasmid	RSp0116		putative lipoprotein	133337	133340	ATTTCCCCGCCCCCGGGTTAACCAGGAAATCGCCGACCATT	upstream	methylated	118	139	2.50	0.86	methylated	80	146	2.13	0.61	methylated
AL646053	Megaplasmid	RSp0130		hypothetical protein	152022	152025	ACCGGTTCTTGATGGTGTTAACATCGTCGGTGGAAATCTTC	intragenic	methylated	163	159	3.38	0.96	methylated	178	175	3.05	0.83	methylated
AL646053	Megaplasmid	RSp0135		putative hydrolase transmembrane protein	157327	157330	AGCGTGGGCACCTGTGGTTTACCGGGCAAAGCGGCATCTAC	intragenic	methylated	208	142	4.43	1.00	methylated	165	152	4.01	0.97	methylated
AL646053	Megaplasmid	RSp0163		putative phosphopantetheinyl transferase protein	189951	189954	GCGCGCGAGCGGCAGGGTAAACCAAACCATCCCGTGCCGCC	intragenic	methylated	128	147	2.58	0.82	methylated	148	161	3.34	0.91	methylated
AL646053	Megaplasmid	RSp0213	RipBJ	Type III effector protein RipBJ	262118	262121	AGCTACCGCCCCGGCCGTTAACTAAACGTTGCGAAACGACT	intragenic	methylated	145	112	4.22	0.99	methylated	80	118	2.25	0.61	methylated
AL646053	Megaplasmid	RSp0216/RSp0217	/ tISRso5	candidate type III effector interrupted by IS insertion (C terminal part), probable pseudogene, serine-threonine protein kinase domain / ISRSO5-transposase protein	269725	269728	ATGTAAACTTAGACCAGTTAACAACGGAACAGGACACTAGC	intragenic / upstream	methylated	157	171	3.47	0.80	methylated	100	165	2.64	0.66	methylated
AL646053	Megaplasmid	RSp0217	tISRso5	ISRSO5-transposase protein	269739	269742	GATGCCAACATCCTATGTAAACTTAGACCAGTTAACAACGG	upstream	methylated	177	166	3.77	0.87	methylated	207	171	3.11	1.00	methylated
AL646053	Megaplasmid	RSp0219		hydroxylase	273289	273292	CACGGCCTCCCGGCGCGTATACGCCAGCCAGCTTCACGGCG	intragenic	methylated	286	234	4.67	1.00	methylated	297	240	4.51	0.97	methylated
AL646053	Megaplasmid	RSp0234		metabolite transporter	293286	293289	CGTAGCCGCCGCGCGGGTTAACACCAACTGCGCCGGCCACG	upstream	methylated	131	139	2.93	0.85	methylated	134	139	3.20	0.93	methylated
AL646053	Megaplasmid	RSp0266		hypothetical protein	341766	341769	TTTCCCGGTATGGACGGTTAACCAGTTCCGGAGCGGATAGC	intragenic	methylated	144	133	2.97	0.99	methylated	160	130	3.86	0.98	methylated
AL646053	Megaplasmid	RSp0267		hypothetical protein	342758	342761	CGCAGTCATCGGCAATGTATACGGTCACCGCACTATCCAGC	intragenic	methylated	139	142	3.00	0.73	methylated	152	141	3.69	0.90	methylated
AL646053	Megaplasmid	RSp0294		putative hemolysin-type calcium-binding protein	382740	382743	CTCGCGACCCATCCGGGTTAACAACAAACTCGGCACCGTCG	intragenic	methylated	184	152	3.84	0.93	methylated	89	148	2.22	0.63	methylated
AL646053	Megaplasmid	RSp0336		transcription regulator protein	442867	442870	GGAACGCGCTGACGCTGTAAACCGCCCCCGGCACGTATTCG	intragenic	methylated	159	150	3.72	0.96	methylated	217	165	5.50	1.00	methylated
AL646053	Megaplasmid	RSp0338	epsR	negative regulator of exopolysaccharide production transcription regulator protein	445723	445726	TGGGGTAAACAAAAAGGTTTACATCCCATTGATGGGTGCAA	upstream	unmethylated					unmethylated					unmethylated
AL646053	Megaplasmid	RSp0338	epsR	negative regulator of exopolysaccharide production transcription regulator protein	445735	445738	ACAGCGCCCGATTGGGGTAAACAAAAAGGTTTACATCCCAT	upstream	unmethylated					unmethylated					unmethylated
AL646053	Megaplasmid	RSp0341	flgA	flagellar basal body P-ring biosynthesis protein FlgA	447351	447354	AACCGCCTGCGCGGCCGTATACAAGTGGGCGTGCGCTGCCG	intragenic	methylated	140	113	5.04	0.95	methylated	145	115	3.62	0.93	methylated
AL646053	Megaplasmid	RSp0350	flgJ	flagellar protein flgJ	454890	454893	CTGGTCGAGCATCGACGTATACATCTTGCTCGACGACGAAT	intragenic	methylated	188	178	4.21	0.90	methylated	227	183	3.85	1.00	methylated
AL646053	Megaplasmid	RSp0396		hypothetical protein	501996	501999	GGCGCTGCTGGTGGCGGTATACATCGCGGCACGCTGGCTGC	intragenic	methylated	220	183	4.69	1.00	methylated	228	175	5.22	1.00	methylated
AL646053	Megaplasmid	RSp0399		hypothetical protein	505523	505526	TGACAGAGCGATGTCAGTAAACCAACAAAATTCCACTTAAA	upstream	methylated	51	127	1.75	0.60	methylated	112	132	2.63	0.74	methylated
AL646053	Megaplasmid	RSp0438		putative hydrolase protein	551111	551114	TTCCAGCGCTGTCCCGGTAAACGCGCCGATGCGGTGCTTGA	intragenic	methylated	183	187	3.31	0.83	methylated	276	199	5.52	1.00	methylated
AL646053	Megaplasmid	RSp0449		putative RSH-related protein	561449	561452	TGCTGACGAAAAGAAGGTAAACGAGTACGTGCAGAGCATCG	intragenic	methylated	139	146	3.05	0.82	methylated	181	148	3.18	0.96	methylated
AL646053	Megaplasmid	RSp0453/RSp0454	tISRso5/	remnant of ISRSO5 transposase protein / rhs-related protein	565494	565497	TTGTTAACTGGTCTAAGTTTACATAGGATGTTGGCATCAAC	upstream / intragenic	methylated	177	174	3.34	0.89	methylated	148	141	3.25	0.85	methylated
AL646053	Megaplasmid	RSp0454		rhs-related protein	565508	565511	AGTGTCCTGTTCCGTTGTTAACTGGTCTAAGTTTACATAGG	intragenic	methylated	169	169	4.18	0.94	methylated	93	152	2.54	0.57	methylated
AL646053	Megaplasmid	RSp0457		rhs-related protein	570635	570638	CGAGCAGTTTGGATGGGTATACCGTTCCGGCCGGCGCGCGC	intragenic	methylated	248	152	4.75	1.00	methylated	239	153	4.44	1.00	methylated
AL646053	Megaplasmid	RSp0458		rhs-related protein	574357	574360	TCGCAACGATTGGTCCGTAAACCTGGAAACTGACCGCTGTG	upstream	methylated	210	148	3.68	1.00	methylated	212	168	3.44	1.00	methylated
AL646053	Megaplasmid	RSp0516		hypothetical protein	642231	642234	CGTTACGGCGACTGTCGTATACGGGCCTGTCGACGCCAGCA	intragenic	methylated	214	194	3.47	0.91	methylated	221	187	4.10	0.94	methylated
AL646053	Megaplasmid	RSp0540		hemagglutinin-related protein	683672	683675	GTCGCCCCAGGAATATGTAAACAGCCCGGTAGCCTTGAGTT	intragenic	methylated	144	157	3.03	0.84	methylated	169	164	2.88	0.87	methylated
AL646053	Megaplasmid	RSp0541		hypothetical protein	684482	684485	AAGCCAAGCCTAGGTCGTATACAGAATGACCGCCATCAAAA	upstream	methylated	119	138	2.87	0.76	methylated	146	138	3.20	0.86	methylated
AL646053	Megaplasmid	RSp0547	tISRso8a	ISRSO8-transposase orfA protein	687777	687780	CCTTCCTTGGGGTCGAGTTTACGTGCGACCTGCTGGAAGGC	upstream	methylated	192	171	4.00	0.91	methylated	175	156	3.30	0.87	methylated
AL646053	Megaplasmid	RSp0551-552		hydrolase transmembrane protein - putative Nickel/cobalt transporter	694922	694925	TGCGCCTGGTCGCCGCGTAAACAAAGCCTCTCCGCCCGCCA	downstream	methylated	215	163	4.86	1.00	methylated	237	173	5.80	1.00	methylated
AL646053	Megaplasmid	RSp0570		hypothetical protein	711564	711567	GTTGTACGGCGGATCTGTAAACACCATGTCCGCCGGCTCGC	intragenic	methylated	200	200	4.47	0.91	methylated	338	201	5.71	1.00	methylated
AL646053	Megaplasmid	RSp0572	ripAX2	Type III effector protein RipAX2	712820	712823	CCGTTATGCGGGCAAAGTAAACGAGGCGTTAGGGAAAATTG	intragenic	methylated	179	166	3.28	0.83	methylated	251	172	4.99	1.00	methylated
AL646053	Megaplasmid	RSp0583	cbhA	exoglucanase A	719005	719008	TCCTTGAATCAACTGTGTATACAGAAGAATTGCCGCCGCCC	intragenic	methylated	214	171	3.93	0.97	methylated	221	165	4.01	1.00	methylated
AL646053	Megaplasmid	RSp0583	cbhA	exoglucanase A	719327	719330	GATCTACACGTCCAGAGTTTACATAAGTATTGACATCACTT	intragenic	methylated	199	168	3.90	0.98	methylated	167	143	4.41	0.96	methylated
AL646053	Megaplasmid	RSp0598		putative response regulator transcription regulator protein	730919	730922	TGCACGCTATGTGGCGGTAAACGGCATGGAGGCGCGCAACT	upstream	methylated	171	163	3.42	0.82	methylated	222	169	3.75	1.00	methylated
AL646053	Megaplasmid	RSp0611		hypothetical protein	743012	743015	GCATGCATCGGATTCCGTTTACTCGTACTACAACGGAATCT	intragenic	methylated	155	144	2.92	0.84	methylated	105	122	2.71	0.68	methylated
AL646053	Megaplasmid	RSp0629		putative VGR-related protein	765405	765408	AATTGAATCGCGTTTTGTTAACAAATAATAAAAATCAAAAA	upstream	unmethylated					unmethylated					unmethylated
AL646053	Megaplasmid	RSp0640		hypothetical protein	781364	781367	GGATTTTTGCGTTGTTGTTAACGACGAGGGCCAGTATTCGT	intragenic	methylated	184	157	3.44	0.99	methylated	184	158	3.78	0.93	methylated
AL646053	Megaplasmid	RSp0641		peptide synthetase protein	792207	792210	CCACGGCTGGGTGGACGTAAACAGCCGGGCGACCTGGCGGT	intragenic	methylated	144	154	3.51	0.82	methylated	199	153	4.60	1.00	methylated
AL646053	Megaplasmid	RSp0642		peptide synthetase protein	805037	805040	ACCGGTGGAGCCCGAGGTATACAGCACGTAGGCCGCCGCCT	intragenic	methylated	185	132	5.82	1.00	methylated	216	136	4.62	1.00	methylated
AL646053	Megaplasmid	RSp0660		porin protein	839141	839144	CCGCGATTGGTGCGTCGTATACGCTGGGTGAGGCGAAGGTC	intragenic	methylated	175	132	5.55	1.00	methylated	222	135	6.65	1.00	methylated
AL646053	Megaplasmid	RSp0662		transcription regulator protein	840667	840670	CGCGAGGCCTGCTCGCGTAAACCCTCCGTGCTCCACCACTT	intragenic	methylated	91	107	3.50	0.79	methylated	121	116	2.95	0.78	methylated
AL646053	Megaplasmid	RSp0704		transcription regulator protein	892718	892721	TCTATTCATAACTCTCGTATACCCTAGGCGCAGCCGGGGTC	upstream	methylated	94	128	2.39	0.67	methylated	151	131	3.26	0.89	methylated
AL646053	Megaplasmid	RSp0708		signal peptide protein	898008	898011	ACATCTCGTTACGCCCGTATACCTTCTGTAAGACCGCGCCA	upstream	methylated	158	114	4.46	1.00	methylated	130	107	3.50	0.95	methylated
AL646053	Megaplasmid	RSp0717		hypothetical protein	905290	905293	TTTGTGAAGGAGCCGTGTATACCCCGACCCGGTCGTTGCGG	upstream	methylated	149	116	4.53	1.00	methylated	141	115	4.31	0.98	methylated
AL646053	Megaplasmid	RSp0718		lipoprotein	906207	906210	GTCGTACGTGAAGTCGGTAAACAGCGCGGGCGTGCCGCCGG	intragenic	methylated	135	115	3.70	0.93	methylated	186	116	3.58	1.00	methylated
AL646053	Megaplasmid	RSp0721		hypothetical protein	908893	908896	GCGGTTGATGCGGCGAGTATACGTCGTCACTTCAGCGGCCA	upstream	methylated	167	119	6.80	1.00	methylated	194	115	6.64	1.00	methylated
AL646053	Megaplasmid	RSp0725/RSp0726		Predicted Fe-S oxidoreductase / MFS family transporter	912864	912867	CCAGCGACATCAATTGGTAAACGTTATCACGAATCTCATCG	intragenic / upstream	methylated	168	143	3.38	0.94	methylated	159	162	3.05	0.88	methylated
AL646053	Megaplasmid	RSp0726		MFS family transporter	913151	913154	AACTGGCGTTGGCGCCGTTTACTCTGACCCAATGGCCAAGC	intragenic	methylated	202	148	4.58	1.00	methylated	141	148	3.24	0.82	methylated
AL646053	Megaplasmid	RSp0726		MFS family transporter	913367	913370	CATATGTCAGGGCGCGGTTTACCCCCGCCGCAGCCTCGCGG	intragenic	methylated	137	140	3.55	0.83	methylated	172	143	3.65	0.99	methylated
AL646053	Megaplasmid	RSp0753		hypothetical protein	948682	948685	AGGAAGATGAAGTATCGTATACCGATTTATATCAGCGATAT	intragenic	methylated	171	132	3.23	1.00	methylated	138	139	3.26	0.74	methylated
AL646053	Megaplasmid	RSp0755		hypothetical protein	953740	953743	GCTCTCTGATTTTTCCGTAAACGTCGGGGCTATACCGCTTA	intragenic	methylated	86	132	2.30	0.64	methylated	186	143	3.88	0.89	methylated
AL646053	Megaplasmid	RSp0769		putative transmembrane protein	973394	973397	CCTCCCACTAACCTTCGTTAACTCTGGGGCAGTTCGAAAAT	intragenic	methylated	140	146	2.72	0.85	methylated	165	151	3.70	0.84	methylated
AL646053	Megaplasmid	RSp0771		hypothetical protein	974940	974943	TCTTTCCTCGAATCTTGTATACCGCGCTCACTTTCGCCTGC	intragenic	methylated	172	168	3.30	0.91	methylated	194	167	3.64	0.91	methylated
AL646053	Megaplasmid	RSp0797		transport transmembrane protein	1001704	1001707	GAATGCGCACATGCCGGTAAACACCGCGAACAACACGATGG	intragenic	methylated	116	108	3.08	0.80	methylated	138	108	3.86	1.00	methylated
AL646053	Megaplasmid	RSp0814-815	mqo -	malate:quinone oxidoreductase - transcription regulator protein	1028222	1028225	CAAAAACCATCCGCCCGTAAACGACAATCGGGGCCGACACG	downstream	methylated	162	156	3.87	0.87	methylated	194	169	4.27	0.94	methylated
AL646053	Megaplasmid	RSp0816		transcription regulator protein	1029664	1029667	TGTCACGCGCGGGGCCGTATACGGACATTTCCCGGGCAAGC	intragenic	methylated	259	189	5.09	1.00	methylated	219	182	4.46	0.95	methylated
AL646053	Megaplasmid	RSp0827		ketoglutarate semialdehyde dehydrogenase protein	1044423	1044426	CGGGCGCGGTCTCGCGGTAAACGTCGAACGCCGCGCCGGCG	intragenic	methylated	113	117	3.66	0.79	methylated	182	123	4.93	1.00	methylated
AL646053	Megaplasmid	RSp0851	prhJ	transcription regulator PRHJ transcription regulator protein	1082416	1082419	ACTTAATTGATTCCGCGTATACGCACTTCAGTCACACTTTG	intragenic	methylated	89	115	2.63	0.66	methylated	134	107	3.60	0.90	methylated
AL646053	Megaplasmid	RSp0863	hrcV	Hrp conserved HRCV transmembrane protein	1090651	1090654	CCGAACAGGCCCCGTCGTTTACCGTGCCGGTGGGCGTGCGG	intragenic	methylated	171	141	4.12	1.00	methylated	161	129	4.11	0.93	methylated
AL646053	Megaplasmid	RSp0898	dsbA2	thiol:disulfide interchange signal peptide protein	1134802	1134805	CGCGCTTGGCATTCGCGTTTACGCCGAACGCGTTGTAGGCG	intragenic	methylated	231	184	3.95	0.98	methylated	162	170	3.74	0.82	methylated
AL646053	Megaplasmid	RS05423		RRNA (23S)	1202810	1202813	CTTGATTGAAGTCCCGGTAAACGGCGGCCGTAACTATAACG	intragenic	methylated	110	135	2.53	0.70	methylated	190	143	4.07	1.00	methylated
AL646053	Megaplasmid	RSp0955-RS06160		porin signal peptide protein - RRNA (5S)	1207806	1207809	ACCGGTCGAGTCGGCCGTAAACGCGTCGGCCAAAGCCATGC	downstream	methylated	175	139	3.80	0.95	methylated	243	158	4.57	1.00	methylated
AL646053	Megaplasmid	RSp0994	uvrA2	excinuclease ABC subunit A	1248486	1248489	GCCGGAAATTCGAGCCGTAAACTGTAGCCGATTCCCGCGCG	upstream	methylated	89	77	5.24	0.95	methylated	118	80	5.01	0.95	methylated
AL646053	Megaplasmid	RSp1001		conserved signal peptide protein	1261276	1261279	GCGGGCGCAGGCGTCGGTATACAACTTCGTCGGCACCATTC	intragenic	methylated	163	141	3.46	0.90	methylated	130	136	2.83	0.85	methylated
AL646053	Megaplasmid	RSp1007/RSp1008		putative acetyl transferase protein/glycosyl transferase transmembrane protein	1270565	1270568	AGGCGACCATGACAAAGTTTACCGGCAGTGATGAAGTTCAA	upstream / intragenic	methylated	174	153	3.90	1.00	methylated	135	138	3.57	0.77	methylated
AL646053	Megaplasmid	RSp1014	epsF	EPS I polysaccharide export inner membrane transmembrane protein	1278352	1278355	GCGCGAGACTGTTTCGGTATACCTATTGTTTTTACATTGTC	intragenic	methylated	113	127	2.56	0.85	methylated	128	132	3.29	1.00	methylated
AL646053	Megaplasmid	RSp1024	ripA5	Type III effector protein, AWR family, AWR5	1292865	1292868	CACGCGGGCCAGCAACGTTTACGCCCCGCAGCACGGCCGGC	upstream	methylated	146	134	3.55	0.81	methylated	120	126	3.16	0.77	methylated
AL646053	Megaplasmid	RSp1024	ripA5	Type III effector protein, AWR family, AWR5	1294966	1294969	CGCATTGCCGTCCAGCGTATACCCCTGCGGGCGCTTGCTCT	intragenic	methylated	198	136	5.51	1.00	methylated	197	138	7.11	1.00	methylated
AL646053	Megaplasmid	RSp1025		putative amino-acid efflux transmembrane protein	1298046	1298049	TTTTACGTTATCCAGCGTTTACTTAAAACGCGCTCGATTCA	upstream	methylated	142	138	3.07	0.77	methylated	58	125	2.07	0.42	methylated
AL646053	Megaplasmid	RSp1090		hypothetical protein	1381730	1381733	AGCGCGTGGCCGCGGCGTATACCGCGGTCTCTTCCGTGCTG	intragenic	methylated	239	166	5.18	1.00	methylated	219	169	5.15	1.00	methylated
AL646053	Megaplasmid	RSp1095		activation/secretion signal peptide protein	1388255	1388258	TCACGGAAACTGATACGTATACGCCGCATTGAAGCGCAGGC	intragenic	methylated	235	198	3.62	1.00	methylated	164	195	2.66	0.93	methylated
AL646053	Megaplasmid	RSp1097		hypothetical protein	1389704	1389707	GCTGAACTTGCTGCGGGTATACGCGGATGGCGAGGCTACGC	upstream	methylated	217	172	6.27	1.00	methylated	195	178	3.61	0.94	methylated
AL646053	Megaplasmid	RSp1132		hypothetical protein	1427522	1427525	CCATGAAGCATTTCCTGTTTACCTCTCCATTTTTGTGGGAG	intragenic	methylated	112	179	2.44	0.66	methylated	89	166	2.27	0.52	methylated
AL646053	Megaplasmid	RSp1136	tISRso17	ISRSO17-transposase protein	1432317	1432320	AACAGTATGCTCAGCGGTAAACTCAAGTGATCATTTGAAGG	upstream	methylated	114	182	2.36	0.58	methylated	89	187	2.05	0.53	methylated
AL646053	Megaplasmid	RSp1152	tISRso5	ISRSO5-transposase protein	1452542	1452545	TTGTTAACTGGTCTAAGTTTACATAGGATGTTGGCATCAAC	upstream	methylated	96	121	2.45	0.69	methylated	111	115	3.14	0.80	methylated
AL646053	Megaplasmid	RSp1152	tISRso5	ISRSO5-transposase protein	1452556	1452559	AGTGTCCTGTTCCGTTGTTAACTGGTCTAAGTTTACATAGG	upstream	methylated	103	121	2.93	0.77	methylated	90	123	2.51	0.63	methylated
AL646053	Megaplasmid	RSp1163		hypothetical protein	1463294	1463297	CCCATCTTTTCGGGCGGTATACCTCGCGCACGCAGGTTCAG	intragenic	methylated	159	125	4.81	1.00	methylated	183	133	4.50	1.00	methylated
AL646053	Megaplasmid	RSp1169		hypothetical protein	1472133	1472136	ACGGTGGTCGGCAGCGGTTTACCGGCTGCCACGCCGTCCAG	intragenic	methylated	194	133	4.14	1.00	methylated	133	119	3.43	0.98	methylated
AL646053	Megaplasmid	RSp1216	ISRso14	ISRSO14-transposase ORFA protein	1547543	1547546	GATGATTTGCGCTTCCGTAAACCGCTTCTTCATGTCCGTCT	intragenic	methylated	157	140	3.62	0.96	methylated	145	153	3.10	0.75	methylated
AL646053	Megaplasmid	RSp1268-RSp1269		integral membrane transmembrane protein - signal peptide protein	1605319	1605322	ACGGTGCGCGGCAGGCGTAAACGTTGGGCCGCGATGGCAGC	downstream	methylated	145	115	5.02	0.97	methylated	139	114	4.75	0.94	methylated
[truncated: 35 more rows]

## Sheet: Mar26e1
Sequence ID	Replicon	Gene ID	Gene name	Gene Description	position strand -	position strand +	Context	upstream, intragenic, downstream*	Methylation status strand -					Methylation status strand +					methylation status**
[truncated: 393 more rows]

[truncated: 26 more sheets: Mar26e3, Zeb26b1, Zeb26b5, Zeb26c2, Zeb26c3, Zeb26c4, Zeb26d1, Zeb26e1, Bean26a4, Bean26a5, Bean26c1, Cab36b1, Cab36b2, Cab36c2, Cab36d1, Cab36e3, Haw35a1, Haw35a4, Haw35b1, Haw35b4 …]
