# Supplementary material for: Changes in DNA methylation contribute to rapid adaptation in bacterial plant pathogen evolution
Source: PLoS Biol. 2024 Sep 20;22(9):e3002792. doi: 10.1371/journal.pbio.3002792 (PMC11460718; doi:10.1371/journal.pbio.3002792)
Supplement: S2 Table — (a) Correlation between methylation fractions and gene expression levels as estimated by the Spearman correlation coefficient. (b) Methylation mean fraction according to SMRT-seq data and RNAseq counts for each gene in the ancestral GMI1000 strain and the 31 evolved clones grown in synthetic medium supplemented with glutamine and collected at the beginning of stationary phase [42]. (XLSX) [file pbio.3002792.s004.xlsx]

## Sheet: Spearman coefficient
Table S2a. Correlation between methylation fractions and gene expression levels as estimated by the Spearman correlation coefficient
Clone	Spearman correlation coefficient
	rho	p-value
GMI1000	0.02794051	0.5703
Mar26a1	0.03074706	0.5322
Mar26a2	-0.02803766	0.569
Mar26b2	-0.04879365	0.3214
Mar26d2	0.02965832	0.5468
Mar26e1	0.06322442	0.1987
Mar26e3	0.0129245	0.7929
Zeb26b1	0.04530927	0.3572
Zeb26b5	0.02331772	0.6357
Zeb26c2	0.006787115	0.8904
Zeb26c3	0.01023577	0.8353
Zeb26c4	0.03096892	0.5293
Zeb26d1	0.0005205401	0.9916
Zeb26e1	-0.04767908	0.3326
Bean26a4	0.04723605	0.3371
Bean26a5	0.04261386	0.3866
Bean26c1	0.04461888	0.3646
Cab36b1	-0.02348834	0.6333
Cab36b2	0.03287218	0.5042
Cab36c2	0.005887539	0.9048
Cab36d1	0.05172179	0.2932
Cab36e3	0.02394503	0.6267
Haw35a1	0.02745595	0.577
Haw35a4	-0.01671897	0.7342
Haw35b1	0.04813839	0.3279
Haw35b4	0.014014	0.7759
Haw35c1	0.01467318	0.7657
Haw35c2	0.02776985	0.5727
Haw35d3	0.009426741	0.8482
Haw35d5	0.04404083	0.3708
Haw35e1	0.07824643	0.1115
Haw35e3	0.04937984	0.3156

## Sheet: raw data
Table S2b. Methylation mean fraction for each gene in the ancestral GMI1000 strain and the 31 evolved clones according to SMRT-seq data and RNAseq counts from bacterial cultures in synthetic medium supplemented with glutamine and collected at the beginning of stationary phase (Gopalan-Nair et al., 2023).
Gene ID	Methylation mean fraction according to SMRT-seq data																																	Mean RNA-seq counts
	GMI1000	Mar26a1	Mar26a2	Mar26b2	Mar26d2	Mar26e1	Mar26e3	Zeb26b1	Zeb26b5	Zeb26c2	Zeb26c3	Zeb26c4	Zeb26d1	Zeb26e1	Bean26a4	Bean26a5	Bean26c1	Cab36b1	Cab36b2	Cab36c2	Cab36d1	Cab36e3	Haw35a1	Haw35a4	Haw35b1	Haw35b4	Haw35c1	Haw35c2	Haw35d3	Haw35d5	Haw35e1	Haw35e3		GMI1000	Mar26a1	Mar26a2	Mar26b2	Mar26d2	Mar26e1	Mar26e3	Zeb26b1	Zeb26b5	Zeb26c2	Zeb26c3	Zeb26c4	Zeb26d1	Zeb26e1	Bean26a4	Bean26a5
RSc0008	0.72	0.74	0.715	0.74	0.655	0.695	0.64	0.7	0.66	0.7	0.765	0.705	0.775	0.625	0.77	0.695	0.695	0.655	0.725	0.76	0.635	0.77	0.74	0.62	0.685	0.69	0.675	0.715	0.705	0.775	0.76	0.765		42.3510586639806	34.3031736610755	39.6654527874207	14.8824867775179	23.71100757185	43.826668138993	26.8573037618513	21.5232336225152	18.7820711411885	35.4720136260153	23.6034704239417	33.4561214859257	26.5223770830676	25.7942957948751	42.875654738278	47.7013904421271
RSc0008	0.92	0.975	0.915	0.94	0.875	0.88	0.955	0.905	0.92	0.97	0.895	0.925	0.925	0.99	0.915	0.74	0.99	1	0.96	0.925	0.98	0.905	1	0.93	0.935	0.945	0.86	0.98	0.93	0.89	0.885	0.975		42.3510586639806	34.3031736610755	39.6654527874207	14.8824867775179	23.71100757185	43.826668138993	26.8573037618513	21.5232336225152	18.7820711411885	35.4720136260153	23.6034704239417	33.4561214859257	26.5223770830676	25.7942957948751	42.875654738278	47.7013904421271
RSc0010	0.905	0.945	0.89	0.92	0.905	0.95	0.955	0.965	0.935	0.925	0.895	0.94	0.97	0.99	0.855	0.99	0.975	1	0.94	0.815	0.94	0.945	0.955	0.855	0.99	0.87	0.915	0.945	0.93	0.865	0.825	0.9		462.102973344133	234.961031292748	258.853107663078	210.162569219586	238.331636220865	319.149321186027	284.018024664378	182.742894558482	276.321570760555	237.583883318351	369.742098209619	245.798282167935	367.160682073741	164.190660843066	677.059897781038	625.480565443964
RSc0039	0.91	0.86	0.89	0.94	0.835	0.93	0.915	0.865	0.86	0.905	0.9	0.86	0.96	0.845	0.94	0.965	0.845	0.93	0.9	0.92	0.9	0.895	0.955	0.885	0.9	0.895	0.86	0.94	0.875	0.85	0.725	0.9		46.7223190408649	17.3766099700346	19.3307459054586	18.4211207533856	29.2716407986723	34.7946549340632	20.2775673583586	18.1810995865824	19.5714121136126	14.9877046319268	36.9988943798672	16.3624828708231	11.8674896379286	19.7154312099578	19.0424545126961	20.6015609652961
RSc0081	0.24	0	0.44	0.135	0.385	0	0.425	0.42	0.525	0.425	0.405	0.455	0.205	0	0.2	0	0.465	0.235	0.15	0.215	0	0.435	0.425	0.405	0.185	0	0.255	0.23	0.225	0	0	0.455		181.697093688712	108.974642588975	93.7208177419407	16.7144868134195	121.67736109225	109.518388623244	77.2305858220585	43.2180598919771	117.853845455563	79.0266121067325	160.734052837509	112.26484982239	84.6415452201472	70.1744427328913	18.632625035897	18.4575908025582
RSc0102	0	0.74	0.745	0.71	0.665	0.38	0.71	0.59	0.565	0.545	0.545	0.335	0.52	0.305	0.415	0.64	0.76	0.69	0.675	0.565	0.78	0.68	0.72	0.32	0.67	0.795	0	0.205	0.25	0	0.555	0.39		52.5168772499755	669.803181481785	700.356442801463	1568.16865477082	414.183851746488	232.470681569914	556.295115368781	33.3051760240832	19.1721069071826	28.1116720214562	18.2376724188352	20.6490227889295	39.4735134811065	40.1164485058658	36.4521714138995	31.8414764903198
RSc0103	0.605	0.905	0.87	0.83	0.755	0.85	0.795	0.78	0.685	0.72	0.87	0.745	0.775	0.835	0.5	0.93	0.85	0.715	0.745	0.74	0.805	0.73	0.705	0.735	0.83	0.725	0.795	0.81	0.74	0.775	0.715	0.75		19.1287608574405	6.128190009798	5.67926975977529	12.9372434964639	2.53133279115409	1.30838973575719	2.93666858412712	11.7555435328069	17.5687102708348	13.5604706089646	11.5669488460671	11.1606820532591	21.0146793888768	8.4961457200641	7.15105126283902	9.92706109550733
RSc0106	0.925	0.92	0.91	0.91	0.915	0.87	0.9	0.98	0.955	0.915	0.96	0.965	0.98	0.905	0.965	0.905	0.92	0.955	0.92	0.98	0.87	0.94	0.95	0.885	0.9	0.85	0.845	0.865	0.975	0.885	0.88	0.915		1113.0663841177	754.862605770282	879.596422976201	3734.66981264637	530.271497637087	480.105219463444	758.899550940273	712.595102184654	610.539400355524	695.128014618775	450.250368985819	472.910210352807	837.676118036404	837.318027448237	924.186236490942	908.891402850887
RSc0109	0.29	0.655	0.62	0.64	0.595	0.625	0.705	0.27	0.62	0.52	0.35	0.48	0.24	0.49	0.63	0.76	0.675	0.645	0.725	0.46	0.76	0.765	0.595	0.24	0.54	0.275	0.27	0	0.555	0.285	0.485	0.555		23.8201667767907	10.0473029913902	9.51632901517001	3.11197549087614	17.8589565372822	24.3990378400395	12.7635719839099	4.99604023708847	10.4062887444724	6.61002044256782	20.6907884178487	6.86417529138379	5.89624947061755	16.5135178327741	14.9047773446333	20.0745110592971
RSc0110	0.76	0.79	0.835	0.695	0.815	0.655	0.85	0.67	0.67	0.68	0.745	0.68	0.685	0.83	0.645	0.745	0.735	0.74	0.685	0.62	0.725	0.88	0.745	0.66	0.655	0.85	0.6	0.55	0.67	0.715	0.825	0.85		24.0147427280326	33.8898496983364	28.3831181094021	9.2732434246606	34.6134801090587	15.078477046749	36.5530854908296	18.3262933647679	19.1809101738551	17.5564326471437	11.6319813587219	16.4960820975367	15.4021697001125	8.39709956397752	8.84512767656112	10.3908972851817
RSc0116	0.665	0.83	0.81	0.63	0.815	0.765	0.74	0.715	0.745	0.795	0.86	0.68	0.81	0.77	0.75	0.845	0.85	0.9	0.89	0.88	0.53	0.865	0.81	0.675	0.88	0.595	0.78	0.865	0.745	0.78	0.66	0.82		547.774926379749	247.579145926987	287.164617024572	215.165090206229	184.180511561916	137.947948763414	239.536843337973	166.718594966604	245.334203953997	360.256658294224	306.159631514156	320.132280773136	337.136964482897	295.817383536216	179.613465896639	156.182335232645
RSc0128	0.745	0.825	0.78	0.785	0.81	0.915	0.775	0.78	0.785	0.83	0.825	0.88	0.84	0.875	0.81	0.825	0.815	0.915	0.84	0.92	0.82	0.875	0.86	0.86	0.755	0.81	0.71	0.78	0.855	0.625	0.705	0.91		141.149175541976	41.6693252998681	30.4561929484978	14.9451698254857	66.2389997876541	61.6624227010071	35.0805492253812	62.0578159104953	102.424277741686	64.0295481708561	123.40044690299	85.2302234437734	54.9804951757924	78.5941743138868	45.632596048905	55.6121182796308
RSc0129	0.745	0.825	0.78	0.785	0.81	0.915	0.775	0.78	0.785	0.83	0.825	0.88	0.84	0.875	0.81	0.825	0.815	0.915	0.84	0.92	0.82	0.875	0.86	0.86	0.755	0.81	0.71	0.78	0.855	0.625	0.705	0.91		44.0937174728217	21.0300469326721	19.7730736103884	6.22395098175228	39.6231697374537	34.4170545181768	26.8430412442975	15.2204338605947	24.8927184234546	13.6619568218334	37.1870541211808	15.446550261746	18.5934673846832	33.0339915908458	26.3140341143827	34.5830363655019
RSc0135	0.99	0.965	0.965	0.93	0.91	0.95	0.905	0.895	0.995	0.955	0.95	0.91	0.985	0.98	0.955	0.965	0.895	0.985	0.945	0.935	0.91	0.975	0.985	0.885	0.87	0.845	0.935	0.935	0.85	0.915	0.86	0.88		18.5352509305465	20.4987160917688	19.5708594506452	19.2117546754007	15.8656519559238	28.9175479828216	15.9025198405375	6.57074983196101	9.07345411665514	9.30289986523949	8.28091460768469	10.537872571461	6.38961324161773	10.7613796584322	29.3624920780074	32.7821930619517
RSc0155	0.905	0.9	0.95	0.965	0.985	0.91	0.99	0.83	0.865	0.955	0.985	0.945	0.905	0.95	0.955	0.945	0.85	0.98	0.985	0.935	0.935	1	0.95	0.945	0.965	0.95	1	0.99	0.98	1	0.855	0.93		110.998589282096	85.6913623897383	68.3686221793805	16.3505113763959	64.8413742953406	93.364868902398	50.0067687766936	60.7378569512827	114.305054911242	71.335200082294	149.763300659613	95.3765934692427	77.3923824045125	77.0422491234548	74.6137622232579	79.2839442807261
RSc0155	0.735	0.72	0.76	0.8	0.8	0.705	0.79	0.74	0.87	0.775	0.82	0.81	0.77	0.73	0.805	0.805	0.825	0.87	0.77	0.825	0.935	0.855	0.725	0.71	0.82	0.755	0.675	0.75	0.88	0.705	0.72	0.84		110.998589282096	85.6913623897383	68.3686221793805	16.3505113763959	64.8413742953406	93.364868902398	50.0067687766936	60.7378569512827	114.305054911242	71.335200082294	149.763300659613	95.3765934692427	77.3923824045125	77.0422491234548	74.6137622232579	79.2839442807261
RSc0156	0.735	0.72	0.76	0.8	0.8	0.705	0.79	0.74	0.87	0.775	0.82	0.81	0.77	0.73	0.805	0.805	0.825	0.87	0.77	0.825	0.935	0.855	0.725	0.71	0.82	0.755	0.675	0.75	0.88	0.705	0.72	0.84		14.965336315283	136.85464665457	138.205108054438	57.1317308484081	84.9052217476255	25.2382571654315	23.2729418379288	9.14994724800347	10.1783019621697	8.37768418935898	11.1637072438203	8.12972794251792	6.19533735340439	12.1898624346342	18.1570588514932	20.9938609045372
RSc0169	0.88	0.965	0.95	0.935	0.945	0.92	0.905	0.875	0.92	0.895	0.925	0.95	0.925	0.985	0.855	0.835	0.995	0.935	0.96	1	0.97	0.885	0.93	0.9	0.99	0.875	0.86	0.94	0.98	0.9	0.81	0.895		45.81455945702	52.0455488936461	71.5084082677559	155.447093952253	43.409132369363	60.4029610145217	50.9722759241881	38.814678914922	17.768892548159	26.0356030493715	21.1157568448567	28.3207844269089	32.3212698835817	40.0608011034855	102.148522082005	81.0200676290099
RSc0171	0.69	0.74	0.895	0.795	0.775	0.745	0.795	0.83	0.8	0.83	0.835	0.73	0.825	0.725	0.72	0.655	0.8	0.805	0.845	0.915	0.84	0.78	0.93	0.61	0.755	0.74	0.65	0.83	0.74	0.7	0.765	0.78		7.95650905186084	35.8112048835803	31.3824196255438	41.6102907404287	23.2732705422112	31.2771695063913	27.1416579634963	4.83368564209205	4.8969898246848	4.40044075907888	5.2706256558911	4.35832295334769	3.65440270569727	6.54980014641112	24.966232860184	19.4598289311494
RSc0189	0.92	1	1	0.98	1	0.935	0.97	0.99	0.97	0.995	1	0.97	1	0.945	1	1	1	0.99	0.945	0.995	1	0.975	1	0.965	0.975	1	0.98	1	0.985	0.95	0.89	0.975		51.8065588616838	53.4065423928471	69.972447771899	68.7020701403631	31.5256572291114	19.0299879338944	35.1739162488385	42.5765642768522	52.4026866061009	36.2863837850774	37.613395145909	42.8414352358088	61.5569289811535	40.2442004837052	30.7650849634491	48.9841217554759
RSc0190	0.985	0.955	0.945	0.975	0.97	0.96	0.89	0.97	0.985	0.935	0.945	0.97	0.925	0.985	0.93	0.935	0.955	0.935	0.935	1	0.925	0.98	0.94	0.935	0.92	0.9	0.91	0.99	0.88	0.92	0.915	0.96		11.5683298829894	13.1607048326296	24.4897714694825	21.9091945320686	8.39015869671275	4.25132440693296	8.16419890091323	7.12777217128317	5.90492113828393	12.2494948200833	6.9382770752199	11.5156213720105	17.4422852523494	7.18757687584138	5.99391296046755	5.92759998784446
RSc0199	0.92	0.96	0.97	0.94	0.97	0.935	0.93	0.955	0.875	0.92	0.96	0.955	0.995	0.93	0.96	0.815	0.97	0.96	0.975	0.94	1	0.985	0.965	0.93	0.985	0.96	0.915	0.98	0.92	0.895	0.935	0.975		33.6373654877855	47.1669427969925	59.1707509391873	108.492483695673	24.9680572182408	32.0938433422934	34.6156987034317	28.2998977350445	18.5312305461104	32.2263727498274	24.2020446402776	29.129042483124	34.4289208080422	21.5357890468968	54.3419186543167	24.6325357545856
RSc0200	0.985	0.97	0.905	0.94	0.995	0.975	0.96	0.985	0.97	0.945	1	0.95	0.97	0.925	0.945	1	0.96	0.975	0.935	0.875	0.96	0.975	0.95	0.98	0.97	0.88	0.895	0.94	0.95	0.935	0.93	0.975		30.8892944027017	19.6336048940046	56.2090067874988	86.759215456725	15.3370532564619	90.1460678640793	18.4169350526292	17.6240772472602	13.400879659001	19.6270889019657	9.66110146762629	17.7058095435122	16.8594575877094	16.8263323927545	250.359541824	87.1897771661553
RSc0232	0.835	0.925	0.885	0.925	0.845	0.87	0.92	0.885	0.915	0.905	0.885	0.83	0.895	0.885	0.81	0.865	0.915	0.92	0.89	0.985	0.875	0.95	0.91	0.905	0.855	0.865	0.84	0.9	0.86	0.885	0.93	0.9		78599.5298312514	228.84626987934	165.647748216442	3332.50322983145	162.977266490269	102.679116338352	147.799254696367	58309.4126625984	29819.6837486737	25887.4378733482	31458.0413195398	19635.8840769636	70542.2037902161	179.43215369923	188.679942488501	160.335366221929
RSc0237	0.885	0.785	0.795	0.735	0.855	0.82	0.8	0.805	0.81	0.815	0.755	0.845	0.85	0.905	0.885	0.73	0.93	0.845	0.795	0.915	0.845	0.89	0.805	0.705	0.735	0.785	0.88	0.85	0.77	0.68	0.805	0.855		722.277507956357	872.343831004597	653.818832346082	360.613058653826	460.146876558716	147.026440983842	470.973240984791	313.233915269905	468.382657614092	471.8353008534	444.08627801834	444.203242656601	461.915109609986	695.218848594512	225.886003023677	200.222307024692
RSc0237	0.885	0.935	0.875	0.84	0.85	0.835	0.845	0.83	0.78	0.75	0.83	0.75	0.885	0.93	0.715	0.95	0.83	0.89	0.885	0.88	0.935	0.73	0.87	0.81	0.825	0.795	0.81	0.875	0.82	0.79	0.785	0.875		722.277507956357	872.343831004597	653.818832346082	360.613058653826	460.146876558716	147.026440983842	470.973240984791	313.233915269905	468.382657614092	471.8353008534	444.08627801834	444.203242656601	461.915109609986	695.218848594512	225.886003023677	200.222307024692
RSc0244	0.84	0.79	0.835	0.825	0.935	0.77	0.81	0.89	0.87	0.81	0.925	0.875	0.785	0.795	0.81	0.875	0.825	0.85	0.89	0.845	0.665	0.86	0.815	0.765	0.85	0.785	0.745	0.905	0.825	0.795	0.73	0.87		149.68488140436	85.2107884976986	86.0953332549299	77.39904328253	132.432534582511	184.131762138932	98.8839834982908	94.637023043651	153.363016883738	93.7339894252143	112.631081164873	103.486387724223	115.228805306755	112.334518727371	345.639236614653	350.618539149771
RSc0249	0.915	0.96	0.935	0.94	0.94	0.935	0.93	0.96	0.87	0.94	0.945	0.955	0.96	0.865	0.745	0.955	0.945	0.975	0.93	0.94	0.99	0.945	0.975	0.925	0.945	0.83	0.945	0.96	0.885	0.855	0.86	0.985		1038.2249719204	691.98486010486	798.811288123658	3585.65689572729	626.688459082872	442.144228824632	657.332300568137	446.042806326263	616.770941150216	531.265382426128	277.04934866132	401.037440342967	496.615921714898	581.637960193779	666.502837071514	605.685593207449
RSc0262	0.985	0.91	0.965	0.91	1	1	0.975	0.95	0.875	0.865	0.93	0.885	0.955	0.94	0.985	0.92	0.94	0.975	0.975	0.915	0.915	0.835	0.97	0.885	0.98	0.93	0.87	0.99	0.93	0.835	1	0.93		149.068533709481	82.0269350601008	60.7613512199348	11.7078282386739	103.277063508061	91.6751370669149	64.877711775392	66.6156287176861	88.7500428479032	61.4248490704169	103.528023487305	81.6023845250857	42.6420077402736	118.069317608072	56.1192240229915	56.757805576986
RSc0279	0.695	0.845	0.795	0.775	0.78	0.795	0.815	0.725	0.715	0.72	0.845	0.74	0.815	0.855	0.74	0.77	0.825	0.855	0.665	0.825	0.725	0.74	0.695	0.695	0.73	0.675	0.83	0.71	0.7	0.73	0.67	0.66		168.794217825765	237.363954214518	173.410825111505	106.973898899611	161.86059718968	132.400793202218	136.965965742097	95.6164272831491	195.09414641844	123.422192527784	121.825945513086	127.671532709061	141.025391204272	219.82958661789	251.277408342396	258.405783721485
RSc0279	0.935	0.855	0.795	0.805	0.83	0.805	0.775	0.705	0.77	0.715	0.81	0.84	0.72	0.8	0.665	0.815	0.74	0.84	0.82	0.77	0.865	0.805	0.83	0.665	0.71	0.665	0.75	0.705	0.715	0.655	0.7	0.805		168.794217825765	237.363954214518	173.410825111505	106.973898899611	161.86059718968	132.400793202218	136.965965742097	95.6164272831491	195.09414641844	123.422192527784	121.825945513086	127.671532709061	141.025391204272	219.82958661789	251.277408342396	258.405783721485
RSc0280	0.67	0.82	0.83	0.835	0.87	0.81	0.77	0.73	0.81	0.845	0.845	0.755	0.735	0.79	0.805	0.81	0.865	0.865	0.785	0.82	0.93	0.735	0.84	0.7	0.72	0.82	0.68	0.85	0.8	0.825	0.78	0.815		140.925395824646	127.046472612593	88.0638727367736	19.7637792563279	97.6440751906113	35.0179469545468	79.8632587107799	55.7022184110528	85.9397615553864	69.106901790906	75.5951985230875	103.800116248659	45.6013154622873	116.88771966033	44.4798556519086	44.7106611816359
RSc0281	0.67	0.82	0.83	0.835	0.87	0.81	0.77	0.73	0.81	0.845	0.845	0.755	0.735	0.79	0.805	0.81	0.865	0.865	0.785	0.82	0.93	0.735	0.84	0.7	0.72	0.82	0.68	0.85	0.8	0.825	0.78	0.815		123.90844370915	66.0890388701607	68.1685697696338	31.2956812018816	60.3577779238316	39.2504539291933	63.2263056368229	51.1668430901925	57.0528154108687	76.5179865018995	70.0002078751678	76.5242160904664	53.440761267032	120.554494794272	60.2963498405605	46.9062137144975
RSc0286	0.975	1	1	1	1	1	0.975	1	0.975	1	1	1	1	1	1	0.945	1	1	1	1	1	1	1	0.965	0.995	0.95	0.97	1	0.955	0.985	1	1		67.2292273387256	24.4916224592798	21.4499587171941	19.2744377233685	47.9113529278323	65.9940375443558	30.2381638836401	21.3740784618994	30.6009706858121	20.1438792702595	40.8348692806832	29.1443286035871	16.3437278432992	36.0099889546661	44.7559961984523	48.1413755413485
RSc0333	0.935	0.945	0.95	0.92	0.95	0.935	0.89	0.955	0.91	0.975	1	0.975	0.97	0.945	0.905	1	0.985	0.99	0.965	0.925	0.99	0.965	0.935	0.96	0.965	0.97	0.965	0.94	0.81	0.95	0.945	0.88		339.348724241504	76.8142042708993	85.8310057987698	54.8993868231329	83.3535620527812	89.3205362506152	71.1435060148915	153.854283424672	124.619800647079	149.25775541257	154.405171432001	159.490532685399	121.23775954841	90.1879955708761	84.4385258417711	78.0076883670891
RSc0359	1	1	1	1	1	1	1	1	1	1	1	1	0.945	1	1	1	0.96	1	0.99	1	1	1	1	1	1	1	1	1	1	1	1	1		1.50235493244734	11.1801937780993	6.9050033480043	2.62263395791682	11.2573380374448	7.90051823397353	4.77066564241219	0.719376934318569	1.19021047035079	0.575426648102075	1.40232678863242	2.44403614656376	1.09110208458019	1.18258110750872	0.490909166140463	1.53290240234348
RSc0360	1	1	1	1	1	1	1	1	1	1	1	1	0.945	1	1	1	0.96	1	0.99	1	1	1	1	1	1	1	1	1	1	1	1	1		64.4351045291575	64.7088529602632	56.9244934820832	23.114364088292	78.3826243387141	87.0349054327605	63.7552889790724	41.0467296546409	49.8891649497519	34.3344662204476	42.3063464875852	36.738987929631	38.5915979336797	61.8703155202656	75.8498309493592	80.3163011310828
RSc0410	0.965	1	0.985	0.995	0.995	0.935	0.96	0.94	0.96	0.99	0.885	0.94	0.985	0.975	0.945	0.9	0.955	0.99	0.955	0.995	0.945	0.99	0.995	0.925	0.93	0.935	0.945	0.915	0.945	0.92	1	0.995		41.1554818690348	12.6344350406493	18.1873380260229	12.0212434785131	14.8438455635572	17.676439085977	12.532560987528	10.9041722546833	11.1406952367539	17.0411084094256	20.4848285959022	13.4864050935725	14.5803342004392	18.3608172503405	18.5734686239962	15.3631909686207
RSc0434	0.85	0.915	0.935	0.87	0.98	0.855	0.895	0.78	0.9	0.825	0.94	0.86	0.88	0.905	0.985	0.705	0.89	0.945	0.845	0.85	0.86	0.86	0.895	0.855	0.86	0.93	0.675	0.845	0.96	0.905	0.785	0.87		102.398281889279	17.3888785315456	19.9765493187145	54.0703155547166	11.333280132478	24.4818181901364	15.0238476216987	27.0023762621626	19.7445914164642	34.0408330163662	27.1832565815106	28.3925674621501	34.6683660950691	24.2128837013318	20.7628189845165	28.8532892143073
RSc0474	0.695	0.935	0.93	0.86	0.865	0.86	0.905	0.85	0.94	0.9	0.87	0.88	0.915	0.885	0.915	0.925	0.985	0.895	0.9	0.9	0.895	0.89	0.885	0.895	0.785	0.82	0.8	0.9	0.94	0.75	0.89	0.93		395.93651410661	299.576260015155	215.222001497374	586.400257169811	439.305454629042	292.138565461652	460.025210483411	191.186648785386	309.875896291112	183.667096064614	223.0941332295	200.0747237683	202.209553961926	352.523764013925	360.559489439893	334.187602162965
RSc0479	0.945	0.995	0.98	0.99	0.895	0.955	0.95	0.985	0.97	0.97	0.99	1	1	1	0.955	0.915	0.97	0.995	0.995	0.975	1	0.96	0.95	0.875	0.935	0.985	1	0.96	0.965	0.97	0.95	0.98		592.495821367273	265.647336824052	240.330350618909	93.8243605576772	158.207907672072	110.839323313859	192.51474489552	344.850863459211	238.359305804329	305.476786426061	243.397194318113	285.649247977436	296.484634831546	198.064932078328	131.662195337617	127.378254870833
RSc0509	0.83	0.925	0.84	0.945	0.755	0.84	0.89	0.82	0.955	0.835	0.865	0.82	0.895	0.855	0.86	0.87	0.89	0.905	0.925	0.9	0.955	0.88	0.955	0.67	0.89	0.775	0.845	0.82	0.785	0.865	0.79	0.92		182.171078966268	54.9303630645411	34.0864466348134	14.4558282925264	97.0789397522684	72.9825838907449	53.8909767754777	60.5755023562863	112.773898127983	53.6999464168673	146.932390075278	82.2305132835781	57.065780126843	120.585644899305	53.0861090411035	56.541464932124
RSc0547	0.995	0.88	0.97	0.98	0.85	0.915	1	0.985	1	0.945	0.955	0.94	0.93	0.96	0.98	0.94	0.98	0.99	0.97	0.885	0.99	0.97	0.965	0.945	0.915	0.995	0.92	0.975	1	0.89	0.99	0.885		2315.2978298064	2260.53292850826	2665.70381289461	4211.75087355967	2012.84482903671	209.667247524018	2515.04536359639	813.9915974817	1983.26257888466	1410.05406606672	1401.61068952023	1447.80916761308	2212.50951383542	1492.4489585125	386.535679833611	332.429163610619
RSc0567	0.96	0.935	0.905	0.985	0.955	0.935	0.86	0.9	0.92	0.895	1	0.91	0.955	0.97	0.89	0.825	0.995	0.995	0.93	0.94	0.835	0.94	0.91	0.92	0.88	0.85	0.85	0.975	0.935	0.895	0.885	0.975		97.1338086792966	69.6335175708159	74.8729107775586	58.864679283992	56.8151931271893	67.811736095368	72.8016959190343	36.24868093326	40.7365704210623	64.0763446906037	42.331851267611	57.8154047821726	52.9623081449718	50.709222755236	87.3291892073709	84.3653691744661
RSc0568	0.96	0.935	0.905	0.985	0.955	0.935	0.86	0.9	0.92	0.895	1	0.91	0.955	0.97	0.89	0.825	0.995	0.995	0.93	0.94	0.835	0.94	0.91	0.92	0.88	0.85	0.85	0.975	0.935	0.895	0.885	0.975		31.5987409040223	24.3939204490913	22.7213114434122	23.3650962801633	21.0440829868669	22.4144859387669	25.6212945193694	19.2383851452743	17.5298180325405	16.8248300930514	22.478674623548	13.7077451856102	19.4977489055199	17.4701829269195	20.3595698034213	28.2805121291577
RSc0572	0.935	0.93	0.99	0.935	0.87	0.895	0.93	0.935	0.895	0.92	0.925	0.895	0.915	0.99	0.94	0.985	0.955	0.85	0.92	1	0.955	0.865	0.995	0.93	0.945	0.9	0.93	0.94	0.83	0.795	0.875	0.95		372.826030309353	108.317207391496	104.14462643005	52.3394359131839	202.180888131122	462.689639129343	179.508672819497	213.359300787886	214.255338995173	173.616355493494	288.834728829177	201.360210106972	189.625478270891	226.198128549748	637.03102672876	661.503126903859
RSc0579	0.635	0.765	0.785	0.735	0.74	0.745	0.735	0.83	0.68	0.855	0.68	0.815	0.8	0.885	0.685	0.68	0.835	0.735	0.765	0.785	0.855	0.76	0.72	0.845	0.795	0.705	0.84	0.78	0.78	0.69	0.725	0.795		0.842963210812858	0.573825073786118	0.771318600698922	2.19597547292532	0.464023752454542	0.516833062842371	0.705790278581758	0.570221773702653	0.492538750411821	0.658194253071931	0.344924943799382	0.437360907381089	1.27046732385356	1.19561083754105	0.775812398716936	1.0563410678658
RSc0580	0.635	0.765	0.785	0.735	0.74	0.745	0.735	0.83	0.68	0.855	0.68	0.815	0.8	0.885	0.685	0.68	0.835	0.735	0.765	0.785	0.855	0.76	0.72	0.845	0.795	0.705	0.84	0.78	0.78	0.69	0.725	0.795		129.377313735319	66.8636950456026	56.9557308038761	47.4075832371894	57.1811136600544	59.2087276426414	65.2069047967795	53.3949324474811	58.2541562003797	66.8372196970331	79.2613895044787	66.6656499155817	81.7418800938933	75.132447417415	45.0474466020153	40.1500185625824
RSc0584	1	0.995	0.945	0.99	0.965	0.97	0.99	0.96	0.925	0.97	1	0.99	0.995	0.99	1	0.93	1	0.985	0.985	0.99	0.985	1	0.99	0.97	0.99	0.94	0.99	0.985	0.965	0.98	0.985	0.945		37.552626356401	17.4712143787875	13.1604897130924	6.16126793378445	23.9976785391817	26.7598975071318	17.4450766477565	13.2114582182549	18.8935043929704	13.5284461104292	24.4466019400033	20.2681587963264	10.9259314947419	17.4102259609299	17.6288834261753	18.4717864138611
RSc0592	0.95	0.905	0.965	0.9	0.855	0.87	0.905	0.895	0.86	0.93	0.875	0.97	0.85	0.91	0.96	0.895	0.995	0.9	0.95	0.955	0.89	0.86	0.905	0.875	0.915	0.965	0.86	0.975	0.945	0.86	0.835	0.87		64.9395187048116	37.7028188556418	38.5664712313351	311.375544174786	28.4083281707609	20.994457006086	32.7774795415857	33.2523782865612	26.6830483215295	39.4265918617095	29.97630878143	28.1100828882597	39.7423426140197	29.8529459895548	29.2682517972582	32.5271099999566
RSc0598	0.835	0.745	0.91	0.895	0.975	0.87	0.91	0.905	0.925	0.935	0.815	0.925	0.925	0.945	0.925	0.965	0.935	0.945	0.955	0.985	0.995	0.945	0.96	0.83	0.855	0.805	0.79	0.965	0.835	0.79	0.81	0.965		107.35920479718	19.2759159128739	10.7896613000204	7.93058492171828	12.7812964764671	7.73367851034917	8.10274401268841	64.8508503719668	51.2795151115825	37.5160580995645	64.0584187525219	46.2738587363104	38.165769534903	12.5217805293816	4.52994814807895	4.10612540747607
RSc0599	0.835	0.745	0.91	0.895	0.975	0.87	0.91	0.905	0.925	0.935	0.815	0.925	0.925	0.945	0.925	0.965	0.935	0.945	0.955	0.985	0.995	0.945	0.96	0.83	0.855	0.805	0.79	0.965	0.835	0.79	0.81	0.965		194.103554883454	173.253230204753	135.501477158211	40.1301432907674	181.676401229101	164.202360898947	160.214318650659	78.0939841285025	120.120590506843	74.9532951808461	168.229931359918	102.781156653795	79.9929596479795	143.951293030922	93.9301748921688	85.4868863338885
RSc0608	0.3	0.345	0.745	0.65	0.66	0.65	0.665	0.67	0.38	0.725	0.575	0.655	0.615	0.735	0.445	0.77	0.515	0.83	0.77	0.325	0.705	0.72	0.7	0.495	0.53	0.63	0.37	0.565	0.57	0	0.355	0.685		5034.57612886876	2440.02022016669	3171.85840774546	3433.67243079868	4609.30861306141	2319.70993670253	3771.5553785321	2008.82549783649	3246.09657322975	1793.12797155135	1904.61981463869	1955.90987456192	2864.05356405109	4450.49661194945	2655.87900013005	1907.57057651285
RSc0608	1	1	0.99	1	1	1	1	1	1	1	1	1	0.98	1	1	1	1	1	1	1	1	0.985	1	1	0.99	0.94	1	1	1	0.99	1	1		5034.57612886876	2440.02022016669	3171.85840774546	3433.67243079868	4609.30861306141	2319.70993670253	3771.5553785321	2008.82549783649	3246.09657322975	1793.12797155135	1904.61981463869	1955.90987456192	2864.05356405109	4450.49661194945	2655.87900013005	1907.57057651285
RSc0619	0.905	0.965	0.97	0.94	0.99	0.96	0.9	1	0.99	0.995	0.995	0.985	0.95	0.89	1	0.91	0.905	0.99	0.98	1	0.93	0.995	0.95	0.9	0.98	0.92	0.91	0.995	0.955	0.89	0.925	0.96		154.09304694204	94.0294014673946	116.208404416771	144.153801347788	36.2482864930884	8.98436417908863	65.0691606124618	46.9865372105165	21.7689607231075	94.7099482075292	32.2497820979195	63.701831273007	73.4235437150948	59.620757673618	11.4574681052883	8.54325485185419
RSc0627	1	1	1	1	1	1	1	1	1	1	1	1	1	0.975	1	1	1	1	0.995	1	1	1	1	1	1	1	0.96	1	1	0.99	0.99	1		155.436771775229	116.923022140037	120.812417084954	168.485457843086	62.8447753546776	54.0705076312031	77.5413925566988	78.171865447696	92.3626563107285	102.466875359614	91.1164379563058	98.3975807362152	128.597877327107	70.648906776636	58.0083281691986	63.3862088491355
RSc0627	1	0.985	1	1	0.985	0.99	0.98	0.975	0.965	0.995	0.985	1	0.96	1	0.98	0.97	0.99	1	0.925	0.985	0.985	0.995	0.99	0.93	0.99	0.945	0.95	0.965	1	1	1	1		155.436771775229	116.923022140037	120.812417084954	168.485457843086	62.8447753546776	54.0705076312031	77.5413925566988	78.171865447696	92.3626563107285	102.466875359614	91.1164379563058	98.3975807362152	128.597877327107	70.648906776636	58.0083281691986	63.3862088491355
RSc0632	1	0.985	1	1	1	0.985	1	0.99	0.925	1	0.99	1	0.98	1	1	0.94	1	1	1	0.98	1	1	1	0.91	0.98	0.93	0.915	1	0.97	0.97	1	1		51.76173226921	28.2380664155388	26.4119691189991	74.0848270029157	15.2244353483368	13.7550251891811	17.2447146639378	25.16367797968	21.5892626202266	33.3599735687083	23.8833481793887	25.1203395718333	40.0787071191564	21.4497726208425	13.8199560455704	16.8136568295014
RSc0636	0.38	0.66	0.77	0.68	0.64	0.83	0.76	0.605	0.6	0.545	0.435	0.535	0.505	0.77	0.805	0.645	0.68	0.73	0.795	0.31	0.855	0.69	0.58	0.19	0.53	0.72	0	0.525	0	0.34	0.225	0.225		43.5659402842974	19.4052219365072	24.163685037642	42.2249983693237	14.6050653719369	12.005072119727	22.9963147597	19.4970971633646	26.8624072513385	33.8097826787799	21.0973070421535	24.4051416576365	37.6351291415529	20.1212181212899	21.6284737586075	24.552942791508
RSc0637	0.38	0.66	0.77	0.68	0.64	0.83	0.76	0.605	0.6	0.545	0.435	0.535	0.505	0.77	0.805	0.645	0.68	0.73	0.795	0.31	0.855	0.69	0.58	0.19	0.53	0.72	0	0.525	0	0.34	0.225	0.225		14.3685527667409	2.4617346423288	3.04336883446697	7.62929253266244	2.07093636918057	1.2895723034708	2.22945205378999	6.66710725505492	5.21000005875171	10.7941828852726	4.4727920813377	4.11637746415257	9.28182304340162	4.7763695454294	4.73595408164294	4.29441572518764
RSc0637	0.5	0.88	0.805	0.805	0.88	0.915	0.815	0.815	0.82	0.81	0.75	0.82	0.8	0.9	0.92	0.85	0.85	0.885	0.875	0.64	0.87	0.905	0.705	0.755	0.775	0.92	0.775	0.745	0.735	0.78	0.81	0.71		14.3685527667409	2.4617346423288	3.04336883446697	7.62929253266244	2.07093636918057	1.2895723034708	2.22945205378999	6.66710725505492	5.21000005875171	10.7941828852726	4.4727920813377	4.11637746415257	9.28182304340162	4.7763695454294	4.73595408164294	4.29441572518764
RSc0641	1	1	1	1	1	0.98	1	1	1	1	1	1	1	1	1	1	1	1	1	0.99	1	1	1	1	1	0.955	1	1	1	1	1	1		84.668184932956	22.5907768548586	25.2742790717386	79.5444585582707	16.8517421151407	53.6252026136667	29.1448848717662	81.487600614868	19.7469184689519	33.1703070336069	14.7983565519898	21.2306214764127	34.3170909409924	25.3745970329479	255.305502247973	209.966277444928
RSc0675	0.97	0.96	0.88	0.96	1	0.905	0.93	0.965	0.975	0.96	0.89	0.93	0.94	0.955	0.93	0.98	0.985	0.99	0.995	0.965	1	0.935	1	0.895	0.96	0.91	0.875	1	0.915	0.945	0.88	0.92		1010.49724577042	441.527870168235	522.56494196169	493.851734479005	287.826598671999	357.231978809667	354.907396688881	511.829485730995	324.001074215621	657.166545800865	378.485933850976	370.032689409158	696.163068577628	375.18404248267	510.749157581012	460.705914183099
RSc0708	0.89	0.985	0.94	0.985	0.955	0.955	0.93	0.95	0.955	0.935	0.97	0.99	0.865	0.96	0.84	0.81	0.98	1	0.97	0.96	1	0.99	1	0.84	0.98	0.9	0.915	0.99	0.99	0.9	0.93	0.925		95.8661009590558	55.9477165754319	57.5134489882463	94.1377757975161	48.8672995666567	48.6086359604205	58.803185535539	41.8096662745313	35.6510792268241	47.1046979955116	41.8715184702432	42.3735020875014	54.3450427878688	47.8540214439576	63.6822871529585	62.54191666187
RSc0714	0.87	0.97	0.915	0.95	0.91	0.91	0.905	0.905	0.895	0.87	0.82	0.92	0.965	0.895	0.875	0.905	0.98	0.945	0.97	0.96	0.905	0.905	1	0.945	0.9	0.86	0.94	0.97	0.965	0.87	0.925	0.875		62.5356626651427	49.6372415973134	48.7220990835923	38.5609982975204	44.5716103671488	54.2310748773987	51.248174476362	40.3365907722725	31.0331580901149	36.7337124390378	29.4195050179411	28.9848047030219	31.2604265488751	43.1575945198477	70.4169617680118	79.5573994774507
RSc0720	0.955	0.985	1	0.975	0.995	0.975	0.935	1	0.895	0.99	0.995	0.975	0.975	0.985	0.995	1	0.965	1	0.89	0.995	0.965	0.98	0.985	0.97	0.995	0.96	0.945	1	1	0.905	0.91	0.995		7.79446562065244	5.88154458236806	5.65505350665751	4.32926789788281	7.53998555791724	8.14890016417225	7.42237106823758	3.86879612406366	3.95156732314635	4.94384290864553	3.95755221873091	4.6567653573209	2.90712045072384	4.58346891742828	4.64829409659768	4.56666627687709
RSc0724	1	0.95	1	1	0.98	0.98	0.825	1	0.965	1	0.97	0.97	0.955	0.915	0.93	0.965	1	1	1	0.985	0.98	0.985	0.97	0.98	1	0.92	0.925	0.995	1	0.915	0.91	0.985		304.589782871628	230.878509951309	272.577101433245	818.285750658088	165.972010146974	221.474199292792	277.744540670031	161.660518940043	84.2205741495088	182.38126592643	89.3784847486497	143.740892452605	141.952476150512	170.4780011085	354.84386629158	280.174463821806
RSc0728	0.885	0.89	0.93	0.91	0.85	0.91	0.835	0.855	0.93	0.83	0.88	0.91	0.9	0.865	0.75	0.825	0.86	0.895	0.925	0.905	0.915	0.845	0.91	0.855	0.895	0.845	0.835	0.93	0.92	0.735	0.78	0.905		16.4336649286516	84.4097545953039	102.596069878934	78.0501194637748	51.4059589338505	39.3834140987206	61.1911390923019	9.11034894486194	7.00959939726258	16.7366497708189	10.2515139660011	11.4591244572323	14.8491633333523	8.21027274071117	32.7133786462743	27.3934467549122
RSc0739	0.995	1	1	1	1	1	1	0.985	1	1	1	0.99	1	0.985	0.99	1	1	1	0.97	1	0.98	1	0.99	0.98	0.99	0.975	0.93	1	1	0.95	0.94	1		169.89404136158	60.364090200534	56.1991777282806	20.0650716453837	60.8466281734087	49.856818088843	47.3380581065206	91.9020629892211	88.0536388322333	96.3012513098556	91.6988351563326	98.809688679364	79.2456773930061	58.7952720003587	66.1850443191998	73.0103162348912
RSc0826	0.865	0.995	0.975	0.99	0.98	0.985	0.985	0.965	0.915	0.985	0.945	0.965	0.95	1	1	0.99	0.91	0.99	0.935	0.905	1	1	1	0.93	1	0.905	0.76	0.99	0.89	1	0.975	1		1348.92651908335	367.707043764394	454.63745621694	1148.08034679221	357.353033997416	264.996019578092	411.579190416528	545.807848429645	391.685956711968	634.598837181813	337.264618925469	358.429327171823	777.804948648878	730.521878491315	366.680511034912	346.231750236062
RSc0829	0.965	0.975	0.98	0.91	1	0.96	0.96	0.99	0.995	0.98	0.96	0.945	0.99	0.975	0.955	0.91	0.915	0.99	0.94	0.94	0.95	0.945	0.835	0.985	0.89	0.985	0.865	0.955	0.995	0.945	0.915	0.94		0.171481605406429	0.46755890560547	0.32757185970463	1.34265850294232	0.341246221148977	0.217019543054733	0.266840212033795	0.434266047467243	0.492538750411821	0.441915936697789	0.35984725784129	0.298442403973208	0.366185803016726	0.431846371396794	0.245454583070231	0.460691450030412
RSc0830	0.965	0.975	0.98	0.91	1	0.96	0.96	0.99	0.995	0.98	0.96	0.945	0.99	0.975	0.955	0.91	0.915	0.99	0.94	0.94	0.95	0.945	0.835	0.985	0.89	0.985	0.865	0.955	0.995	0.945	0.915	0.94		8.97266921231651	29.2732551920593	35.4187638728708	51.8743400817912	15.4064708033796	13.4464356516476	21.6680997553689	4.87328394523357	4.37326016858841	5.2015050275046	3.96428274863577	3.06684562836187	3.12376231234715	3.36787242455736	1.82118504827362	3.4546588430252
RSc0831	0.78	0.905	0.83	0.9	0.92	0.925	0.88	0.905	0.91	0.855	0.865	0.935	0.88	0.37	0.89	0.855	0.78	0.915	0.82	0.81	0.89	0.82	0.895	0.905	0.895	0.84	0.885	0.835	0.735	0.65	0.79	0.985		916.105945335372	754.787444297483	956.447299259735	2324.81925927002	399.964548970624	228.929358002685	495.607643918301	405.72600694498	268.306739714755	530.339152424711	333.279687456097	347.257334855556	736.810130164478	495.106255349297	235.449969077384	223.783867417392
RSc0855	0.63	0.765	0.735	0.715	0.705	0.715	0.72	0.74	0.705	0.72	0.71	0.69	0.735	0.755	0.645	0.75	0.81	0.755	0.93	0.86	0.75	0.825	0.755	0.815	0.78	0.68	0.69	0.87	0.805	0.76	0.795	0.785		0.171481605406429	0.938944058960859	0.840253790391966	1.34265850294232	0.559714910992388	0.568264652431294	1.33057647091539	0.421066613086737	0.492538750411821	0.308405225293502	0.26435046120826	0.298442403973208	0.732371606033451	0.205930358033464	0.348457549852227	0.307077439810475
RSc0856	0.63	0.765	0.735	0.715	0.705	0.715	0.72	0.74	0.705	0.72	0.71	0.69	0.735	0.755	0.645	0.75	0.81	0.755	0.93	0.86	0.75	0.825	0.755	0.815	0.78	0.68	0.69	0.87	0.805	0.76	0.795	0.785		1.04983323449507	0.46755890560547	0.538968838119596	1.76931698793382	0.341246221148977	0.14677052117942	0.36519515880701	0.434266047467243	0.666184227026898	0.483299739182718	0.433204125783488	0.715197914196853	0.732371606033451	0.298902709385263	0.245454583070231	0.460691450030412
RSc0885	0.885	0.935	0.97	0.975	0.925	0.95	0.955	0.925	0.99	0.975	0.985	0.945	0.955	0.99	1	0.94	0.985	1	1	0.91	0.98	1	0.97	0.905	0.925	0.89	0.81	0.945	0.97	0.88	0.915	0.96		2.38362693814476	4.18539580263035	5.3598453915851	19.838585155079	3.17222953876027	4.7355433124728	3.94114829228211	2.41684282104602	1.38933339945657	2.20957968348894	1.69603479318043	2.72187315337952	2.19711481810035	2.95601170849043	2.4304401629328	3.20324776920082
RSc0887	0.695	0.875	0.88	0.83	0.82	0.755	0.84	0.75	0.83	0.75	0.83	0.85	0.865	0.92	0.76	0.89	0.835	0.83	0.95	0.9	0.83	0.855	0.93	0.915	0.915	0.875	0.85	0.84	0.775	0.9	0.845	0.805		990.218774245266	251.36748825586	340.009091220683	2122.51275898693	246.523343099433	201.142012340753	271.427751372478	424.132827724283	242.895665158484	380.183807443069	295.586059319962	271.581915906	579.876482100122	405.852292855549	235.772138569137	279.39737186808
RSc0895	0.95	1	0.96	0.96	0.985	0.955	0.945	0.98	0.985	0.99	0.965	0.955	0.925	0.955	0.985	0.95	0.96	0.93	1	0.975	0.97	0.925	0.94	0.995	0.985	0.99	1	0.94	0.99	1	0.94	0.97		132.338818427903	96.3217654806125	116.380977104446	245.15861904562	56.3613343645268	44.683466753149	72.3600918947362	106.19457506075	79.9081656971363	109.155716820465	53.6060816690966	74.5481130922101	83.1763645560866	61.7139587598775	47.8088189427348	34.3928059531816
RSc0896	0.95	1	0.96	0.96	0.985	0.955	0.945	0.98	0.985	0.99	0.965	0.955	0.925	0.955	0.985	0.95	0.96	0.93	1	0.975	0.97	0.925	0.94	0.995	0.985	0.99	1	0.94	0.99	1	0.94	0.97		1219.84117790605	283.702483014934	283.408646633271	166.040818972341	298.039828122159	307.102886144525	272.238164489887	548.882016874376	377.933306154469	528.383288273394	507.519703737364	482.802035607095	487.170956437143	421.473991126727	507.851880794991	465.20067323399
RSc0901	1	1	1	1	1	1	0.985	0.99	0.98	1	0.985	1	0.99	0.96	0.955	0.965	1	1	1	1	1	1	0.99	0.94	1	0.93	1	1	1	0.98	0.985	1		1271.6665819433	426.297555904157	561.006940254782	547.545951745915	450.329400485422	884.972198568913	445.738191328723	645.159731163639	622.939596033482	898.076357144262	690.815278467407	708.083496393314	972.668001765643	479.628058954608	1742.35180044917	1826.9239011132
RSc0949	0.97	1	1	0.975	0.99	1	1	1	1	0.98	0.965	0.99	1	0.96	1	0.98	1	1	1	1	1	0.98	0.98	0.975	0.99	0.98	0.99	1	0.95	0.99	0.965	0.98		10.7892644556458	14.5244910728573	14.7393146506439	7.44124338875895	10.9198790767673	14.0272452589364	9.13993544283734	11.1100865352516	8.81461560173982	13.5190868064797	8.24879719320693	11.6186483577977	12.7717711587655	9.31986715219795	9.51793710849606	12.1482900052434
RSc0954	0.845	0.835	0.87	0.895	0.915	0.925	0.88	0.895	0.805	0.855	0.915	0.88	0.85	0.87	0.81	0.85	0.96	0.755	0.915	0.935	0.85	0.83	0.86	0.815	0.905	0.845	0.975	0.875	0.88	0.84	0.78	0.77		0.633172810521858	0.754835765655728	0.445524782083593	1.34265850294232	0.678865111816939	0.223292020483529	0.686241080558454	0.434266047467243	0.492538750411821	0.308405225293502	0.26435046120826	0.298442403973208	0.366185803016726	0.431846371396794	0.245454583070231	0.593014240497083
RSc0955	0.845	0.835	0.87	0.895	0.915	0.925	0.88	0.895	0.805	0.855	0.915	0.88	0.85	0.87	0.81	0.85	0.96	0.755	0.915	0.935	0.85	0.83	0.86	0.815	0.905	0.845	0.975	0.875	0.88	0.84	0.78	0.77		393.986897952967	194.297228901418	244.424354221205	567.720129048348	111.868721440982	81.8402467510991	152.749917479144	223.569179689923	183.09153042626	306.750324999145	183.051905312544	205.27120530917	302.865480392712	175.069409110993	124.287612769148	123.26793022666
RSc0958	0.85	0	0	0	0	0	0	0	0	0	0	0	0.255	0	0	0	0	0	0.2	0	0	0	0	0	0	0	0	0	0	0	0	0		169.997268883276	71.1747502218969	79.1474577453835	137.830798765718	66.8591932584248	68.5769510884091	80.4281050356878	101.9231884275	88.7654455131225	112.915215803795	76.1092137496028	95.4856114413439	115.123993312181	101.476739274541	122.597967385518	122.123186579925
RSc0958	0	0.995	0.935	0.88	0.95	0.84	0.89	0.945	0.815	0.93	0.905	0.89	0.93	0.91	0.96	0.915	0.84	0.95	0.91	0.945	0.675	0.955	0.86	0.93	0.9	1	0.82	0.815	0.895	0.855	0.865	0.905		169.997268883276	71.1747502218969	79.1474577453835	137.830798765718	66.8591932584248	68.5769510884091	80.4281050356878	101.9231884275	88.7654455131225	112.915215803795	76.1092137496028	95.4856114413439	115.123993312181	101.476739274541	122.597967385518	122.123186579925
RSc1055	0.73	0.845	0.745	0.81	0.855	0.8	0.835	0.765	0.805	0.755	0.735	0.835	0.79	0.79	0.875	0.685	0.875	0.87	0.86	0.96	0.9	0.89	0.805	0.825	0.805	0.75	0.675	0.775	0.735	0.695	0.81	0.77		4636.3651898361	1769.28529998566	2344.79074922469	3781.37753838566	1055.20689275181	1230.62707626707	1377.51491415846	2324.37044315613	1625.83860752508	3062.8046669211	1924.49962510642	1720.51704595719	3654.00458589872	1476.80474860589	1675.71975976814	1919.71086887443
RSc1058	0.98	0.9	0.93	0.915	0.89	1	1	0.945	0.83	0.965	0.95	0.91	0.99	0.9	0.95	0.96	0.955	1	0.97	0.86	0.885	0.985	0.875	0.895	0.95	0.925	0.855	0.95	0.895	0.805	0.975	0.955		3159.23761318771	1226.9348451908	1306.52660815322	797.94983870737	1220.3181639186	1774.95218777333	875.273716487715	1649.8166385756	1990.38814400012	1924.59474919754	1815.57513022662	1821.73627708499	2261.08462885724	1153.27389459246	2608.6060593077	3366.32676024762
RSc1074	0.97	0.89	0.92	0.915	0.85	0.85	0.83	0.86	0.83	0.875	0.9	0.925	0.94	0.935	0.9	0.925	0.98	0.98	0.85	0.925	0.955	0.925	0.81	0.795	0.9	0.845	0.88	0.745	0.9	0.91	0.86	0.925		1032.78500754757	410.487439437155	387.485528346123	71.6017507857692	613.247605098046	619.505811316842	457.504743225811	554.883860219723	524.624587016191	418.228947476028	672.12186036938	534.797423256719	344.036164500436	585.224085431973	480.187863036081	473.044816960906
RSc1078	0.88	0.89	0.905	0.895	0.845	0.81	0.9	0.895	0.79	0.9	0.965	0.86	0.895	0.925	0.935	0.425	0.79	0.97	0.955	0.955	0.5	0.88	0.825	0.925	0.95	0.88	0.925	0.9	0.855	0.86	0.8	0.925		4.19724667256781	23.8668213635718	17.2147054669945	3.47595092789981	29.615786615428	19.2068690720592	17.8817831674504	2.56599798166194	3.37954898762818	2.03468516959973	3.09710687954551	4.21940444993981	1.82347369061364	3.66677513394262	3.51526146199572	3.36512669311192
RSc1079	0.88	0.89	0.905	0.895	0.845	0.81	0.9	0.895	0.79	0.9	0.965	0.86	0.895	0.925	0.935	0.425	0.79	0.97	0.955	0.955	0.5	0.88	0.825	0.925	0.95	0.88	0.925	0.9	0.855	0.86	0.8	0.925		255.647211469094	134.104045073516	112.342045710298	51.1221435061773	143.911253405934	65.8347084416828	151.497324512876	76.2909227667309	152.177209576467	96.9702709974526	168.297266010361	114.199070316712	98.9675234846193	170.382483434664	60.1801531576533	52.9840394320766
RSc1103	0.89	0.895	0.835	0.83	0.825	0.9	0.89	0.89	0.875	0.88	0.88	0.87	0.76	0.85	0.91	0.8	0.975	0.94	0.95	0.855	0.95	0.955	0.85	0.74	0.92	0.83	0.8	0.94	0.875	0.845	0.855	0.875		181.929430347199	84.114541576351	82.4291180538863	115.357456801938	86.9902975119395	54.0868215231724	86.7582164596043	80.9794146306375	125.896976803278	101.139661418945	105.152118752137	104.814428276449	109.018994756404	82.2435091149835	66.0732786663851	66.2431278317348
RSc1116	0.95	0.785	0.8	0.765	0.745	0.84	0.68	0.755	0.89	0.74	0.765	0.71	0.775	0.705	0.415	0.75	0.79	0.805	0.87	0.845	0.875	0.805	0.905	0.64	0.715	0.645	0.68	0.745	0.82	0.71	0.575	0.74		6.19688541707477	2.80917968138274	2.27027219267875	3.11197549087614	4.75963030366141	7.51038648986565	3.53538327631728	1.42555443425664	2.39447148680454	2.11745277456959	5.73193262274701	1.90896753008968	0.911736845306823	2.61713768844543	2.72410608154206	3.29916235861395
RSc1117	0.95	0.785	0.8	0.765	0.745	0.84	0.68	0.755	0.89	0.74	0.765	0.71	0.775	0.705	0.415	0.75	0.79	0.805	0.87	0.845	0.875	0.805	0.905	0.64	0.715	0.645	0.68	0.745	0.82	0.71	0.575	0.74		965.541191632433	202.264556675051	259.535263326402	341.577230271545	164.020370186746	168.636784414929	176.970576269817	340.857995756203	366.572287455349	578.092685369345	509.754473987069	514.821770278314	573.693430683695	270.184939303514	274.038848486171	321.874137048242
RSc1122	0.99	0.995	0.895	0.995	0.955	0.965	1	0.94	0.99	0.965	0.985	0.995	0.985	0.92	0.955	0.98	0.985	1	0.805	0.94	0.94	0.935	0.945	0.905	0.96	0.94	0.84	0.94	0.92	0.915	0.99	0.995		415.286650203588	192.165893351112	202.966134058914	406.063275759177	118.434940579011	53.8534880881484	172.998607692872	169.15259860446	174.850921039454	245.090479004454	161.42766683191	229.393190683296	213.373618387714	197.518464498329	82.4704912718341	61.8713246268949
RSc1145	0.985	0.755	0.79	0.85	0.775	0.8	0.82	0.785	0.805	0.805	0.725	0.815	0.765	0.785	0.865	0.965	0.89	0.93	0.89	0.915	0.785	0.86	0.72	0.79	0.75	0.73	0.765	0.745	0.86	0.785	0.77	0.75		1819.45487919636	455.520322950881	561.853957266498	464.113075419588	304.315149186668	373.741641707436	354.169043075706	590.344551993745	724.069853846615	1020.74574805395	673.376235162483	836.725443497372	925.403274042561	515.094529808576	742.891821647271	893.782623432058
RSc1181	0.96	0.99	0.965	1	0.955	0.97	1	0.995	1	1	1	1	0.975	1	1	1	1	1	1	1	1	1	0.99	0.95	1	0.93	0.935	1	0.985	0.98	0.99	1		122.729368230515	59.4123502281973	65.0447220014066	19.5251699152398	46.0551057326076	47.8936007868098	42.5466253527717	61.7911811275442	53.7822882076876	79.6261700799961	74.3278661975411	78.8545866978544	57.8946334989926	38.8608807023351	49.7527478449022	47.4059840827142
RSc1195	0.97	0.85	0.935	0.955	0.98	0.905	0.99	0.98	0.83	0.97	0.955	0.99	0.9	0.99	1	0.855	0.915	0.995	0.895	0.91	0.96	0.96	0.98	0.855	0.945	0.905	0.965	0.94	0.935	0.85	0.92	0.86		27.0608214747226	19.3849565438094	24.5296063834967	15.3091452625094	20.9768480339049	30.8117680331379	18.8414319715186	8.94799434986552	9.62587803941244	12.7234352553165	10.2129164882217	14.4435484969644	9.72256209111821	10.9872956717956	18.9569769179797	18.8959190822085
RSc1196	0.97	0.85	0.935	0.955	0.98	0.905	0.99	0.98	0.83	0.97	0.955	0.99	0.9	0.99	1	0.855	0.915	0.995	0.895	0.91	0.96	0.96	0.98	0.855	0.945	0.905	0.965	0.94	0.935	0.85	0.92	0.86		28.2145859778768	7.9089217476677	8.76602959043511	6.58792641877595	19.5294714098775	30.3777289470284	13.9827941131676	19.006071995945	14.5827530364427	13.7634430347023	21.3494950604578	17.7775925787535	15.1407958916692	13.5036229630289	22.9565672504119	28.7883038702242
RSc1202	0.92	0.965	1	0.99	0.975	0.965	0.985	0.97	0.98	1	0.99	0.94	0.99	0.9	1	0.96	0.98	1	1	0.98	0.885	1	0.995	1	0.975	0.975	0.965	1	0.98	1	0.955	0.97		34.0667283615359	32.3792270292547	22.9347790761416	22.4996564593971	57.7352558582898	75.995767583796	60.4789604899996	25.6639411990498	46.2331709138633	14.4309965917238	24.7576676823135	20.1086348957611	15.7310788807792	68.6598424914308	60.272244172791	46.6963489019949
RSc1299	0.975	0.935	0.94	0.895	0.955	0.975	0.855	0.845	0.865	0.945	0.94	0.965	0.925	0.84	0.92	0.895	0.9	0.955	0.98	0.94	0.84	1	0.95	1	0.935	0.995	0.785	0.905	0.9	0.89	0.87	0.925		131.939978376324	49.2301740093923	50.3760271437189	38.4356322015847	54.4784650973378	89.9565191313328	52.4169786142417	73.4569747150286	59.5213922026577	63.5836856474715	54.7721755132907	53.513578743603	61.5266702312799	58.4555158597509	129.157255781046	138.623742311792
RSc1302	0.775	0.9	0.945	0.86	0.92	0.86	0.91	0.83	0.89	0.87	0.92	0.88	0.955	0.87	0.885	0.91	0.85	0.89	0.9	0.885	0.915	0.93	0.92	0.86	0.92	0.845	0.845	0.885	0.855	0.785	0.82	0.83		63.2248707188702	44.3761657080449	42.8839150645846	47.8969247701488	38.0707604594672	56.7537671874811	37.4741075777725	37.932947385607	30.0593804949875	32.6042396894544	33.0909799507026	32.8286644370529	37.9188689234061	28.8754131195168	83.1739866672425	83.6050546747519
RSc1303	0.95	0.99	0.92	1	0.98	1	0.94	0.94	0.93	1	1	0.95	1	0.92	0.885	0.975	0.945	1	0.99	1	0.98	0.985	0.975	0.98	1	0.98	0.905	0.91	0.935	0.935	0.98	1		8.2232159283976	16.759662664276	16.1674886200417	16.7144868134195	9.39954796822604	3.57392409789502	16.6334464044337	5.10559709456287	8.25106135982228	5.79565028350568	6.64756555995062	7.73889710614596	8.60909403312804	7.80536794994177	4.33928519625169	3.35731352130895
RSc1454	0.94	0.92	0.935	0.92	0.915	0.9	0.905	0.89	0.94	0.925	0.97	0.91	0.89	0.925	0.985	0.955	0.945	0.865	0.925	0.915	0.945	0.91	0.895	0.895	0.92	0.95	0.895	0.945	0.905	0.97	0.9	0.9		442.872876577865	70.5988610533986	49.5094887880388	41.7356568363643	39.84156352358	7.03746076902484	41.8388015154459	132.085537218447	102.762892428935	116.555976096933	136.330019034053	128.396025757407	118.786288794342	123.438401927304	12.8775863627957	11.0132594580764
RSc1493	0.855	0.945	0.895	0.825	0.855	0.925	0.885	0.86	0.9	0.89	0.9	0.96	0.925	0.91	0.985	0.955	0.96	1	0.975	0.835	0.815	0.9	0.91	0.945	0.865	0.855	0.86	0.82	0.975	0.81	0.9	0.83		7.76756966516815	4.08915108507066	5.55598271412843	8.11863406562174	2.02401828460715	3.12106757949917	2.9388217122695	2.57919741604244	4.28468072958201	5.65278026815189	4.11939482062205	3.32407723802018	10.3729251279818	7.04767728853231	9.83570869487484	12.1928299929321
RSc1515	0.975	0.96	0.96	0.88	0.92	0.975	0.93	0.9	1	0.925	0.995	0.915	0.98	0.95	1	0.99	1	0.955	0.95	0.935	0.95	0.9	0.98	0.905	0.92	0.87	0.975	0.975	0.89	0.99	1	0.94		404.155542991497	160.600575587846	177.631433320454	72.1658982174797	162.871601860932	123.427735834464	130.252809346266	195.08976654307	190.025040455452	181.544230572781	283.706935621696	207.856792397357	192.210707413425	140.453123306042	101.081226155008	111.54205931507
RSc1539	0.99	0.96	0.97	0.91	0.945	0.94	0.96	0.975	0.935	0.945	0.935	0.99	0.955	1	0.94	0.5	1	0.925	0.95	0.97	0.915	0.97	0.985	0.98	0.99	0.96	0.925	1	0.95	0.915	0.915	0.99		5.77438423988398	3.53559140398231	3.58130234542933	2.68531700588464	4.6979603188725	2.91534122114347	3.80507599186182	2.75475144541937	4.21074501113357	2.07606897208465	1.60151216603552	3.06152635166762	1.10601273352016	4.9023572821434	2.51810014797807	1.57006350654401
RSc1550	0.75	0.855	0.865	0.92	0.79	0.765	0.925	0.875	0.84	0.87	0.955	0.82	0.89	0.745	0.745	0.895	0.89	0.885	0.865	0.885	0.775	0.77	0.83	0.86	0.91	0.77	0.77	0.79	0.87	0.73	0.71	0.84		3.74180459800677	1.24316621881752	2.20207971691777	5.79729249676078	1.51654384806981	0.580809607288887	1.71674707950108	3.86879612406366	2.14380047826236	1.40851541506322	1.65175493579877	2.01199451587692	3.84867859391061	2.49114995173144	1.61517911470962	0.709617727145883
RSc1550	0.965	0.98	1	1	0.985	0.95	0.93	0.985	0.96	0.96	1	0.97	0.94	1	0.915	0.925	0.96	0.99	0.9	1	0.95	0.96	0.995	0.97	0.915	0.97	0.76	0.93	0.94	0.995	0.85	0.98		3.74180459800677	1.24316621881752	2.20207971691777	5.79729249676078	1.51654384806981	0.580809607288887	1.71674707950108	3.86879612406366	2.14380047826236	1.40851541506322	1.65175493579877	2.01199451587692	3.84867859391061	2.49114995173144	1.61517911470962	0.709617727145883
RSc1551	0.915	0.98	0.975	0.995	0.97	0.92	0.945	0.99	1	0.98	1	0.99	1	0.99	0.91	1	0.995	0.96	0.925	0.935	0.955	0.95	0.965	1	0.94	0.915	0.87	0.885	0.92	1	0.915	0.975		207.297881427142	62.1384437193547	72.5711526799231	397.176184679056	50.5117007576222	46.7533025448355	74.0733437470633	97.8168024845872	111.395483632148	124.610483039787	93.2885694592336	103.168011632712	164.730549182249	87.3726645310529	91.7188681294907	83.4806380163001
RSc1571	0.925	0.98	0.975	0.965	0.99	0.995	0.955	0.9	0.945	0.99	0.965	0.9	1	0.855	0.93	0.93	0.975	1	0.93	0.96	0.97	1	0.885	0.865	0.995	0.93	0.93	0.94	0.87	0.89	0.95	0.975		437.175883740032	224.397673731031	270.898234425663	271.585130619475	224.310428001032	72.1044643039855	302.860111664178	188.00292348318	376.165496226111	282.276481009676	325.445420274276	287.795513429646	423.862919750107	264.920974945103	182.491068044983	130.919053188884
RSc1572	0.925	0.98	0.975	0.965	0.99	0.995	0.955	0.9	0.945	0.99	0.965	0.9	1	0.855	0.93	0.93	0.975	1	0.93	0.96	0.97	1	0.885	0.865	0.995	0.93	0.93	0.94	0.87	0.89	0.95	0.975		572.234344214493	269.426070046733	244.985805301414	116.550503507379	288.471714170543	163.775818807153	370.481129954223	319.63703383735	435.61189260526	258.26766995653	430.262162359212	327.627271661491	375.378599618481	394.468307363386	284.273540955636	246.680271591572
RSc1577	0.975	1	0.94	0.99	0.995	0.935	0.99	0.98	0.985	0.94	1	1	1	0.965	0.965	1	1	1	1	1	1	1	0.895	0.93	0.915	0.875	0.905	1	1	0.98	0.925	0.935		284.327858549734	107.939231820661	109.853606395837	204.787797619714	112.513385203948	217.878954222295	124.511395085246	161.454604659475	121.191069402017	174.184903293757	125.470513716706	126.112856930647	198.077135586163	117.219435676668	585.077983446976	515.803385124948
RSc1601	1	1	1	1	1	0.98	0.99	1	1	0.995	1	1	1	1	0.925	0.965	1	1	1	1	1	1	1	1	1	0.95	1	1	1	1	1	1		104.985016033233	105.650248572619	95.5865041276511	134.065678299546	129.547389252588	158.839556216958	111.577481815419	61.0388133678555	61.4520192057113	59.0216562651398	58.5964010751326	56.2407711736768	67.5803564197546	70.9043096931106	216.008696413685	222.14812897638
RSc1602	0.795	0.8	0.85	0.895	0.91	0.885	0.88	0.79	0.85	0.9	0.9	0.9	0.915	0.92	0.935	0.915	0.89	0.88	0.91	0.835	0.915	0.905	0.875	0.84	0.8	0.875	0.685	0.925	0.94	0.88	0.875	0.88		71.8490597664887	32.3650561922032	32.4969287468438	22.7503886512684	45.9440847464142	65.0983659221046	56.9269646718936	55.4897121738752	48.1125890105525	39.8576823638821	35.0377415079552	36.9297557807423	33.0913555639587	60.0326183896849	133.082346719841	126.445817137359
RSc1603	1	1	1	1	1	1	1	1	1	0.995	1	1	1	1	1	1	1	1	0.995	1	0.995	1	0.99	1	1	1	1	1	1	0.995	0.98	0.995		262.992222081659	148.911947283396	152.907367191244	130.666602064448	208.791061587624	290.433771504359	225.567136193781	236.417661223294	176.407423701341	136.956051355476	131.385661252512	134.972397198206	154.634783415638	190.832973289014	740.663254510266	669.710377921262
RSc1606	1	0.97	0.96	0.985	0.995	0.985	0.98	0.97	0.97	0.94	0.985	0.925	0.975	1	0.96	0.985	0.995	0.975	1	1	0.975	0.985	0.99	1	1	0.98	1	1	1	0.915	0.975	0.99		55.5712536168576	45.8671726801874	46.334459194985	24.343779346082	39.8231046332218	39.5352053271703	42.837085179653	27.967265780191	31.6836004788506	27.5081674615056	29.0762478803387	27.8681373990646	31.8059775911652	40.6473410333492	44.0459205073399	41.6888516625376
RSc1619	0.99	1	0.985	0.93	0.905	0.96	0.97	0.955	0.995	0.985	0.97	1	0.98	1	0.925	0.94	1	0.975	0.86	0.93	0.975	0.915	0.98	0.895	1	1	0.84	0.945	0.985	0.94	0.975	0.95		76.7023049283789	28.7099577237527	26.9629341440369	12.2598528196011	37.4283285824508	56.51793021214	31.70144161352	47.6874380409348	47.520933676429	39.8951195796801	54.6808998420279	50.8375639516131	47.9554295462511	35.7771170160052	63.283402752521	69.9490869021514
RSc1651	0.98	0.925	0.985	0.99	1	0.975	0.955	1	0.985	1	0.91	0.975	0.99	0.97	1	0.985	1	1	0.945	0.96	1	1	0.96	1	1	0.93	0.935	1	1	0.945	0.955	0.935		1008.36036468138	254.821533131199	203.422246053843	206.759355396386	180.051013622182	138.063356897449	184.514629635867	445.231033351281	712.437982670713	544.843105512415	712.062479900913	604.864307122519	663.875119607875	281.949029171486	221.071151643021	276.017355146231
RSc1675	0.97	0.895	0.95	0.9	0.835	0.95	1	0.85	0.9	0.9	0.96	0.97	0.845	0.98	0.89	0.87	0.94	0.92	0.825	0.945	0.885	0.98	0.97	0.82	0.98	0.81	0.79	0.93	0.785	0.94	0.815	0.97		11.985194495631	4.19541725325131	5.46357398524966	10.6785849755707	3.23365694525774	2.45746399547737	4.60201724806546	9.6673712841841	6.45408566102661	7.97715205514612	7.12205305383704	6.23139896581673	12.4950492493886	6.10492404498199	4.6965054321367	4.87652967465526
RSc1698	0.875	0.955	0.915	0.82	0.91	0.855	0.925	0.88	0.83	0.86	0.895	0.875	0.89	0.905	0.875	0.93	0.905	0.89	0.865	0.905	0.92	0.915	0.905	0.75	0.86	0.795	0.885	0.89	0.9	0.715	0.785	0.94		176.135931873207	104.114643797603	95.3586793826081	83.8979721577201	63.0921800400681	38.6972377719367	66.2293168210976	105.332634922425	98.967576221439	99.8178601955389	83.1811118629536	98.8661855941422	105.557993034933	83.9804968875564	66.4085756248294	61.7317333667254
RSc1705	0.725	0.67	0.755	0.74	0.765	0.77	0.845	0.805	0.86	0.825	0.785	0.92	0.785	0.855	0.425	0.49	0.82	0.715	0.885	0.75	0.7	0.77	0.345	0.46	0.755	0.825	0.78	0.765	0.7	0.835	0.68	0.7		615.402157931743	141.077727165742	211.202760645393	405.772037426854	157.404302390201	255.366841993996	131.912842179048	217.265080162074	102.725733311832	215.257487950915	190.102872855271	231.421814738875	402.142609248544	324.969269426509	344.541354098335	365.580666799087
RSc1708	0.71	0.86	0.88	0.9	0.935	0.78	0.875	0.885	0.915	0.93	0.91	0.915	0.935	0.82	0.985	1	0.905	1	0.97	0.81	0.865	0.855	0.805	0.86	0.91	0.855	0.74	0.815	0.68	0.89	0.93	0.905		115.581594624835	68.1036196224218	36.7472154314896	4.39195094585063	75.1902539613907	35.4419582527518	58.8614050103756	60.1359596392992	49.7809485121402	46.0538647816007	47.8324225081411	52.380953609563	34.8402760098725	67.0412064881202	41.3415553129097	36.3401279243048
RSc1743	1	0.96	0.915	0.99	0.86	0.925	1	0.91	0.965	0.945	0.93	0.965	0.945	0.9	0.945	1	1	0.915	0.935	0.965	0.99	1	0.99	0.925	0.97	0.84	0.8	0.945	0.985	0.925	0.83	1		2.35985554793767	9.00974525974859	11.1917950859112	11.1052434605622	6.4330501384751	2.68075601596091	6.482970837561	0.583421208083158	1.84759143070515	0.883831873395576	0.35984725784129	1.17316421873539	0.732371606033451	1.10263848618925	0.530357815646704	0.383884444920443
RSc1756	0.665	0.755	0.91	0.76	0.765	0.87	0.855	0.805	0.72	0.78	0.87	0.815	0.84	0.895	0.82	0.7	0.925	0.815	0.93	0.825	0.915	0.78	0.89	0.63	0.785	0.67	0.67	0.82	0.775	0.615	0.685	0.865		412.304090308737	179.76127686392	181.151785795934	649.881305095907	213.620852051578	173.231843310288	240.522466624801	190.691677756697	239.78435570007	222.594150035352	181.77977303634	218.026454658463	229.143286246824	213.557518287359	288.582073938979	223.532438889994
RSc1790	0.855	0.865	0.905	0.93	0.87	0.965	0.84	0.945	0.835	0.845	0.825	0.88	0.93	0.85	0.91	0.895	0.945	0.925	0.865	0.96	0.99	0.845	0.925	0.735	0.895	0.82	0.84	0.915	0.845	0.735	0.9	0.84		15.5855380089928	3.29131493167349	4.33981565347832	1.34265850294232	7.68283201270828	6.77026140653975	3.66558744062993	3.31177378474152	5.34136689636638	1.50064232398258	13.0827351492917	3.59659496814169	1.82347369061364	7.64548270730284	2.66055176426631	2.22619850315389
RSc1790	0.94	0.92	0.915	0.975	0.91	0.88	0.955	0.92	0.865	0.935	0.89	0.855	0.96	0.98	0.845	0.905	0.955	0.945	0.92	0.895	0.955	0.865	0.86	0.835	0.91	0.805	0.855	0.92	0.845	0.725	0.835	0.87		15.5855380089928	3.29131493167349	4.33981565347832	1.34265850294232	7.68283201270828	6.77026140653975	3.66558744062993	3.31177378474152	5.34136689636638	1.50064232398258	13.0827351492917	3.59659496814169	1.82347369061364	7.64548270730284	2.66055176426631	2.22619850315389
RSc1803	0.835	0.99	0.83	0.86	0.91	0.845	0.855	0.765	0.87	0.91	0.89	0.915	0.825	0.825	0.88	0.895	0.945	0.915	0.915	0.89	0.885	0.955	0.85	0.825	0.85	0.77	0.915	0.87	0.9	0.87	0.84	0.93		8.19631997291332	4.30737246944444	2.50084391416878	3.11197549087614	7.43542732731779	12.4955635026957	5.02796791972892	5.02243910584948	6.96423094478352	4.32703245805853	7.63854761871117	6.52452209309569	4.73059414133748	4.33061132343754	12.3297031750834	12.7707097985555
RSc1814	0.95	0.965	1	0.9	0.91	0.925	0.945	0.935	0.945	0.975	0.915	0.98	0.945	0.89	0.81	0.975	0.91	0.93	0.995	0.955	0.965	1	0.965	0.995	0.985	0.85	0.9	0.955	0.96	0.875	0.865	0.985		265.803341905995	182.251305868953	235.067374126279	209.618529901339	129.149645629097	103.257422405324	145.885711920928	94.8640595234605	106.838922214421	140.968251545443	60.5576718424975	86.3681678545076	123.637917935174	153.076697392402	75.7030145524133	52.0485176758351
RSc1815	0.975	0.96	0.93	0.935	0.92	0.995	0.925	1	1	0.94	0.97	0.995	0.995	0.94	0.985	0.92	1	0.98	0.98	0.99	1	0.975	0.99	0.925	0.895	0.95	0.995	0.96	0.995	0.98	0.995	0.94		590.314649160434	656.924336183456	739.258070519305	542.351244027266	527.577692683834	411.451719622459	629.256637636198	280.300985024979	237.029213427417	293.340617578908	173.858559266883	329.262378042219	227.088260045648	323.536679165107	241.788074181197	164.146584236938
RSc1817	0.93	1	0.975	0.965	0.95	0.97	0.955	0.94	0.99	0.975	0.98	0.98	0.95	0.89	0.855	1	1	0.975	0.93	1	0.97	1	0.965	0.885	0.99	0.94	0.87	1	0.955	0.98	0.945	0.99		351.340981879248	367.842129041113	440.875939154779	276.563405904552	359.081691264943	418.821499055486	435.463586649777	172.761367423344	147.51937943909	228.201599914332	138.158450341726	233.514887424143	237.027026546395	307.876948670527	759.44038105391	742.492217381765
RSc1841	0.895	0.99	0.935	0.95	0.925	0.88	0.84	0.935	0.9	0.915	0.875	0.945	0.915	1	0.87	0.94	0.915	0.89	0.96	1	0.915	0.96	0.885	0.845	0.935	0.83	0.835	0.96	0.96	0.865	0.995	0.92		61.0932641962138	35.0960277161056	45.5264093195994	63.8207776615532	27.1607930609773	26.1703118820971	36.3458732970506	31.8796215898265	30.2206667176879	42.3771334032402	22.2275786701846	28.6145792638074	38.5990532581496	31.5664196245468	34.0743404918808	31.2321406234873
RSc1841	0.93	0.945	0.91	0.97	0.95	0.9	0.905	0.95	1	0.95	0.945	0.925	0.89	0.9	0.83	0.885	0.975	0.965	0.975	0.99	0.915	0.91	0.95	0.825	0.965	0.915	0.895	0.93	0.96	0.935	0.86	0.885		61.0932641962138	35.0960277161056	45.5264093195994	63.8207776615532	27.1607930609773	26.1703118820971	36.3458732970506	31.8796215898265	30.2206667176879	42.3771334032402	22.2275786701846	28.6145792638074	38.5990532581496	31.5664196245468	34.0743404918808	31.2321406234873
RSc1888	0.82	0.895	0.965	0.88	0.965	0.96	0.82	0.965	0.965	0.905	0.94	0.9	0.97	0.85	0.91	0.905	0.995	0.965	0.99	0.935	0.94	0.995	0.905	0.865	0.94	0.92	0.905	0.89	0.925	0.9	0.855	0.98		1.71526989801553	40.329731347313	28.9099332731217	10.1265603946436	27.2684215503971	10.8923809544211	22.6860521869976	1.88621935048488	1.23003505617195	1.41787471901272	1.08675938817279	1.61052512611648	1.09110208458019	2.8560834318411	4.12451657665491	1.55389246083795
RSc1894	1	0.94	0.97	0.975	0.905	0.935	1	0.965	0.995	1	0.91	0.9	0.93	0.965	0.97	0.96	0.935	0.95	0.945	0.98	0.945	0.945	0.955	0.97	0.86	0.965	0.905	0.905	0.945	1	0.93	0.995		99.8407351708915	54.0033644284107	51.5443716284662	80.5858246721572	53.1310621714586	41.4996743993619	53.5877629584963	43.6259270706833	55.3393840440294	54.7734448253642	45.9434604584159	56.0865665498057	49.7341712900448	66.243544516051	59.6695362291183	57.3361899178655
RSc1895	1	0.94	0.97	0.975	0.905	0.935	1	0.965	0.995	1	0.91	0.9	0.93	0.965	0.97	0.96	0.935	0.95	0.945	0.98	0.945	0.945	0.955	0.97	0.86	0.965	0.905	0.905	0.945	1	0.93	0.995		371.440587108446	201.104555597015	241.155452139731	326.996035883083	120.92009375369	113.003300773521	179.660380082141	189.76242515938	137.149274878349	239.280056699737	141.355925580126	206.875739448972	260.521685631237	175.324030946109	198.197912721714	171.90237068749
RSc1898	1	1	1	1	1	1	1	1	1	1	1	1	1	1	1	1	1	1	0.985	1	1	1	1	1	1	1	1	1	1	1	1	1		48.6858923227244	28.0587966797007	32.1262585041715	44.1823645011609	20.2577570602044	14.7159387526734	23.526578932956	27.8049111851946	17.534895725435	33.0328497355158	19.5447829436138	26.9262801161358	26.3206458703843	14.282181400331	7.87207203031299	8.75253522806023
RSc1942	0.69	0.75	0.87	0.82	0.785	0.85	0.875	0.815	0.755	0.805	0.775	0.845	0.805	0.775	0.735	0.84	0.82	0.97	0.885	0.9	0.95	0.98	0.745	0.7	0.87	0.72	0.745	0.885	0.84	0.75	0.665	0.86		487.323304614095	162.334297674047	181.302955598739	754.549832952017	127.278708326178	137.037255899261	168.294815947886	472.030141428216	194.414796833821	291.424671099501	187.494408880911	258.738925691383	309.815992777554	244.401706919137	286.87711869833	233.084526905388
RSc1944	0.87	0.975	0.945	0.93	1	0.92	0.995	0.975	0.975	1	0.925	0.985	0.975	0.99	0.99	1	1	0.985	0.98	1	1	0.995	0.995	0.925	0.945	0.975	0.88	0.985	0.885	0.86	0.865	0.925		286.900713641245	113.336332869902	128.232104284016	121.166872149483	118.860753999631	157.368095694688	129.512323612622	185.689030041837	151.417279986363	165.695359262045	143.163397568108	140.170222158315	191.32046163754	152.855872024006	304.455674648073	288.911741018002
RSc2023	1	0.99	0.995	1	0.995	0.985	0.99	0.985	0.99	1	1	1	0.995	1	1	0.985	0.985	1	0.985	1	1	0.99	0.99	1	1	0.995	1	1	0.995	0.995	1	1		1.535500018486	14.182329574182	11.945131758174	3.96529246085914	14.818206305287	5.34771530690566	6.75701501874614	0.421066613086737	1.43779166541431	0.441915936697789	0.873625866215901	0.437360907381089	0.911736845306823	0.730749080782057	0.245454583070231	0.402389706706011
RSc2064	0.94	0.925	0.94	0.9	0.85	0.825	0.93	0.915	0.945	0.985	0.925	0.99	0.91	0.935	0.985	0.92	0.985	0.91	0.975	0.905	0.815	0.955	0.855	0.935	0.935	0.965	0.955	0.88	0.835	0.85	0.86	0.935		220.343644952297	49.9848874311542	44.1033702980705	23.7169488664037	61.2924248805733	111.368701331559	50.4697390763038	85.9411332341042	124.620390762046	97.7954665910399	139.0014631351	110.629071732042	85.9492891663507	92.4062012340824	146.641505200604	192.477723757018
RSc2066	0.98	0.93	1	0.99	0.85	0.955	0.965	0.895	0.985	0.97	0.99	0.965	0.925	0.945	1	0.845	1	1	0.98	0.9	0.91	0.915	0.955	0.93	0.91	1	0.875	0.935	0.985	0.95	0.96	0.95		281.871733843849	64.5164641723686	96.180901836799	237.551503420473	54.3039453593556	74.4678275113949	67.3350766899111	122.130424473233	101.631041608948	162.163978355149	86.7357477540904	117.039928285962	160.590675482015	100.726004538429	131.329080769501	137.019356885031
RSc2094	0.445	0.87	0.845	0.88	0.84	0.86	0.9	0.885	0.875	0.845	0.945	0.84	0.845	0.5	0.865	0.825	0.9	0.795	0.905	0.845	0.805	0.885	0.88	0.93	0.855	0.815	0.955	0.93	0.835	0.8	0.78	0.865		109.843544514633	129.55962534102	132.443524990005	90.5364587736806	81.1675208107067	31.6359388633552	103.638538850832	52.8458328730197	52.8791443451495	77.5392756733864	64.3564804535905	81.1032074262322	81.4796313814628	81.4884648152621	15.7748300240994	15.1995801511477
RSc2095	0.445	0.87	0.845	0.88	0.84	0.86	0.9	0.885	0.875	0.845	0.945	0.84	0.845	0.5	0.865	0.825	0.9	0.795	0.905	0.845	0.805	0.885	0.88	0.93	0.855	0.815	0.955	0.93	0.835	0.8	0.78	0.865		154.149853153691	145.870637846984	103.298677169221	69.9699227445543	95.6244707752415	120.363229564912	105.324564207396	104.262149929353	115.897571413483	109.813911073537	100.399936000097	119.777087559805	109.527269176345	90.6536384089932	147.406438772394	98.2788166726083
RSc2100	0.945	0.98	0.995	0.94	0.96	0.93	0.955	0.95	0.93	0.99	0.975	1	0.99	1	1	1	0.915	0.93	0.965	1	0.99	1	0.975	0.995	0.93	0.92	0.89	1	0.93	0.935	0.895	0.95		8.87072195492853	6.33570077251432	6.85983431072216	5.24526791583363	4.99607571591949	5.33517035204807	5.78361244238774	2.45644112418754	4.24777637070356	5.73554787312175	5.30290570769521	5.0117046760722	4.2372303703373	11.2305509788005	13.9514625854969	10.2164437970967
RSc2109	0.975	0.96	1	0.99	1	0.965	0.995	0.9	0.885	0.88	0.995	0.975	0.97	0.955	0.99	0.975	0.985	0.965	1	0.965	0.995	1	0.99	0.995	0.955	0.885	0.875	0.975	0.965	0.895	0.98	1		15.3546924064351	12.856482672773	18.6016254863136	29.4758040167632	9.26967570594883	6.10038534508915	8.67919263141201	11.8994220239031	8.20505714704378	11.7381171690521	8.75839859084984	9.60665384192077	15.484615721276	8.86196132073651	7.4271918093827	9.93871428968378
RSc2113	0.935	0.925	0.9	0.885	0.885	0.895	0.945	0.9	0.955	0.92	0.965	0.94	0.965	0.955	0.835	0.945	0.95	0.905	0.96	0.91	0.97	0.95	0.985	0.85	0.96	0.9	0.88	0.905	0.905	0.92	0.95	0.94		47.795042432527	89.9351281614541	91.3500580628126	187.408042980215	49.0898058398468	23.6927786841747	61.5222769033899	24.1684282104602	19.4028869157364	27.6697560847583	15.6948899644198	21.9145754400636	25.3488289773239	16.6334317647533	10.9687413294768	12.8002083115825
RSc2114	0.85	0.885	0.8	0.975	0.84	0.92	0.945	0.945	0.835	0.94	0.86	0.895	0.965	0.905	0.885	0.96	0.88	0.96	0.97	0.98	0.895	0.975	0.81	0.815	0.89	0.825	0.76	0.905	0.885	0.6	0.825	0.895		181.923385405313	126.240837504061	140.842147806721	272.135086406351	73.0035652547706	59.0506911900349	79.4893606206917	113.01742943303	109.756368985832	120.841624752507	84.7904173848941	106.656932047991	132.260172809268	106.596393442829	125.670497892195	106.452284903583
RSc2124	0.85	0.84	0.955	0.88	0.81	0.975	0.905	0.9	0.765	0.88	0.915	0.89	0.88	0.88	0.945	0.965	0.93	0.915	0.985	0.905	0.87	0.9	0.865	0.87	0.865	0.71	0.89	0.935	0.9	0.77	0.81	0.925		1264.51220596203	582.857733933368	404.845471966457	103.03492093437	382.321864578521	216.026233360114	280.790168922267	436.583979896826	491.27958087269	555.412102582404	959.09254305392	804.685666338091	496.190093316121	496.79132628015	135.615756724838	132.531934011007
RSc2125	0.85	0.84	0.955	0.88	0.81	0.975	0.905	0.9	0.765	0.88	0.915	0.89	0.88	0.88	0.945	0.965	0.93	0.915	0.985	0.905	0.87	0.9	0.865	0.87	0.865	0.71	0.89	0.935	0.9	0.77	0.81	0.925		83.8723588683359	94.7644991922174	87.1721939160946	78.3271661512641	84.1759187059626	80.1279285462178	83.6110487929662	32.3627239923854	35.4354942842806	46.4317317212276	49.5057262408964	49.1446172368668	38.8301683167192	43.0576662431984	50.3291346057591	48.060821474077
RSc2129	0.895	1	1	1	0.99	0.96	0.99	1	0.95	1	1	0.99	1	1	1	1	0.99	1	0.93	1	0.98	1	1	0.82	1	0.955	0.98	1	1	0.905	0.895	1		102.407136943179	91.4600869051563	87.156643989142	69.9193625473698	68.1887068661348	57.3646874117554	68.4137731920468	68.3210173692744	68.2992304462105	61.1124972584365	70.1593206720968	61.3289064520649	69.9936756474845	73.5831685886711	60.3335829750205	53.8142691350952
RSc2129	1	0.865	1	0.885	0.885	0.94	0.925	0.925	0.93	0.91	0.91	0.915	0.91	0.875	0.765	0.805	0.915	0.96	0.87	0.895	0.86	0.86	0.875	0.835	0.865	0.845	0.8	0.94	0.885	0.765	0.855	0.915		102.407136943179	91.4600869051563	87.156643989142	69.9193625473698	68.1887068661348	57.3646874117554	68.4137731920468	68.3210173692744	68.2992304462105	61.1124972584365	70.1593206720968	61.3289064520649	69.9936756474845	73.5831685886711	60.3335829750205	53.8142691350952
RSc2132	0.765	0.83	0.805	0.795	0.78	0.87	0.84	0.835	0.765	0.87	0.775	0.89	0.83	1	0.5	0.85	0.92	1	0.815	0.86	0.845	0.875	0.86	0.85	0.87	0.92	0.875	0.85	0.965	0.5	0.835	0.955		69.8406598921553	39.9315939497399	46.6865399210326	126.072410329859	28.3017496541683	21.3958819348929	39.2925079351281	38.1692219173666	28.1089469067926	36.628279639482	25.8720428268147	24.5081686434238	47.3353252592611	31.9591768058467	26.0378935678389	21.9296253363246
RSc2143	0.945	1	1	0.98	0.985	0.985	0.92	0.945	0.94	0.98	0.99	0.975	0.955	1	0.905	0.845	0.935	0.955	0.99	1	0.935	1	1	0.96	0.96	0.915	0.965	0.975	1	0.91	0.95	0.97		81.9392144845746	59.1570005202725	62.3037398381689	102.343338612672	39.2426757121707	23.8031661109399	34.4923545417608	36.6248725736855	51.746364993965	47.6559933184521	44.1471905923123	44.7198305249721	51.4528329860849	31.8783520639644	24.3657404315575	19.4532959110201
RSc2176	0.28	0.765	0.745	0.71	0.695	0.58	0.69	0.565	0.605	0.59	0.62	0.575	0	0.445	0.645	0	0.605	0.715	0.625	0.375	0.82	0.77	0.25	0.385	0.81	0.4	0.295	0.605	0.35	0.54	0.26	0.65		57.7814443840316	8.40873094407926	11.0536984850996	28.7357302919326	6.17677301441133	4.90865551352596	8.98345143993923	31.8664221554461	17.6860265623465	25.7217851068154	17.6676141475014	18.9820007480349	26.0518167374711	12.548722110009	21.3260451539656	24.1629770683465
RSc2176	0.35	0.85	0.715	0.74	0.755	0.74	0.7	0.765	0.69	0.795	0.695	0.76	0.68	0.95	0.665	0.665	0.765	0.775	0.75	0.66	0.835	0.735	0.715	0.755	0.73	0.725	0.745	0.74	0.62	0.755	0.655	0.75		57.7814443840316	8.40873094407926	11.0536984850996	28.7357302919326	6.17677301441133	4.90865551352596	8.98345143993923	31.8664221554461	17.6860265623465	25.7217851068154	17.6676141475014	18.9820007480349	26.0518167374711	12.548722110009	21.3260451539656	24.1629770683465
RSc2201	0.88	0.785	0.87	0.885	0.93	0.945	0.935	0.84	0.895	0.99	0.825	0.9	0.91	0.915	0.92	0.88	0.92	1	0.93	0.9	0.975	0.945	0.91	0.9	0.945	0.76	0.805	0.94	0.92	0.82	0.94	1		132.005208813284	40.6209351023379	62.5380004254368	75.0898245644522	45.1222929094775	74.4301926468221	52.3315503519786	63.4609328584213	37.6868328540108	68.9187013863803	64.2036712341741	64.3864569462774	62.69232556056	76.4348414176986	89.2599575181304	112.913498762949
RSc2204	1	0.99	0.99	0.975	1	0.99	1	0.985	1	1	0.955	1	1	0.975	0.96	0.98	0.995	1	0.995	1	0.97	0.98	0.97	0.93	0.985	0.945	0.945	0.99	1	0.945	0.96	0.97		34.8032750070092	18.5945503944562	13.0954696106028	14.8198037295501	26.9432120359986	47.5398521371162	22.0594666257125	28.796199571984	19.3206141043789	20.9769680372207	27.2418090308638	21.7656900928868	25.4536409718974	23.4004277581048	53.975869482964	56.9172171577617
RSc2236	1	0.925	0.935	0.95	0.955	0.975	0.92	0.95	0.955	0.925	0.965	0.99	0.93	0.995	0.965	0.915	0.91	0.955	0.91	0.965	0.95	0.925	1	0.855	0.945	0.94	0.875	0.93	0.93	0.925	0.96	0.96		273.924270929371	110.074920470919	143.544079457794	69.0539227266035	160.872714444261	342.029263104592	164.319867609734	137.944832880951	147.066707860344	192.620206902075	177.635258015461	185.862482207143	179.079330872125	170.346040606256	542.246208388297	537.598415902193
RSc2247	1	0.99	0.995	0.975	0.945	0.995	1	0.975	0.965	1	1	1	0.97	1	1	1	1	0.995	1	0.975	0.995	0.99	1	0.95	1	0.975	1	0.985	1	0.975	1	0.995		107.203614685194	34.034662007419	30.3165445280224	23.35297342938	56.3834984777225	56.0537941356812	51.0488027094096	68.2602968668916	61.0837353184298	47.3663067010576	61.6680763282317	57.6193176543671	36.8132936418796	53.6165429866438	69.3430855453105	63.5900901706585
RSc2268	0.78	0.85	0.855	0.885	0.915	0.865	0.855	0.86	1	0.8	0.875	0.925	0.855	0.86	0.87	0.845	0.965	0.96	0.94	0.85	0.855	0.985	0.975	0.795	0.775	0.875	0.95	0.85	0.815	0.91	0.905	0.905		158.021755542288	54.3599804275401	41.0444491945067	103.235092929056	21.391216414142	7.74872700552387	22.8969050286995	86.6275193430526	53.1008625124764	65.1976539443837	45.1459220923393	70.4344224665359	73.4169632946121	90.5016922514191	43.5068000056605	44.8582113671882
RSc2276	0.94	0.925	0.925	0.91	0.885	0.915	0.87	0.885	0.855	0.905	0.88	0.915	0.87	0.945	0.925	0.905	0.9	0.93	0.975	0.98	0.945	0.885	0.87	0.92	0.88	0.82	0.895	0.915	0.93	0.9	0.835	0.915		641.698811231792	234.531623275603	214.257902480912	89.40816391026	269.823194383871	408.441025843088	233.158365644475	365.187447753407	308.730816294018	320.448252906201	384.180714859698	329.427221219479	294.198493571799	362.235405187655	462.33756444517	469.832622054455
RSc2283	0.885	0.81	0.83	0.875	0.98	0.99	0.88	0.91	0.875	0.87	0.86	0.82	0.945	0.89	0.735	0.84	0.875	0.955	0.98	0.96	0.875	0.86	0.925	0.76	0.91	0.95	0.845	0.845	0.9	0.845	0.895	0.935		49.9954511265327	9.5775581468416	15.7262626340688	41.1209492074693	8.05826470420826	9.66176448812658	10.3842486480537	25.9450907034708	20.0946755959455	48.3836492858574	20.3251408849521	32.6179628984037	31.1257932564217	10.7943950437944	25.9107849332875	30.3013632386909
RSc2293	0.96	0.97	1	1	0.96	0.95	1	0.995	0.965	0.955	1	1	0.94	0.97	0.96	0.935	0.94	1	0.94	1	0.93	0.925	0.92	1	0.975	0.945	0.97	0.945	0.97	0.865	0.91	0.97		25.1149746411842	15.9804121194919	14.7396983595511	12.5105850114724	16.1667495968785	13.1403496544311	12.5478766396411	9.44825756923527	13.0824525589677	10.0305558326449	14.0407435195393	13.4039835049426	13.1155909883722	11.2592568005534	5.66956107838484	6.86952120451156
RSc2297	0.865	0.88	0.965	0.94	0.96	0.895	0.915	0.89	0.895	0.955	0.95	0.885	0.975	0.855	0.89	0.845	1	0.96	0.985	0.91	0.965	0.945	0.975	0.755	0.905	0.935	0.865	0.925	0.97	0.93	0.91	0.94		396.394319124072	200.223288418043	197.458986886107	264.958766854298	133.27000708542	89.7896794077084	160.693678744614	239.218602928465	196.769274905111	256.271888133304	171.189004199695	234.11110052247	228.963483555557	196.964158872469	141.625012667042	145.668678108582
RSc2298	0.975	0.925	0.955	0.97	0.97	0.93	0.965	0.92	0.995	0.94	0.935	0.91	0.97	0.975	0.935	0.9	0.995	0.96	0.975	0.935	0.985	0.995	0.96	0.85	0.96	0.88	0.9	1	0.9	0.805	0.8	1		12.2669116325485	13.2027540826009	16.512255664189	21.9718775800364	8.77485560194453	3.83610275310989	7.83733005240998	3.02666289789019	2.1039758924412	5.73554787312175	4.57279053612013	5.44374630675904	5.11169059329418	4.92929886277081	1.56038748346666	1.99607864908279
RSc2299	0.985	0.965	1	1	0.99	0.985	0.98	0.99	0.975	0.99	0.985	0.965	1	0.985	0.96	0.865	0.99	1	0.985	0.965	1	0.955	0.96	0.93	1	0.98	0.96	0.925	0.995	0.98	0.975	0.985		8.6938724520078	53.1233325502743	58.3612650437023	106.949653198045	35.1394110579819	23.0956551849165	39.9368433254851	2.1449313685752	2.00426613427456	4.46054316946281	2.84220290474164	3.95685356358725	3.51231408877383	2.24524828303823	1.08482129906292	0.61415487962095
RSc2312	0.81	0.87	0.95	0.99	0.96	0.89	0.92	0.89	0.935	0.955	0.945	0.95	1	0.955	0.815	0.87	0.975	0.95	0.915	0.895	0.91	0.905	0.92	0.885	0.955	0.845	0.865	0.895	0.835	0.77	0.935	0.93		68.77941381826	42.7420479075735	48.8577413211822	124.076606851621	21.2492468909924	11.441828174566	30.0250124930469	39.0562301162014	56.8303306662213	61.7973032927813	59.2515802290804	51.9389451351072	93.1681932321117	36.517468383773	21.2142795011507	22.7042462937747
RSc2318	0.99	0.98	1	1	1	1	0.995	1	0.985	1	1	1	1	1	1	0.995	1	1	1	0.985	1	1	1	1	1	0.965	1	0.995	0.99	0.985	0.99	1		134.641433700262	55.8814750377882	66.3810454223494	188.876067579092	35.4912194105931	43.166860745355	52.0015479511481	65.1056010076267	69.7020212173151	78.2068292304078	55.4230148191805	79.0254208614278	96.3669462411525	88.0417934439241	77.5000608082	75.317954402872
RSc2319	0.91	0.995	0.97	0.995	0.92	0.99	0.965	0.985	1	0.985	0.97	0.99	0.955	0.955	0.96	1	1	1	0.975	0.995	0.98	1	0.98	0.92	1	0.935	0.82	0.99	0.97	0.95	0.95	1		83.0932934409923	40.7999823467202	55.2889974510997	150.127020137669	29.4933343107149	22.9413604161497	39.3911907897416	39.5512166660514	36.6841914056864	57.1899435212778	35.1357037944844	40.6087723375138	73.894541512685	50.0671364621964	35.3213211696264	35.196097013873
RSc2322	0.73	0.78	0.88	0.86	0.86	0.95	0.84	0.845	0.98	0.925	0.84	0.89	0.855	0.85	0.74	0.805	0.88	0.91	0.885	0.86	0.845	0.95	0.845	0.955	0.88	0.73	0.87	0.805	0.82	0.815	0.92	0.805		128.27395725689	55.7602487139575	74.062726198203	289.173042516342	36.1650873591209	47.8208209713454	45.3700852242524	81.1510072775841	76.0772204676903	104.817858927882	80.337640407482	79.0666316557428	146.705436265259	73.8924546664005	78.3722627532776	92.9138546141528
RSc2326	0.655	0.615	0.78	0.69	0.645	0.705	0.725	0.7	0.735	0.68	0.665	0.74	0.69	0.72	0.71	0.225	0.675	0.715	0.735	0.71	0.665	0.69	0.84	0.715	0.75	0.745	0.735	0.685	0.695	0.74	0.665	0.73		2.40780670568867	69.8774280107688	79.2075274335125	172.161580765673	51.7953438756139	27.2830030474029	65.6940195151699	0.706177499938064	1.11889839161756	0.658194253071931	0.865921166822917	0.915932609077072	0.911736845306823	0.411860716066929	1.40917318114564	0.767768889840887
RSc2328	1	0.995	0.995	1	1	0.995	0.97	1	1	0.995	0.975	1	0.995	1	0.995	0.915	1	1	1	0.995	0.995	1	0.92	0.95	1	0.995	0.97	0.995	0.995	0.97	0.975	1		53.9167018047367	25.6987121395413	31.1090421343112	89.2180459723049	16.13579868195	9.09977231312409	23.0923809502633	15.8830516749609	13.4867084576006	28.9580666790538	10.9028403566349	21.4619284122193	23.9665317864205	18.1218715069448	16.671170761664	13.065305634404
RSc2338	0.915	0.975	0.965	0.955	0.99	0.92	1	1	0.935	0.99	0.96	0.88	0.98	0.925	0.83	0.89	1	0.915	0.98	0.955	0.95	0.915	0.93	0.875	0.91	0.925	0.955	0.97	1	0.925	0.885	0.94		212.425456784505	62.8749163678532	54.7455282993263	15.4345113584451	91.9737961770153	83.598975838299	69.8192870673422	81.4149959651942	84.6352820211582	76.3430919880103	96.9638370229574	88.0192320653194	56.236051850706	101.945028474346	68.0062293674735	75.3593723641874
RSc2406	0.93	0.97	0.885	0.98	0.92	0.92	0.955	0.9	0.98	0.985	0.965	0.965	0.905	0.89	0.875	0.885	0.975	0.945	0.92	0.97	0.995	0.95	0.965	0.86	0.98	0.89	0.935	0.955	0.985	0.95	0.98	0.97		2.65366256862712	0.378966683545625	0.538968838119596	5.79729249676078	0.563342241473402	0.574537129860091	0.438950066547962	0.706177499938064	0.979364047629769	1.233620901174	0.976827362241912	0.735803311354297	1.28537797279354	1.25556780353065	0.878815365498931	1.97772396792662
RSc2440	0.97	1	0.995	1	1	1	1	0.995	0.975	0.995	0.96	0.995	1	0.97	0.99	0.97	0.99	1	1	0.965	1	1	0.945	0.945	1	1	0.945	0.99	1	0.97	0.98	0.965		634.280256713775	583.838441659488	493.626384866208	459.644249780935	302.485116188514	130.053730260141	364.249926220042	227.197755420958	276.595091008702	341.406502335522	255.445952319706	308.660557033919	399.350399469403	395.149988042543	263.927131743623	185.407794115524
RSc2449	0.865	0.835	0.88	0.885	0.9	0.805	0.895	0.88	0.79	0.875	0.875	0.855	0.905	0.99	0.805	0.925	0.92	0.935	0.895	0.845	0.915	0.865	0.895	0.86	0.97	0.875	0.845	0.865	0.875	0.82	0.895	0.945		125.770367846363	69.9902159388985	66.8820731871085	47.7088756262453	52.1132083361656	75.4438031966979	62.757095733577	70.1663231295283	68.4417701888299	81.5367038421411	69.4382088168206	73.2978465615392	92.4726607964344	94.5880651080846	133.840633746492	114.046726736965
RSc2470	0.985	0.99	1	1	0.975	1	1	0.99	1	0.99	1	0.975	0.95	0.995	0.96	0.91	1	0.985	0.99	1	0.985	0.985	0.995	0.99	1	1	0.945	0.99	0.99	0.995	0.99	0.975		1091.07136566555	489.633707793382	610.389974308191	1413.26737901734	431.076650416497	505.051064716951	501.090917721264	491.527238591581	490.405408782392	674.795483138949	498.737290972116	501.498864942762	864.206387895935	617.226081988576	874.168425674726	818.335858300775
RSc2472	0.655	0.725	0.725	0.785	0.72	0.7	0.715	0.845	0.765	0.725	0.83	0.77	0.775	0.835	0.77	0.3	0.825	0.81	0.855	0.83	0.825	0.88	0.785	0.775	0.875	0.65	0.74	0.845	0.87	0.615	0.74	0.755		591.59486834769	203.237875791814	221.234604979091	726.076957702739	118.129485494729	82.9127995115151	167.530465527294	208.260311171095	163.82720292114	305.517718423506	185.094752541367	225.59054174358	365.777072526857	257.381797436798	151.114479327111	124.6782626723
RSc2473	0.87	0.885	0.905	0.935	0.965	0.875	0.79	0.91	0.975	0.95	0.95	0.855	0.95	1	0.975	0.97	0.995	0.965	0.89	1	0.965	0.99	0.86	0.99	1	0.81	0.945	0.905	0.93	0.965	0.935	0.9		167.551192174479	85.667152323457	70.9991472935037	234.45165078038	63.4296443673573	42.6525175961937	76.5212755545785	104.268757407124	143.321748810203	109.429165286072	107.771151344018	111.987684525194	163.49779593274	126.724466450212	88.1269248835285	78.5862407421713
RSc2485	0.915	0.99	0.995	1	0.995	0.995	1	0.99	0.985	1	1	0.985	1	0.995	1	1	1	0.995	0.975	1	1	0.985	1	0.99	1	0.98	0.96	0.995	1	0.985	0.96	1		3.15433961299879	9.67817474228765	11.4063644375976	17.3918774902823	6.27778656283081	2.84007149199792	7.39898894251871	0.570221773702653	1.01918863345092	1.233620901174	0.720181600426637	1.01364031817006	0.911736845306823	1.23558214820078	0.593912132922458	0.709617727145883
RSc2491	0.86	0.915	0.87	0.875	0.835	0.855	0.855	0.815	0.77	0.895	0.815	0.805	0.89	0.895	0.795	0.5	0.5	0.85	0.905	0.81	0.5	0.75	0.78	0.845	0.895	0.9	0.89	0.8	0.925	0.82	0.8	0.965		234.96747966699	148.333822945148	142.289880228101	229.00621086986	72.081637411723	94.7221866874268	123.286878132505	108.784325815832	129.338233072461	106.656450519582	114.404797283575	58.3199011577203	231.589051484396	239.667955046056	183.483864578344	119.345072750109
RSc2522	0.83	0.955	0.965	0.93	0.905	0.98	0.95	0.975	0.9	0.995	0.94	0.995	1	0.945	0.99	0.92	0.91	1	0.99	0.94	0.95	0.975	1	0.915	0.985	0.955	0.825	0.89	0.905	0.87	0.86	0.955		19.6087910768822	5.22099008678466	4.00587434334856	1.34265850294232	7.30909974722057	9.04834072353517	4.59345973753323	6.90865845633436	11.9416327021016	5.55129405528304	19.3251254437169	12.0147984708638	4.9397806784908	10.0766756930447	5.24220622952013	7.5318880599919
RSc2534	0.575	0.7	0.655	0.585	0.715	0.635	0.78	0.54	0.435	0.71	0.675	0.61	0.625	0.76	0.81	0.555	0.65	0.725	0.775	0.7	0.845	0.665	0.61	0.32	0.5	0.59	0.59	0.675	0.715	0.675	0.61	0.42		38.5029047221161	46.0965496691303	30.9045310988279	9.76258495761994	39.3164322246087	16.3943910300936	17.0245774353167	7.00501587942826	29.5449202793271	15.1532398418665	37.4741055766384	23.3296851479941	18.3838433955362	41.9455265092277	14.1903368728633	15.7307537872057
RSc2542	0.685	0.82	0.865	0.88	0.76	0.81	0.77	0.795	0.915	0.805	0.805	0.82	0.695	0.8	0.81	0.9	0.765	0.85	0.86	0.905	0.765	0.88	0.875	0.8	0.805	0.725	0.695	0.84	0.79	0.74	0.77	0.85		68.9796814663485	56.4193242202432	44.321813049043	13.6025113225434	38.2565855529537	13.8164981933105	36.4158679874704	23.8001593348955	28.8136036005243	40.295651713893	42.746266467576	35.0872520091996	31.1556145543016	42.3234897193697	9.24397895228124	12.1129934890132
RSc2561	0	0	0	0	0	0	0	0	0	0	0	0	0	0	0	0	0	0	0	0	0	0	0	0	0	0	0	0	0	0	0	0		2.88742854779362	3.37444059717669	3.61994444480462	1.34265850294232	1.62674432853171	2.82752653714032	2.57004717356474	2.10533306543369	1.89050583000497	1.72627994430622	2.09363793046336	1.03424571532751	1.65901910028025	1.18258110750872	1.94829368282512	2.08642132256052
RSc2602	0.975	1	0.985	0.985	0.955	0.99	0.975	0.975	1	0.975	0.985	0.965	1	1	0.935	0.975	0.99	1	0.99	0	0	0	0.955	1	1	0.985	0.9	0.94	0.88	0.92	0.985	0.95		0.603152289760381	13.0952531132472	12.1671058874427	9.76258495761994	12.2633425567685	9.01070585896239	10.6367084228034	0.855332660553979	0.492538750411821	0.616810450587004	0.433204125783488	0.576279410788969	0.553006366760082	0.544804378078459	0.490909166140463	0.556003716925948
RSc2612	0	0.59	0.24	0.19	0.5	0.325	0.3	0.485	0.54	0.54	0.615	0.6	0.29	0.48	0.325	0.56	0.44	0.58	0.565	0	0	0	0	0.5	0.21	0.26	0.54	0.495	0.455	0.59	0.27	0.48		1956.26567293063	407.843661595558	582.421003155633	1787.05215292061	404.425803267658	653.82360807332	344.421670318708	727.562131739003	690.219054607092	950.601429655218	765.762410914333	703.707926590907	1617.55714650388	777.565208233171	1373.93085280816	1660.93997414647
RSc2638	1	1	0.995	0.995	1	0.995	1	1	1	0.995	1	1	1	0.985	0.995	1	0.98	1	0.995	0.99	0.96	1	0.995	0.995	0.985	0.99	0.995	0.98	1	0.985	1	0.955		112.205030828803	60.8788166589204	50.0033109506145	25.6237548010564	55.7908147437808	37.3223543247799	36.4865895542773	92.8973127584408	93.4881160882197	76.3938350944447	91.6041792432565	95.2170695686773	75.9131659954994	57.823031853697	53.0313174098605	62.0563951309717
RSc2643	1	0.985	0.985	0.99	1	0.965	0.985	0.95	0.975	0.935	0.975	0.93	0.93	1	0.96	0.925	0.95	0.99	0.97	0.98	0.98	0.97	0.97	0.99	0.975	0.95	0.965	1	0.895	0.955	0.945	1		467.196410900377	195.652346918031	169.087685807819	108.581481239259	353.591119614427	144.937774133234	188.879296405206	203.837123281888	304.453445202823	320.530006185635	291.319652470948	287.983594442279	208.898692538324	368.920142547889	158.407982206239	159.992173077555
RSc2646	0.99	0.825	0.935	0.94	0.905	0.87	0.945	0.93	0.9	0.965	0.91	0.99	0.94	0.83	0.87	0.96	0.96	0.945	0.985	0.925	0.93	0.935	0.925	0.98	0.955	0.97	0.87	0.98	0.925	0.88	0.905	0.965		498.722664065004	148.231798787543	79.8458573352422	148.426592579857	522.233849592692	30.1017535667974	264.03406395744	30.7259786080407	512.252886126062	265.357043551593	114.207236512512	227.758810412448	51.819893693089	484.516531618433	11.4092567697494	11.4843994572481
RSc2647	0.99	0.825	0.935	0.94	0.905	0.87	0.945	0.93	0.9	0.965	0.91	0.99	0.94	0.83	0.87	0.96	0.96	0.945	0.985	0.925	0.93	0.935	0.925	0.98	0.955	0.97	0.87	0.98	0.925	0.88	0.905	0.965		1045.03990561951	289.237882949091	176.777626839191	689.740897994862	519.266653620919	24.1042314008861	673.424965438668	42.5527959822699	1029.82998419405	343.871826202255	74.9595319978429	330.904310319669	58.0739987382659	840.744543329126	16.0202846071696	18.1715034212422
RSc2654	0.635	0.295	0.215	0.315	0.23	0.24	0.3	0.59	0.63	0.56	0.24	0.51	0.265	0.285	0.215	0.485	0.495	0.275	0.525	0.575	0.23	0.24	0.33	0.25	0.545	0.29	0.29	0.51	0.4	0.2	0.525	0.685		400.46385104859	165.956334836423	153.268475590626	265.14474720415	158.357428482413	218.767074343686	155.757551612552	186.132534141255	191.108213204442	167.90888553222	195.738053866663	168.15600095401	203.757618099144	133.062262433854	200.31273056388	208.392050906776
RSc2659	0.975	1	0.965	1	1	1	1	1	1	0.99	0.92	1	0.975	1	1	1	0.98	1	1	0.985	1	0.99	1	0.9	0.99	0.915	0.99	1	1	0.93	0.925	1		730.002565834107	420.114603599628	329.152419346624	269.890619530292	314.718915611265	224.419664757558	298.220378712133	405.299663662374	440.702926909314	390.844931421978	447.069289509687	409.913610150228	462.089206784758	597.120944115823	348.253891932579	328.490883288495
RSc2675	0.985	1	1	1	0.96	0.965	1	1	1	1	0.995	0.99	1	1	0.985	1	1	1	1	1	1	0.97	1	0.955	0.995	0.965	0.96	0.99	1	1	0.95	0.98		1635.99391775438	593.363986359624	556.217466334828	458.340028624394	335.315093590061	254.372076129678	367.437851634648	632.529094621613	583.768803076877	846.705743426611	717.869234444646	902.936485656513	804.345317185419	372.19962807004	592.603747193049	489.103632121423
RSc2677	1	0.99	1	1	1	1	0.98	0.98	0.98	0.97	1	0.995	1	1	1	1	1	0.985	1	0.985	1	0.995	0.98	1	1	0.99	0.995	1	1	0.985	1	1		487.734124284851	124.253606813529	128.236071121129	78.7153872898543	67.0309888199584	57.0397839822526	83.9659984986743	191.141773812724	129.413987083789	230.817124449297	205.092325393047	202.333311340446	233.313418696931	95.0120734336209	136.49020730968	114.927427125284
RSc2680	0.97	0.935	0.915	0.92	0.92	0.88	0.91	0.92	0.94	0.875	0.905	0.92	0.945	0.85	0.785	0.935	0.95	1	0.915	0.915	0.855	0.935	0.905	0.865	0.885	0.74	0.965	0.95	0.785	1	0.855	0.945		146.801630654729	63.48903195697	79.7475339409335	94.8394121759454	34.2518451044435	39.4448871028499	50.9654725732515	66.3028036749844	30.3109412652122	99.6739758546492	65.5953269003107	66.8411316462297	109.100128421587	61.0161240252534	63.9102163639631	46.9046677413594
RSc2701	0.89	0.905	0.88	0.93	0.88	0.84	0.91	0.925	0.945	0.93	0.925	0.905	0.825	0.87	0.895	0.835	0.95	0.905	0.905	0.85	0.97	0.94	0.945	0.86	0.925	0.93	0.925	0.84	0.93	0.87	0.875	0.885		141.615945877933	60.5156433426241	80.2263867187185	191.486578686226	45.2907917337343	38.2218085107788	63.0759318754808	96.7172725274126	86.9132813328013	96.6978368573814	94.7133013188579	71.1888160461889	179.788899052755	115.039437082996	127.631985291145	103.419960426123
RSc2710	0.935	0.935	0.88	0.89	0.92	0.945	0.9	0.93	0.885	0.94	0.97	0.925	0.92	0.925	0.87	1	0.955	0.985	0.945	0.875	0.865	0.88	0.935	0.89	0.9	0.99	0.96	0.84	0.96	0.845	0.84	0.835		7.32713785098784	6.91910231400973	4.6375445235721	3.04929244290831	4.21224986522125	4.41566059024021	4.78797129358144	2.66235540475583	4.00590862883392	4.46054316946281	4.31663185904892	4.93460236413666	2.72775521145047	6.60975711240071	1.2667215648574	2.26102539127493
RSc2710	0.935	0.975	0.945	0.985	0.95	0.965	0.985	0.97	0.925	0.96	0.93	0.955	0.955	0.965	0.975	1	0.995	0.99	0.975	1	0.92	0.975	1	0.96	0.995	0.915	0.885	0.975	0.965	0.96	0.95	0.955		7.32713785098784	6.91910231400973	4.6375445235721	3.04929244290831	4.21224986522125	4.41566059024021	4.78797129358144	2.66235540475583	4.00590862883392	4.46054316946281	4.31663185904892	4.93460236413666	2.72775521145047	6.60975711240071	1.2667215648574	2.26102539127493
RSc2712	0.935	1	1	0.97	0.91	0.955	1	0.97	0.94	0.9	0.965	0.97	1	0.985	1	0.95	1	0.98	0.99	1	0.975	0.925	1	0.945	1	0.955	0.93	0.995	0.985	0.99	0.905	0.935		7.9654743703556	26.8955578777261	31.2764381862006	22.5744623581481	37.4955712799967	43.2860105632301	38.6895871980463	4.79408733895053	5.40095548148437	5.38575884534331	6.10990523587378	6.0718750652514	5.88133882167757	5.47322112028654	16.9692345856483	21.3772359871519
RSc2736	0.99	0.995	1	0.93	0.945	0.955	0.93	0.935	0.95	0.975	0.935	0.955	1	0.995	0.96	1	0.995	1	0.98	0.975	0.97	0.98	0.98	0.965	0.96	0.965	1	0.96	0.975	0.99	0.97	0.965		404.146875785744	89.7934317320787	128.45337738727	169.591575798992	97.2535582383865	141.327453314289	123.303007780381	228.496576659767	119.204956573369	226.237842589642	122.827630302534	142.281267802524	183.130615582706	103.906066979953	259.23274245238	232.181813339561
RSc2745	1	0.98	1	1	0.995	1	1	1	0.98	0.975	1	1	1	1	0.97	1	1	1	1	0.955	1	0.98	1	0.98	1	1	1	1	1	0.985	0.945	1		86.981454165455	33.0647848277781	30.9194070457924	16.4131944243637	35.3258734934579	49.1743970725347	31.1442611440032	27.3534843209165	45.7672115500051	39.7857401934374	49.3183048781651	43.139877639782	37.956145545756	45.2325741919029	87.4541154515936	84.7211504988682
RSc2766	0.815	0.905	0.955	0.915	0.815	0.845	0.765	0.87	0.92	0.89	0.96	0.865	0.845	0.915	0.9	0.975	0.905	0.91	0.935	0.915	0.86	0.845	0.79	0.9	0.965	0.89	0.965	0.875	0.785	0.825	0.785	0.865		2539.1186711081	330.486802036261	544.468244186553	799.765578304384	314.911179844773	304.122180342416	309.3513273757	986.888889588954	454.785731876791	1295.92924997145	784.956430667608	709.440765767228	1326.44690707064	407.985364213264	392.214136096898	567.116344790468
RSc2775	0.72	0.885	0.92	0.895	0.865	0.99	0.94	0.93	0.915	0.895	0.885	0.875	0.935	0.985	0.695	0.835	0.88	0.92	0.93	0.88	0.835	0.915	0.785	0.82	0.855	0.85	0.825	0.805	0.885	0.795	0.795	0.96		1122.04722391064	962.718008535927	879.122110342478	600.103888886723	1654.60556845904	1260.7210875601	1441.99271287625	610.390795295058	530.638598213107	313.63672616847	146.418612181684	264.762309957028	228.824894554583	776.539967045816	1193.50510324684	572.398147059143
RSc2795	0.705	0.7	0.675	0.64	0.7	0.85	0.795	0.82	0.65	0.805	0.715	0.74	0.7	0.745	0.805	0.605	0.635	0.665	0.675	0.91	0.73	0.835	0.765	0.71	0.75	0.455	0.59	0.71	0.845	0.62	0.8	0.81		8.83778105755827	12.825244691684	16.4389305827032	29.6638531606667	6.89869166864089	6.16561365969423	9.65243207868427	6.68030668943542	3.22858773725264	9.97045342226093	3.66384421418289	5.51088177492563	7.00971752860769	3.79276287065662	4.14204194872048	3.5155959636879
RSc2797	0.915	0.97	0.965	0.99	0.97	0.91	0.945	0.925	0.955	0.885	0.93	0.98	0.94	0.95	0.95	0.93	0.965	0.95	0.945	0.99	1	0.975	0.955	0.99	0.905	0.945	0.86	0.92	0.98	0.86	0.94	0.91		236.097913346097	99.4447437895613	80.8400332825887	32.5756566568561	99.8669515651009	16.3893703228233	75.175940912863	76.9575019635275	151.633084733946	83.2575710691847	206.768654854022	134.049801893196	90.6798833076882	127.572584140489	10.6290464656574	10.0788502519534
RSc2810	0.9	0.95	0.935	0.93	0.88	0.885	0.99	0.975	1	0.925	0.94	0.97	0.95	0.89	0.77	0.97	0.94	0.975	0.985	0.95	1	0.97	0.985	0.96	0.905	0.925	0.94	0.95	0.985	0.925	0.91	0.93		36.2838976928182	21.4224163316769	22.3095447381429	11.0425604125945	24.5683580899182	45.1727199925951	19.6338861340142	18.4926093421947	13.0994233320134	19.798036829168	22.3655395563735	18.462218252024	16.4709058112827	15.7758128266946	26.4477230446381	21.9340502276424
RSc2825	0.865	0.965	0.955	0.96	0.96	0.93	1	0.965	0.97	0.965	0.915	0.94	0.945	1	1	0.5	0.96	0.945	0.94	0.91	1	1	0.98	0.925	0.92	0.955	0.915	0.99	0.925	0.8	0.905	0.955		525.954540901604	154.743589325506	207.037724153063	356.961181432806	127.04573330305	312.085505110493	147.264464713393	300.821030592252	163.947732210492	278.585429415143	176.274288575746	219.858991586236	319.686349002091	182.918956895999	517.54510474886	507.142679625143
RSc2866	0.935	0.87	0.925	0.865	0.8	0.9	0.9	0.915	0.78	0.9	0.845	0.905	0.88	1	0.96	0.935	0.95	0.915	0.91	0.97	0.895	0.91	0.915	0.74	0.975	0.77	0.745	0.825	0.76	0.785	0.815	0.945		97.6231574622724	62.0903393890152	48.7180512127896	46.0022416862793	38.091714059178	33.9378563199073	37.7328636078633	47.2307345071369	59.5564356828119	45.3316215314579	69.835768039465	59.0962435537699	49.1210848755312	44.1802903847176	33.2108681081187	27.5050806481432
RSc2870	0.95	0.905	0.92	0.895	1	1	0.955	0.975	0.915	0.94	0.835	0.925	0.905	0.88	0.86	0.85	0.88	1	0.995	0.99	1	0.99	0.94	0.875	0.95	0.905	0.83	0.975	0.94	0.725	0.925	0.935		488.159711235543	256.962588190451	257.90971518976	679.011172995059	127.852233424584	52.4986738434364	192.569349346427	271.411049560993	245.272281440574	334.465411473075	202.748980324654	255.485288069365	338.630654088856	190.364004047054	78.3898212500606	74.0980204037542
RSc2907	0.905	0.91	0.85	0.86	0.935	0.93	0.885	0.94	0.94	0.895	0.9	0.975	0.845	0.845	0.83	0.99	0.945	0.975	0.87	0.96	0.895	0.9	0.885	0.715	0.86	0.8	0.89	0.915	0.97	0.8	0.76	0.84		110.065424798696	29.5131992617597	28.2091016817796	14.2172189514384	29.4959063017569	49.3362024622528	29.4030319452002	29.5855350606355	50.0921830391717	44.1167192381828	70.3588451726152	39.7799088841412	39.4963169065101	40.2884813579743	51.0588849345484	65.7311770208149
RSc2918	0.87	0.865	0.82	0.95	0.815	0.88	0.865	0.895	0.89	0.89	0.81	0.875	0.835	0.5	0.95	0.985	0.87	0.915	0.91	0.915	0.92	0.905	0.91	0.8	0.93	0.905	0.92	0.93	0.88	0.87	0.84	0.915		6.89838754324267	4.13784052082459	4.0967976443632	1.76931698793382	3.70493535867431	7.16164492080618	3.35239965404236	4.06151097025146	3.27412577626767	3.21756296433931	3.73123816974351	5.13001778232264	4.00567785977402	2.61713768844543	7.98165529279892	11.1771714368082
RSc2920	1	1	1	1	1	1	1	1	1	1	0.995	1	1	1	0.995	1	0.975	1	1	1	1	1	0.93	0.99	1	1	1	1	1	0.99	0.975	1		9.03860613935451	26.0171875054026	23.765399947155	13.0504867416162	26.0883639718669	23.720372134207	24.5019990093892	5.43030628455571	2.41715571304407	5.13745603043374	5.08510789026257	2.70658703291632	5.14896721564411	4.86238597148368	4.83895704842493	6.38799027661607
RSc2927	0.95	0.93	0.9	0.955	0.945	0.9	0.935	0.935	0.895	0.965	1	0.99	0.89	0.92	0.95	0.91	0.98	0.995	0.98	0.995	0.965	0.995	0.96	0.87	0.995	0.905	0.925	0.975	0.895	0.865	0.965	1		526.042560577205	285.988451530158	418.520381507749	650.315948843579	262.559591829117	306.86446386905	369.21202047925	253.619341049217	229.73733310118	371.005510790324	188.730686505526	287.374782061967	320.762540437731	198.568984064389	452.087595243404	452.733722717667
RSc2934	0.8	0.825	0.86	0.9	0.925	0.93	0.845	0.925	0.975	0.895	0.905	0.91	0.895	0.92	0.96	0.84	0.925	0.94	0.885	0.945	0.91	0.965	0.955	0.88	0.87	0.86	0.9	0.93	0.855	0.95	0.805	0.92		83.3295714194307	163.427590534859	182.707405103643	192.730185588851	131.334820062086	124.724791505614	166.246590390124	28.2167397463312	29.302586363694	37.3919066921097	28.446648314466	37.1145326455398	37.6724057639028	38.7488048162162	19.951922716951	25.0421363105771
RSc2937	0.87	0.965	0.92	0.955	0.965	0.945	0.92	0.855	0.83	0.92	0.905	0.905	0.79	0.88	0.8	0.85	0.995	0.945	0.925	0.915	0.935	0.945	0.97	0.8	0.935	0.845	0.86	0.95	0.965	0.86	0.81	0.925		271.308167622436	153.19624042211	184.366089780435	266.639086298646	123.97693888565	44.3936673946298	121.732421923985	95.8619398668588	233.944063583967	129.625253793341	127.460063810933	136.953147763537	192.537866786116	110.14590100648	122.600017276977	102.162754909019
RSc2939	0.88	1	1	0.94	0.94	0.985	1	0.905	0.97	0.965	0.995	0.995	0.99	1	0.96	0.99	0.995	1	0.99	0.955	0.96	0.97	0.995	0.91	1	0.95	0.955	0.97	0.975	0.955	0.965	1		231.466140090932	98.8047349316807	78.6315447694729	33.2530473337189	86.2253253152972	53.1133630048224	59.5393810715676	87.818114532639	187.502504116892	96.3495139601789	242.454813377829	144.243373699294	116.080899556302	101.890364231733	66.0623004653061	61.5930329638085
RSc2944	0.895	0.975	0.915	0.965	0.965	0.965	0.94	1	0.955	0.96	0.995	0.965	0.96	0.915	0.96	0.945	0.925	0.98	0.935	1	0.95	0.955	0.945	0.935	0.97	0.925	0.9	0.95	0.925	0.975	0.96	0.965		209.322516693867	55.109733447604	48.9757853392433	54.7740207271973	46.7154958542314	88.6606879770692	43.5643855046277	106.731790487921	86.3544694270358	89.2360090399534	87.272640460644	87.8490696113656	98.7057122241826	76.9840563985907	212.125269639442	188.105158860227
RSc2948	1	1	1	1	1	1	1	1	1	1	1	1	1	1	0.985	1	0.995	1	0.995	0.995	1	1	0.995	1	1	1	0.995	0.995	0.935	1	1	1		1422.90434297094	602.548338477464	533.371321299419	528.406934175214	474.436359804681	313.299862191363	457.640578142429	730.376226315067	581.63427585538	625.074698087977	728.056118349945	613.602175735728	569.255344004662	432.794087013832	275.647579804047	251.284785157962
RSc2963	0.95	0.995	0.98	1	0.965	0.955	1	0.98	0.97	0.96	1	1	0.97	0.94	0.995	0.97	0.99	0.995	1	0.995	0.97	1	0.99	0.975	0.955	0.975	0.855	0.995	0.98	0.975	0.935	0.955		239.055476718729	220.435276698295	173.597762631341	33.4289736268391	169.478310294916	29.9211034915209	139.83867607736	68.5176935978925	193.586194826859	117.812262192694	315.829689901738	188.426792188553	144.978881792756	165.567125738342	21.0608496837835	20.6947825569535
RSc2963	0.975	0.96	0.905	0.99	0.985	0.935	0.99	1	0.83	0.99	0.985	0.935	0.98	0.97	0.96	0.845	0.905	0.99	1	0.975	1	1	0.98	0.915	0.94	0.925	0.85	0.99	0.89	0.99	0.85	0.99		239.055476718729	220.435276698295	173.597762631341	33.4289736268391	169.478310294916	29.9211034915209	139.83867607736	68.5176935978925	193.586194826859	117.812262192694	315.829689901738	188.426792188553	144.978881792756	165.567125738342	21.0608496837835	20.6947825569535
RSc2974	0.91	0.935	0.965	0.895	0.985	0.955	0.95	0.94	1	0.92	0.925	0.9	0.955	0.935	0.87	1	0.975	1	0.985	0.93	0.975	0.965	0.975	0.9	1	0.915	0.93	0.93	0.885	0.96	0.945	0.995		243.757779578664	146.387456433884	165.540797841742	94.7646062771943	77.1854961804411	175.642910050082	152.078050569882	109.407345327057	105.722779036381	161.588551707047	111.354228372108	106.960022019039	177.897889989918	107.940320916489	340.938498900728	291.327177451242
RSc2976	0.995	1	1	1	1	1	1	0.99	0.985	1	1	1	1	0.97	1	0.955	1	1	1	1	1	1	1	1	1	0.99	0.965	1	0.99	0.97	1	0.97		416.146568894277	194.589666957953	222.975499565111	211.602210528794	185.032775134477	316.284132531043	156.519899274754	174.596104323397	175.929486085643	220.699854424995	216.46862131098	194.537245609903	269.026405121787	209.389438568248	485.256865436404	503.016956022574
RSc2984	0.73	0.765	0.725	0.695	0.845	0.69	0.87	0.69	0.73	0.74	0.715	0.72	0.84	0.805	0.87	0.86	0.865	0.785	0.87	0.91	0.815	0.845	0.875	0.625	0.79	0.68	0.705	0.825	0.77	0.705	0.695	0.9		142.060523200732	114.827056178641	94.6017425981052	67.8993133675646	97.9548425422188	64.8587600096517	118.523908813155	95.326039726778	124.667072564127	74.0601040035011	92.9728378794319	83.4448882966283	98.9298094102757	207.146937686102	119.930769076113	127.261368109146
RSc2988	0.8	0.965	0.985	0.86	0.945	0.93	0.865	0.98	0.935	0.815	0.855	0.865	0.895	0.95	0.86	0.915	0.93	0.925	0.9	0.915	0.97	0.975	0.895	0.9	0.875	0.78	0.855	0.97	0.88	0.915	0.83	0.875		85.5000147249725	128.678584071901	129.223168872187	124.768189173318	109.462085341019	123.317321154427	116.644512487162	59.675294723071	45.1176589229519	46.6987531440361	40.9255838863876	39.7340505227516	56.0641419359026	64.1077257574435	126.352070010162	126.381438077548
RSc2988	0.785	0.9	0.9	0.88	0.91	0.945	0.915	0.76	0.875	0.905	0.89	0.855	0.85	0.915	0.815	0.98	0.87	0.9	0.91	0.89	0.96	0.835	0.81	0.78	0.845	0.78	0.855	0.87	0.88	0.89	0.71	0.91		85.5000147249725	128.678584071901	129.223168872187	124.768189173318	109.462085341019	123.317321154427	116.644512487162	59.675294723071	45.1176589229519	46.6987531440361	40.9255838863876	39.7340505227516	56.0641419359026	64.1077257574435	126.352070010162	126.381438077548
RSc2990	0.94	0.975	0.99	0.985	0.86	0.95	0.94	0.93	0.99	0.945	0.935	0.825	0.895	0.8	0.85	1	0.97	0.965	0.955	0.96	0.97	0.94	0.98	0.8	0.915	0.965	0.84	0.96	0.895	0.875	0.83	0.895		480.366684281638	298.198773035854	285.223802812405	259.474889597376	318.590633268349	218.794708673627	301.66786060586	298.057041094882	328.243394950844	287.855852976807	307.255852666757	268.061751540174	267.927847712736	314.777972524862	238.581755370112	230.497237021607
RSc3027	0.945	0.9	0.95	0.885	0.84	0.905	0.93	0.925	0.865	0.865	0.945	0.87	0.88	0.92	0.925	0.96	0.94	0.86	0.905	0.92	0.82	0.915	0.86	0.86	0.86	0.855	0.845	0.93	0.93	0.855	0.835	0.86		37.8883395929554	18.9553369770225	12.8616344201594	20.8678284181821	20.6268120223837	21.5865597980739	21.6176365546352	30.1649948862883	9.64284881245809	9.74481580193727	10.5509043501514	12.4315539810875	8.96782451167478	26.6544600554178	16.7807540241499	16.6972615438994
RSc3032	0.98	0.99	0.975	0.995	1	1	0.985	1	0.94	1	1	0.99	0.995	0.995	0.935	0.98	0.995	0.98	0.995	0.97	1	1	0.975	1	0.995	0.99	0.96	1	0.995	0.93	0.98	1		90.5606322119552	30.9488943909744	24.7750540519512	21.169120807238	66.5446100459822	132.758338042295	51.1843210552104	51.7674251150865	62.6355838753413	34.4719235185388	62.2654259084762	45.208369070437	30.3486897035683	49.0930310352051	115.135691707287	123.835632131656
RSc3057	0.87	0.905	0.92	0.91	0.92	0.95	0.92	0.905	0.88	0.93	0.965	0.92	0.85	0.91	0.93	0.95	0.93	0.945	0.905	0.9	0.87	0.875	0.905	0.805	0.945	0.905	0.855	0.855	0.96	0.87	0.75	0.945		174.26325985178	123.76140671928	83.2730877560827	31.6596566389053	150.666675255723	131.868925270836	104.28170176459	76.4545926488169	96.8135351856989	68.867958279946	139.804744013131	105.585451395804	66.3918976650708	105.743865149738	74.3266766003526	78.8555949221078
RSc3084	0.78	0.845	0.81	0.73	0.795	0.72	0.82	0.795	0.82	0.725	0.77	0.825	0.82	0.735	0.815	0.765	0.875	0.86	0.905	0.815	0.795	0.795	0.845	0.735	0.905	0.66	0.89	0.795	0.865	0.7	0.81	0.8		207.609878405787	90.5822192692941	102.296021771362	126.925727299842	139.921438509493	129.141717492649	90.8474045476627	70.0792037583846	118.783564131484	120.162231435425	113.53989491566	97.6258859072401	140.704812252062	111.545576921725	170.792510137283	155.822887179769
RSc3084	0.73	0.76	0.69	0.745	0.805	0.745	0.7	0.76	0.675	0.715	0.715	0.725	0.69	0.715	0.675	0.72	0.78	0.71	0.835	0.715	0.76	0.725	0.78	0.735	0.75	0.775	0.75	0.685	0.665	0.755	0.72	0.775		207.609878405787	90.5822192692941	102.296021771362	126.925727299842	139.921438509493	129.141717492649	90.8474045476627	70.0792037583846	118.783564131484	120.162231435425	113.53989491566	97.6258859072401	140.704812252062	111.545576921725	170.792510137283	155.822887179769
RSc3092	0.99	0.91	0.965	0.975	0.975	0.915	0.855	0.965	0.99	0.97	0.955	0.975	0.935	0.995	1	1	0.98	0.96	0.985	0.98	1	0.99	0.97	0.92	0.995	0.925	0.94	0.96	0.915	0.885	0.945	0.89		73.6808143265696	52.6477585352104	58.1541004695984	17.5678037834025	42.2526134927811	25.979634018916	67.7415296388949	46.7449860092371	54.1403277211616	39.8591484944577	41.79758668828	40.1089235290408	43.6432084792202	266.594477269436	128.613836748144	87.7056653540624
RSc3118	0.97	0.915	0.95	0.98	0.93	0.98	0.975	0.945	0.93	0.96	0.95	0.995	0.945	0.96	0.91	0.96	0.96	0.925	0.955	1	0.895	1	0.995	0.905	1	0.92	0.855	0.855	1	0.87	0.83	0.98		87.8285050094743	84.670976367419	92.2025319194041	196.141384674731	52.6219806904334	57.516465013569	60.1322516019751	43.0689047313612	41.1664307728775	63.5275298237745	45.2852709667268	51.728243596458	75.5535606129652	52.5313448333005	78.9552629345558	79.0055766783534
RSc3118	0.68	0.83	0.77	0.825	0.8	0.795	0.77	0.8	0.775	0.73	0.755	0.82	0.785	0.72	0.905	0.695	0.88	0.83	0.88	0.845	0.885	0.89	0.84	0.715	0.845	0.75	0.79	0.825	0.88	0.64	0.755	0.9		87.8285050094743	84.670976367419	92.2025319194041	196.141384674731	52.6219806904334	57.516465013569	60.1322516019751	43.0689047313612	41.1664307728775	63.5275298237745	45.2852709667268	51.728243596458	75.5535606129652	52.5313448333005	78.9552629345558	79.0055766783534
RSc3132	0	0	0	0	0	0	0	0	0	0	0	0	0	0	0	0	0	0	0	0	0	0	0	0	0	0	0	0	0	0	0	0		23.133879099672	13.7505635437298	14.398352271839	13.0626095923995	9.47533013326881	5.50703078294267	8.73473417417339	12.8524273946404	6.53111119295372	11.9223709868907	9.88838968610181	8.45409502034282	13.3620541478755	12.9805684814058	8.76623037754864	8.07202189247059
RSc3150	0.63	0.82	0.81	0.74	0.88	0.76	0.775	0.81	0.715	0.85	0.755	0.805	0.765	0.795	0.815	0.95	0.76	0.93	0.775	0.895	0.825	0.92	0.915	0.83	0.79	0.74	0.94	0.8	0.885	0.825	0.735	0.75		24.2785292279606	2.51115272439712	1.96898724040637	2.25865852089314	10.5991869356866	16.617683050577	2.89691602206798	4.61457192714325	8.44739106267689	3.76096511390595	20.8175171159833	6.12305270333525	6.00106146519104	11.1332690638394	6.15170755849251	10.9078574237158
RSc3152	0.71	0.83	0.805	0.82	0.8	0.78	0.86	0.835	0.76	0.785	0.835	0.91	0.81	0.81	0.75	0.695	0.845	0.8	0.86	0.86	0.86	0.92	0.92	0.805	0.84	0.745	0.74	0.88	0.855	0.77	0.76	0.9		2021.80006904704	218.307340691099	249.646279825639	1748.54171482028	134.865883147324	69.7034253520952	151.472448374031	1015.22711690354	985.270641064974	1184.45084892548	725.16107687119	875.226583139036	1412.29967718972	198.914032928373	85.2690967470139	116.035718442367
RSc3153	0.78	0.955	0.875	0.915	0.88	0.82	0.88	0.885	0.835	0.91	0.84	0.91	0.885	0.815	0.955	0.925	0.97	0.95	0.96	0.92	0.975	0.985	0.925	0.84	0.875	0.885	0.77	0.925	0.865	0.85	0.75	0.945		7393.65244004177	446.383555334933	466.878182141237	6061.5188852394	290.499351048559	109.264999612411	299.3975253014	3451.35593728981	3185.67437956874	3721.09555600914	2363.92419192725	2628.66551687608	4922.20147948314	506.324658718628	156.878247561528	166.271492117879
RSc3154	1	0.98	0.99	1	1	0.97	1	1	1	1	1	0.99	0.94	1	0.99	1	1	0.985	0.955	0.915	0.96	1	0.95	0.99	0.98	1	0.965	0.975	1	0.945	1	0.975		19.9497876329465	100.137850017962	91.6815673714588	130.891019760702	56.3701187882874	37.7714555327	60.8710300350474	9.42582008290463	11.5309005892838	10.9690773991618	14.8004227864189	9.84859933111586	12.9362257490988	10.7214083477725	14.0303598845095	10.5480501565164
RSc3155	0.975	0.965	0.995	0.985	0.985	0.99	0.98	0.995	1	0.98	0.945	1	0.975	0.99	0.965	0.93	1	1	0.995	0.985	0.955	0.985	0.945	0.995	0.995	0.975	0.87	0.945	1	0.915	0.97	1		113.802494164832	60.1140812868747	67.3034457657298	74.4366795891561	87.1420009162362	104.213328888182	92.1401955708764	56.191928291383	50.6369862278369	49.4369629558797	25.2261922638184	40.7217661670699	30.3789484534419	46.9608417980528	68.8149101199927	49.0517294177258
RSc3155	0.975	0.955	0.98	0.97	0.925	0.995	0.915	0.915	0.88	0.98	0.97	0.96	0.945	0.995	0.915	0.955	0.975	0.96	1	0.915	0.935	0.915	0.96	0.935	0.96	0.975	0.935	0.955	0.865	0.865	0.915	0.885		113.802494164832	60.1140812868747	67.3034457657298	74.4366795891561	87.1420009162362	104.213328888182	92.1401955708764	56.191928291383	50.6369862278369	49.4369629558797	25.2261922638184	40.7217661670699	30.3789484534419	46.9608417980528	68.8149101199927	49.0517294177258
RSc3155	1	0.975	0.945	0.945	0.99	1	0.96	0.965	0.995	0.975	0.985	0.98	0.935	0.925	0.925	0.97	0.98	1	0.97	0.985	0.98	0.96	1	0.945	0.985	0.925	0.895	0.95	0.985	0.975	0.91	0.97		113.802494164832	60.1140812868747	67.3034457657298	74.4366795891561	87.1420009162362	104.213328888182	92.1401955708764	56.191928291383	50.6369862278369	49.4369629558797	25.2261922638184	40.7217661670699	30.3789484534419	46.9608417980528	68.8149101199927	49.0517294177258
RSc3157	0.955	1	0.94	1	1	0.945	1	0.995	0.965	0.955	1	1	0.98	0.965	0.945	1	0.98	0.995	0.945	0.95	0.98	0.995	0.98	0.935	0.96	0.96	0.845	0.97	1	0.98	0.995	0.935		233.155995743324	144.232044103005	135.74652179158	259.096722515518	84.5834426781032	87.6069526489395	109.058133454691	118.191669794836	96.9797721006024	148.39658873376	87.368048600765	109.697853002502	132.222458734924	151.528300684221	155.747430441972	148.409391687758
RSc3160	0.895	0.86	0.885	0.87	0.81	0.835	0.81	0.895	0.96	0.835	0.83	0.94	0.925	0.83	0.785	0.885	0.95	0.845	0.975	0.925	0.9	0.88	0.83	0.845	0.9	0.93	0.86	0.865	0.83	0.89	0.775	0.85		24.8390982574842	26.072678946111	31.2813222087616	20.1904377413194	19.5177844018708	20.6896227790281	23.3225746515465	16.1549631274317	12.9486316681738	16.5445027796064	10.1855812646726	12.7918125765331	21.9562375320636	14.7748668582801	36.2746690534802	34.793707307167
RSc3167	0.66	0.8	0.73	0.705	0.675	0.745	0.78	0.765	0.795	0.755	0.705	0.785	0.705	0.78	0.61	0.89	0.675	0.68	0.78	0.83	0.72	0.75	0.84	0.75	0.71	0.78	0.81	0.76	0.72	0.9	0.82	0.74		120.240004514518	61.5059077591937	77.7813577266294	188.135993854261	35.2290628249872	20.9053905519242	49.0923771189198	48.6668422804331	36.8326986028827	77.3830997673961	45.5450897036097	46.1036962823567	81.9058972322331	40.7281657752313	20.3924381572236	24.4367334263299
RSc3175	0.8	0.945	0.92	0.815	0.815	0.865	0.76	0.855	0.875	0.95	0.915	0.84	0.775	0.73	0.785	0.855	0.825	0.835	0.89	0.805	0.91	0.87	0.87	0.72	0.895	0.81	0.895	0.79	0.785	0.81	0.815	0.92		133.252976198673	132.806870321348	139.406283472949	315.348821898325	73.2519640977457	38.7260829921276	74.1999925058034	67.9514332066202	60.7572251268706	54.9843104244758	52.5140530052511	49.3659573289045	117.044823672899	199.957697608339	58.0149084649025	62.9478626832641
RSc3177	0.325	0.555	0.33	0.305	0.3	0.245	0.335	0.375	0.625	0.67	0.675	0.565	0.31	0.5	0.465	0.28	0.32	0.315	0.34	0.45	0.405	0.4	0.445	0.69	0.35	0.345	0.39	0.33	0.645	0.575	0.38	0.375		220.714694217945	289.292634988631	261.080532398097	643.485275495612	158.880496180677	60.1244684673376	186.303280324099	186.549654893073	290.287903552871	181.537351724943	158.99862453732	178.303714398719	293.27053372157	229.712479562371	97.0465519537268	112.785503509186
RSc3188	0.99	0.99	1	0.945	0.975	0.995	0.995	0.99	0.9	0.985	0.93	0.94	1	0.98	0.83	0.98	1	1	0.96	1	1	0.955	0.975	0.875	0.875	0.97	0.87	0.99	1	0.9	0.965	0.875		475.2055713092	225.743825500416	232.648893028922	293.593376751861	202.879554140558	241.092480201655	217.403589354497	480.850102816707	182.339046653699	247.405491487499	178.090145051368	205.045889359677	254.462293926268	252.83270398904	298.591019587768	297.449366333503
RSc3196	0.915	0.83	0.735	0.76	0.705	0.74	0.775	0.71	0.66	0.82	0.82	0.88	0.855	0.705	0.83	0.965	0.8	0.775	0.74	0.845	0.515	0.72	0.645	0.77	0.69	0.73	0.845	0.775	0.785	0.815	0.75	0.735		75.4179534384102	87.8785159378308	89.9454487282825	25.8623641421445	47.1312579116955	22.7143130851905	62.7074062682541	61.7898658404549	53.704796501997	46.3115269004598	46.5202940015281	39.0441055727868	71.5334095562449	86.9147586995914	38.5560773044208	30.1628662097713
RSc3205	0.615	0.8	0.83	0.855	0.78	0.855	0.765	0.835	0.915	0.885	0.885	0.8	0.91	0.84	0.88	0.86	0.82	0.845	0.915	0.92	0.845	0.895	0.8	0.83	0.82	0.745	0.755	0.815	0.85	0.765	0.83	0.86		31.4404346040963	48.3951271634909	54.6087596388972	114.164410096498	29.7261523924919	22.9865195283099	35.6295194502111	20.567582156437	18.2439943517617	27.5909350664754	15.3487103183531	17.4326201037712	24.8931792806673	19.9083318379589	27.4404864532806	21.5442350851103
RSc3213	0.93	0.895	0.87	0.905	0.87	0.955	0.93	0.875	0.84	0.875	0.95	0.885	0.87	0.895	0.9	0.805	0.985	0.905	0.975	0.95	0.915	0.98	0.96	0.805	0.945	0.89	0.845	0.915	0.91	0.775	0.865	0.92		17.356843150214	11.9818167039684	11.671528045516	11.1679265085301	8.37395431538807	8.81250374819404	9.95556339260979	10.3035902297893	11.4452413772201	8.62598700426858	10.5918632708367	11.016444273157	12.0692208506119	11.7580160632373	13.0025126070183	11.3504953538489
RSc3222	0.745	0.845	0.83	0.845	0.88	0.87	0.905	0.81	0.72	0.84	0.855	0.905	0.82	0.88	0.87	0.755	0.865	0.88	0.83	0.815	0.855	0.865	0.93	0.845	0.815	0.88	0.745	0.865	0.76	0.815	0.815	0.745		73.3661562922819	73.0280405445124	80.1742406428227	56.9315588537214	47.2953035331282	40.0608144077585	45.2193966470875	35.4672682094693	40.0189651152906	49.4931187795767	48.2795894541759	50.1635768317311	57.7977142808827	39.8844586877676	50.9164664429777	49.6491065347211
RSc3249	0.5	0.845	0.865	0.825	0.8	0.805	0.765	0.85	0.855	0.82	0.82	0.915	0.855	0.83	0.88	0.5	0.835	0.875	0.87	0.88	0.875	0.795	0.78	0.895	0.895	0.75	0.87	0.855	0.75	0.855	0.915	0.8		2721.05730569295	2164.266723056	2734.08028487564	3537.51900290848	1492.30175444197	869.880074690144	1747.45543082312	907.921096695999	857.596407099608	1643.90641759813	1115.97078488386	1470.3252210279	1689.76155390301	1744.61192735345	562.838237806968	463.801744440727
RSc3249	0.965	0.88	0.965	0.96	0.99	0.99	0.945	0.945	0.93	0.96	0.945	0.905	0.9	0.905	0.94	0.835	1	0.985	0.99	0.98	0.935	0.99	0.97	0.875	0.985	0.84	0.85	0.99	0.97	0.93	0.905	0.97		2721.05730569295	2164.266723056	2734.08028487564	3537.51900290848	1492.30175444197	869.880074690144	1747.45543082312	907.921096695999	857.596407099608	1643.90641759813	1115.97078488386	1470.3252210279	1689.76155390301	1744.61192735345	562.838237806968	463.801744440727
RSc3251	0.695	0.87	0.83	0.875	0.835	0.735	0.71	0.75	0.945	0.89	0.835	0.81	0.78	0.75	0.9	0.5	0.88	0.83	0.925	0.87	0.66	0.86	0.845	0.81	0.855	0.78	0.7	0.735	0.865	0.83	0.905	0.905		5435.07306846894	1115.4896272411	1256.87908457627	5507.35840266557	721.069344099094	224.380709989646	758.095331460203	2120.12822296017	1855.6566148634	2786.14138065404	1724.44474344066	1685.55549586005	3739.27184771945	831.628896758391	235.835659761695	244.723736229087
RSc3258	0.94	0.905	0.945	0.935	0.89	0.88	0.925	0.92	0.945	0.91	0.92	0.925	0.905	0.88	0.925	0.83	0.905	0.94	0.91	0.985	0.935	0.905	0.855	0.905	0.9	0.805	0.92	0.935	0.735	0.925	0.855	0.91		389.096410725763	259.15344956046	323.112170935507	272.424255944623	332.227930293367	89.2627913036896	372.872247741637	204.518232721316	262.750978797926	293.891912901848	275.629916143544	264.61404191921	388.43061094315	305.593998513976	108.89847342936	110.155148065969
RSc3259	0.94	0.905	0.945	0.935	0.89	0.88	0.925	0.92	0.945	0.91	0.92	0.925	0.905	0.88	0.925	0.83	0.905	0.94	0.91	0.985	0.935	0.905	0.855	0.905	0.9	0.805	0.92	0.935	0.735	0.925	0.855	0.91		305.416682589173	157.124121774879	167.387097904842	124.341530688327	203.878331988616	62.6509160878957	182.051496341918	102.236013470201	176.875883520552	144.484860431126	207.227484024535	133.932832206185	207.813295970239	259.928493751705	72.2906898077648	74.130118954325
RSc3285	0.965	1	0.99	0.995	0.97	1	0.99	1	0.995	1	0.99	0.95	0.995	0.985	0.95	0.93	1	0.98	1	0.92	1	0.99	0.965	0.985	0.99	0.99	0.99	0.995	0.955	0.955	0.98	1		6.13684437555181	4.79952917035615	4.14300200880258	3.60131702383547	4.81001578872543	3.94398663955797	4.18334325592781	4.34662185710279	4.88865273177572	3.00128464796516	5.57224491179694	5.27425556242476	3.47503746642389	5.38720469423227	3.53936712976523	2.82245044350687
RSc3289	1	0.995	1	1	1	1	1	1	1	1	1	1	1	1	0.995	1	0.995	1	0.995	1	1	1	1	1	1	1	0.99	1	1	1	1	1		102.859046075126	26.8265024020496	40.9124981648389	51.7368511350722	40.6009606294929	92.6084163004669	40.0343180594666	63.0570270621454	32.2342022923985	65.0429441689691	40.958144470971	52.8143386594889	59.6887233437199	36.586926597544	131.158158704785	131.131482266488
RSc3314	0.96	1	0.955	0.965	1	0.995	0.98	0.93	0.855	0.955	0.97	0.96	0.975	0.97	0.915	0.98	0.96	0.98	0.98	0.97	0.955	0.93	0.975	0.905	0.99	0.87	0.935	0.99	0.975	0.95	0.99	0.93		597.373246296708	171.280152073001	183.521871495074	78.3898491992319	202.839466131551	130.146565651415	153.749902177935	235.373559577821	259.177427159932	241.286663957488	483.987739608862	275.218378249217	227.804846098754	210.813611780841	120.088563674138	112.341550087585
RSc3330	0.975	1	1	1	1	1	1	1	1	1	0.995	1	1	1	1	1	1	1	1	1	1	1	1	1	1	1	1	1	1	1	1	1		24.1709454060234	22.0721595583781	16.176086212263	14.2172189514384	8.36492731333606	8.53275943085135	13.4858958279181	18.2998944960069	16.3394379756538	14.7073773184818	13.9903828543231	15.8121281338858	18.5184766879896	11.1141655290723	10.3660665105215	11.9040142740659
RSc3332	0.87	0.92	0.895	0.915	0.94	0.955	0.91	0.945	0.905	0.915	0.84	0.96	0.91	0.93	0.815	0.93	0.845	0.915	0.93	0.99	0.925	0.865	0.915	0.835	0.91	0.945	0.81	0.91	0.905	0.865	0.81	0.885		175.317527361568	134.072336994449	103.012762294682	67.7618244208457	93.9053534918954	92.6711683280267	85.8774461146604	104.986803533191	135.636915550517	92.4870626334039	138.58313740872	100.156991209508	81.4651581845165	116.880662695828	81.4119911555869	86.9432828923808
RSc3358	0.815	0.85	0.895	0.83	0.855	0.865	0.76	0.83	0.805	0.79	0.83	0.81	0.905	0.775	0.88	0.925	0.87	0.845	0.92	0.845	0.91	0.765	0.96	0.855	0.81	0.855	0.87	0.88	0.89	0.7	0.84	0.91		41.1102468992242	22.8362881283404	27.6422030208819	38.2597059084645	21.4536914154946	28.4772364192833	16.0364390128154	21.2209619188531	18.4662676808705	24.9034683610664	19.2973031354237	21.5290638803859	33.6741832285987	24.598684957334	62.8954965531625	76.8345927992974
RSc3359	0.64	0.7	0.65	0.715	0.73	0.62	0.74	0.7	0.725	0.79	0.86	0.71	0.715	0.8	0.62	0.705	0.73	0.785	0.835	0.74	0.89	0.755	0.905	0.69	0.76	0.665	0.655	0.74	0.73	0.645	0.725	0.71		4416.245265609	1019.290995198	1157.13654857447	2388.19327033311	954.935523261192	1041.80657499007	1056.74405906095	2679.76004234374	1744.04617456697	2044.81505439228	1880.26634352844	1427.32251876398	3278.69959005864	1867.40574423988	2140.72458877216	2379.62139238778
RSc3359	0.635	0.82	0.82	0.75	0.83	0.955	0.83	0.8	0.88	0.855	0.875	0.895	0.86	0.9	0.845	0.8	0.875	0.84	0.905	0.835	0.905	0.85	0.94	0.885	0.885	0.865	0.805	0.84	0.84	0.87	0.865	0.925		4416.245265609	1019.290995198	1157.13654857447	2388.19327033311	954.935523261192	1041.80657499007	1056.74405906095	2679.76004234374	1744.04617456697	2044.81505439228	1880.26634352844	1427.32251876398	3278.69959005864	1867.40574423988	2140.72458877216	2379.62139238778
RSc3370	0.845	0.93	0.805	0.925	0.91	0.865	0.805	0.87	0.945	0.855	0.89	0.84	0.86	0.955	0.9	0.9	0.96	0.9	0.925	0.9	0.935	0.87	0.84	0.845	0.87	0.91	0.825	0.85	0.815	0.875	0.885	0.915		73.120245297046	2.56872945682385	1.92174754880976	1.34265850294232	4.54107896551697	3.88001009511146	2.5381979560253	7.27692733189908	10.332183439488	6.20948830835497	54.958105555614	7.97020404195259	6.21770332681434	7.17366502524631	0.799918066486447	1.1120074338519
RSc3371	0.845	0.93	0.805	0.925	0.91	0.865	0.805	0.87	0.945	0.855	0.89	0.84	0.86	0.955	0.9	0.9	0.96	0.9	0.925	0.9	0.935	0.87	0.84	0.845	0.87	0.91	0.825	0.85	0.815	0.875	0.885	0.915		131.377824366797	63.787805338879	69.1401917053874	70.1579718884578	61.3848989614958	64.479935076879	56.9318878004908	85.9186957477736	71.4435962622047	75.2070107130183	75.5304318675144	61.6233729985831	80.5757873126196	47.5881341199346	82.5209512471368	75.4441208411067
RSc3376	0.95	0.935	0.995	0.965	0.98	1	0.99	1	1	0.99	0.985	1	1	1	0.955	0.935	0.97	0.95	0.97	1	0.99	0.99	1	0.975	0.96	0.935	0.935	1	1	0.93	0.93	0.985		7649.3735123824	2502.31663356891	2628.93128769554	2770.54166601994	2020.35536926978	603.519022306531	2726.2470950461	3731.93152642608	5049.40772163256	4326.04655956533	3552.09671062221	3710.54437544267	6099.31525102144	2884.57361125508	1416.27446421122	1243.894131852
RSc3378	0.75	0.84	0.875	0.825	0.855	0.895	0.84	0.87	0.805	0.835	0.755	0.815	0.87	0.885	0.84	0.885	0.97	0.89	0.895	0.9	0.935	0.94	0.91	0.775	0.815	0.79	0.83	0.925	0.865	0.8	0.835	0.825		11845.1387302403	5339.27054530612	5527.86123628736	6037.52724839309	4298.87486941729	1169.0996948502	5219.88350467002	4428.05619434526	8449.83363740093	6625.79568414663	5786.01513258137	6028.21678634779	9513.84088352713	4400.15791851531	2062.07062820186	1911.76820309319
RSc3379	0.83	0.825	0.945	0.895	0.93	0.94	0.885	0.925	0.915	0.94	0.845	0.905	0.9	0.97	0.95	0.75	0.955	0.955	0.975	0.91	0.825	0.945	0.91	0.89	0.925	0.86	0.845	0.945	0.9	0.88	0.87	0.96		7.74359408629265	11.4304429618233	9.55497111454531	11.6572680414894	6.04843588154435	4.12211954788138	6.98040536909273	4.06151097025146	4.78877338707312	4.8930998022111	4.09781595748966	4.2759013647179	5.10423526882419	3.20191337718363	1.90884503331888	1.92190702131112
RSc3392	0.795	0.88	0.815	0.9	0.855	0.92	0.865	0.865	0.875	0.905	0.905	0.885	0.85	0.92	0.875	0.85	0.915	0.91	0.91	0.82	0.86	0.9	0.96	0.915	0.91	0.835	0.91	0.905	0.815	0.73	0.86	0.905		1057.16980804362	698.928158624602	704.842827688612	429.127079650284	405.859240077253	144.265367278194	507.261369452578	593.648403013626	679.784588745068	727.654447615482	787.739543128317	592.117009488136	952.709772550959	695.114785600386	234.099819809269	214.170456948669
RSc3393	0.71	0.755	0.825	0.72	0.765	0.805	0.705	0.76	0.705	0.695	0.715	0.71	0.635	0.815	0.77	0.71	0.735	0.76	0.805	0.63	0.8	0.775	0.785	0.72	0.725	0.665	0.74	0.69	0.305	0.66	0.645	0.605		5.03973702767741	79.8802733217888	120.531074293571	165.913384082354	43.072403521532	16.4270051873961	59.6608885705869	1.25000040487971	0.805718571014692	2.69287942267166	1.58707693673767	1.17316421873539	2.40630135525367	1.76040087094938	1.10892696683244	1.19129923567077
RSc3393	0	0.725	0.675	0.65	0.675	0.68	0.635	0.53	0.235	0.51	0.255	0.595	0.525	0.635	0.775	0.685	0.9	0.805	0.68	0.485	0.74	0.655	0.47	0.285	0.65	0.32	0.495	0.205	0.57	0.31	0.32	0.565		5.03973702767741	79.8802733217888	120.531074293571	165.913384082354	43.072403521532	16.4270051873961	59.6608885705869	1.25000040487971	0.805718571014692	2.69287942267166	1.58707693673767	1.17316421873539	2.40630135525367	1.76040087094938	1.10892696683244	1.19129923567077
RSc3401	0.945	1	0.995	0.985	1	0.93	1	0.995	1	1	0.99	1	0.99	1	1	1	0.97	1	0.99	1	1	0.97	0.995	0.99	0.975	0.96	0.995	1	0.98	0.995	1	1		255.467613589411	212.864564938924	191.919072933582	208.089891048545	176.33942061846	146.307623246484	196.322807369292	156.985226510517	139.607314525433	161.893010345654	146.702062994901	147.558155803165	161.883946231272	151.820146429104	135.148986351185	126.175603169597
RSc3427	0.875	0.97	0.88	0.91	0.905	0.86	0.825	0.875	0.875	0.86	0.855	0.92	0.84	0.88	0.92	0.875	0.905	0.9	0.78	0.885	0.87	0.87	0.91	0.905	0.855	0.885	0.83	0.79	0.885	0.885	0.94	0.89		102.829732044443	56.2568562433114	64.2407887307675	135.070675861081	61.9227541301056	56.147867670477	82.3680730704615	158.747374282058	129.168941297264	69.6315853325736	51.1573632812422	60.2647602054306	71.496132933895	72.1589953760785	92.2141420762886	105.559980152701
RSc3437	0.855	0.935	0.965	0.91	0.95	0.885	0.885	0.87	0.895	0.89	0.935	0.925	0.95	0.77	0.89	0.995	0.985	0.925	0.845	0.94	0.895	0.87	0.9	0.845	0.955	0.85	0.86	0.935	0.885	0.945	0.86	0.895		2903.15116411408	1210.79589467462	1455.50038607116	5421.02671543441	892.423322884022	517.476447330951	1296.67240092967	1286.6989335304	2101.25604234221	2024.96254930091	1531.213475931	1724.91596239549	2849.91885543261	1528.27463873411	948.034779698259	996.42792904346
RSp0001	0.93	0.915	0.895	0.88	0.925	0.91	0.905	0.89	0.88	0.925	0.895	0.855	0.925	0.93	0.97	0.99	0.93	0.925	0.92	0.945	0.85	0.99	0.975	0.82	0.99	0.885	0.805	0.85	0.88	0.865	0.79	0.99		1032.88364850227	615.010122771052	700.887384736311	1310.68749985763	372.35351772537	517.748694653978	521.188720129994	493.471547870269	391.582741185063	505.951460106402	421.578174239889	320.695289192321	812.229494936984	571.140097383019	1160.96892883853	942.123933820526
RSp0001	0.81	0.995	0.92	0.975	0.965	0.95	0.89	1	0.94	0.99	0.92	0.96	1	0.95	1	0.985	1	1	0.99	0.995	1	0.99	0.955	0.96	0.99	0.92	0.97	0.945	0.955	0.99	0.89	1		1032.88364850227	615.010122771052	700.887384736311	1310.68749985763	372.35351772537	517.748694653978	521.188720129994	493.471547870269	391.582741185063	505.951460106402	421.578174239889	320.695289192321	812.229494936984	571.140097383019	1160.96892883853	942.123933820526
RSp0001	0.895	0.92	0.9	0.965	0.975	0.925	1	0.99	0.96	0.93	0.985	1	0.955	0.895	0.98	0.89	0.97	0.97	0.975	0.945	0.98	0.99	0.99	0.825	0.97	0.915	0.985	1	0.98	0.99	0.955	0.96		1032.88364850227	615.010122771052	700.887384736311	1310.68749985763	372.35351772537	517.748694653978	521.188720129994	493.471547870269	391.582741185063	505.951460106402	421.578174239889	320.695289192321	812.229494936984	571.140097383019	1160.96892883853	942.123933820526
RSp0002	0.59	0.855	0.76	0.69	0.775	0.715	0.725	0.73	0.675	0.79	0.74	0.775	0.75	0.615	0.74	0.795	0.675	0.66	0.8	0.775	0.82	0.58	0.865	0.685	0.775	0.67	0.705	0.79	0.695	0.745	0.855	0.73		5727.51373459248	1954.33099906141	2413.97357387703	5296.25289970599	1913.65870002608	2058.0063409493	2474.38113258839	3234.09077952193	1818.91969208886	2158.19045293563	1535.34668575237	1503.37729508611	3236.48692897367	3545.60438300468	4704.09082372275	5787.42398127021
RSp0003	0.59	0.855	0.76	0.69	0.775	0.715	0.725	0.73	0.675	0.79	0.74	0.775	0.75	0.615	0.74	0.795	0.675	0.66	0.8	0.775	0.82	0.58	0.865	0.685	0.775	0.67	0.705	0.79	0.695	0.745	0.855	0.73		450.571388610556	241.643416319182	282.982315920441	725.992097747257	168.56799992277	109.155836702532	224.579583721206	203.794894404568	280.684502140489	331.421728697089	253.258073836893	261.207543092559	430.931842422482	187.583452633718	184.564155473162	211.868899626281
RSp0007	0.87	0.88	0.815	0.855	0.885	0.845	0.895	0.855	0.885	0.885	0.895	0.865	0.93	0.855	0.85	0.915	0.875	0.925	0.885	0.91	0.9	0.955	0.92	0.76	0.89	0.765	0.83	0.86	0.855	0.83	0.82	0.855		300.510209552976	307.821438558825	294.910213841815	159.214283212477	227.80391986373	103.63000211394	244.359098026052	188.307825761021	247.935666229565	264.984589329229	243.821661811915	253.004688695561	289.689371904592	198.238729171563	63.9912629285871	75.8682137752578
RSp0052	0.995	0.92	0.945	0.965	0.915	0.98	0.92	0.955	0.94	0.965	0.955	0.99	0.885	0.88	0.95	0.98	0.995	0.93	0.925	0.94	0.86	0.93	0.975	0.88	0.95	0.92	0.875	0.88	0.97	0.945	0.83	0.9		38.0885521087465	17.1713857934863	16.8213043990685	30.078388794875	9.32917084136592	6.53442443119862	8.8888567104871	24.8878051447788	23.0240070580067	30.5148648267333	19.7457101080283	23.6899437434396	35.0117484726822	9.44673700947466	9.21111059847894	6.04420347449326
RSp0059	0.935	0.96	0.925	0.935	0.95	0.98	0.94	0.98	0.93	0.91	0.94	0.905	0.955	1	0.91	1	0.99	0.985	0.965	0.99	0.965	0.97	0.96	0.92	0.9	0.955	0.98	0.95	0.92	0.915	0.91	0.945		50.4694364040885	62.9338502453466	44.5309571817794	57.1822910455926	24.5709378255441	11.1921944742088	38.7117530601197	34.2964644108725	30.1620104800969	31.1489277546437	26.6188220994431	35.0048304205698	68.4157902123868	23.7489040651355	14.2867595439413	11.9815920685439
RSp0074	0.765	0.83	0.81	0.79	0.78	0.81	0.85	0.815	0.83	0.835	0.815	0.77	0.825	0.745	0.755	0.86	0.9	0.92	0.88	0.815	0.915	0.875	0.74	0.76	0.73	0.735	0.775	0.8	0.775	0.73	0.755	0.745		85.5566718802524	308.877751241668	327.039575985314	853.152296800085	165.163684793051	54.6161859142363	258.121418632387	42.5554420776109	32.032752310805	57.3929159470155	40.3454155581164	38.1487783608673	75.7333633042323	41.3641782635361	28.1374015529851	32.4434509272376
RSp0077	0.69	0.755	0.8	0.815	0.625	0.745	0.655	0.685	0.665	0.78	0.745	0.7	0.755	0.69	0.83	0.775	0.795	0.7	0.61	0.84	0.675	0.785	0.7	0.59	0.615	0.6	0.53	0.715	0.705	0.6	0.665	0.73		50.2651335119757	37.68147998128	29.7511312949889	37.9462906686254	16.2513161856819	5.51330326037148	24.5328403017252	20.2996320863965	24.4704324035576	28.4895389610831	18.8987258286527	25.8820675570393	28.8914018159713	22.8591518622773	6.84204236249303	11.8687356440567
RSp0077	0.58	0.51	0.435	0.545	0.54	0.52	0.44	0.48	0.595	0.495	0.54	0.535	0.615	0.575	0.49	0.665	0.67	0.5	0.325	0.69	0.51	0.56	0.635	0.21	0.405	0.275	0.235	0.51	0.27	0.22	0.44	0.615		50.2651335119757	37.68147998128	29.7511312949889	37.9462906686254	16.2513161856819	5.51330326037148	24.5328403017252	20.2996320863965	24.4704324035576	28.4895389610831	18.8987258286527	25.8820675570393	28.8914018159713	22.8591518622773	6.84204236249303	11.8687356440567
RSp0086	0.855	0.945	0.98	0.94	0.94	0.945	0.875	0.885	0.98	0.95	0.87	0.87	0.905	0.955	0.905	0.77	0.875	0.85	0.925	0.885	0.96	0.9	0.865	0.925	0.94	0.89	0.825	0.885	0.94	0.87	0.91	0.855		541.395625976524	233.323844424305	261.966377587036	925.89653409411	168.306251212057	108.26269587387	225.488289729963	373.810748434443	236.322954429516	312.640582647681	179.34445948721	223.728104284499	358.241982669402	259.170702051091	215.758877049956	207.44568208552
RSp0096	0.99	0.99	0.995	0.98	0.975	0.99	0.975	0.975	0.985	0.975	0.98	0.985	0.97	0.995	0.875	0.96	0.99	0.98	0.945	0.99	0.985	0.975	0.99	0.98	0.985	0.97	0.98	0.965	0.98	0.985	0.97	0.975		104.457443033377	88.448353444358	95.6024817935723	288.546212036664	48.4417370795796	43.8392130938507	58.9396470118246	72.7547585975209	38.8162258044892	71.1361742432431	44.4501685974758	43.803897915895	83.9832894068199	57.3737451494543	43.0597373944014	46.1314377820161
RSp0100	0.745	0.875	0.93	0.83	0.815	0.84	0.86	0.83	0.71	0.87	0.865	0.85	0.895	0.83	0.94	0.89	0.905	0.96	0.89	0.94	0.835	0.825	0.89	0.8	0.855	0.82	0.76	0.84	0.985	0.755	0.765	0.75		20.3157255789309	13.3298312736157	6.41075344645997	6.52524337080813	9.54981438058115	29.1985576969589	8.88612212670668	21.7687462062251	12.3477494794588	11.0705636120307	11.9171430655392	10.3065656356544	6.77070969357443	6.54980014641112	34.7362048474541	33.9003970148796
RSp0101	0.745	0.875	0.93	0.83	0.815	0.84	0.86	0.83	0.71	0.87	0.865	0.85	0.895	0.83	0.94	0.89	0.905	0.96	0.89	0.94	0.835	0.825	0.89	0.8	0.855	0.82	0.76	0.84	0.985	0.755	0.765	0.75		18.6280838130688	13.0883687393397	12.5006634886653	4.51731704178628	11.7125719995271	10.5035009804718	11.2332699868512	12.2333692658461	7.54166614626806	9.12800535135028	10.88958584879	8.81435361578837	6.61371042771103	8.42923282877696	8.24245285760588	9.01454543165528
RSp0101	1	1	1	1	1	1	1	1	1	1	1	1	1	0.965	1	0.98	1	1	0.945	1	1	1	1	1	1	1	1	1	1	1	0.975	1		18.6280838130688	13.0883687393397	12.5006634886653	4.51731704178628	11.7125719995271	10.5035009804718	11.2332699868512	12.2333692658461	7.54166614626806	9.12800535135028	10.88958584879	8.81435361578837	6.61371042771103	8.42923282877696	8.24245285760588	9.01454543165528
RSp0102	0.81	0.825	0.775	0.835	0.705	0.8	0.815	0.8	0.825	0.785	0.81	0.84	0.78	0.86	0.69	0.805	0.925	0.89	0.85	0.815	0.845	0.76	0.79	0.72	0.88	0.805	0.775	0.835	0.78	0.74	0.83	0.86		10.4084653056517	14.8879697492253	17.1470982176839	31.9103888307766	8.16089066372732	7.05125749404099	12.8891711347842	6.11008491573276	2.53971928398621	8.64470561216755	2.43113870764898	11.2018928475741	5.12660124223416	2.73705162042463	6.30292186081354	4.71779549038813
RSp0105	0.99	0.965	1	0.995	0.99	0.99	0.97	1	0.98	0.945	1	0.98	0.99	0.875	1	0.975	1	0.98	1	1	1	0.99	0.995	0.965	0.895	0.965	0.96	0.985	0.97	0.955	0.945	0.97		86.2555129507773	64.011694574259	70.463577050081	85.7299721936218	57.3250903580016	53.854739858307	67.2214221496941	59.6053361687381	49.4359846113978	55.6705825893962	39.5088218684574	53.0762178362219	56.601800201729	78.5680138146178	95.78862619962	76.8360414178216
RSp0113	0.685	0.87	0.85	0.91	0.88	0.86	0.79	0.89	0.855	0.805	0.93	0.88	0.895	0.87	0.77	0.925	0.885	0.93	0.95	0.885	0.92	0.75	0.955	0.785	0.95	0.76	0.93	0.885	0.97	0.895	0.79	0.895		340.843462357248	153.013162217131	149.355059383921	52.5274850570874	290.513255445835	441.756668754022	209.535490947483	179.41923662645	258.347799244252	171.93540593836	319.022045593018	205.080437458058	246.35401898861	194.61006006795	555.638743335568	463.142135810934
RSp0116	0.465	0.58	0.73	0.63	0.735	0.7	0.725	0.785	0.785	0.735	0.785	0.79	0.63	0.805	0.84	0.35	0.71	0.835	0.79	0.785	0.255	0.895	0.735	0.815	0.835	0.695	0.77	0.68	0.73	0.735	0.655	0.74		628.564340523873	346.186200194612	293.454983205026	7.86790187375047	770.216244727842	437.121444200502	584.317253639828	215.253442903232	320.130642059743	179.40264647305	401.83427598842	265.223526009141	166.802235840341	561.767909232283	246.629114245799	205.08095647335
RSp0130	0.855	0	0.875	0.86	0.895	0.855	0.83	0.97	0.89	0.895	0.865	0.875	0.875	0.935	0.93	0.91	0.935	0.795	0.925	0.715	0.845	0.87	0.885	0.88	0.97	0.88	0.885	0.83	0.805	0.82	0.92	0.84		9649.47022717262	3.53951829895702	2809.37289717159	8124.44286174289	2103.42677024275	1266.81137698411	1245.2644104602	5255.25284434256	6267.76725754941	5768.00256749249	3911.41548526724	4824.72298401693	7046.04979041542	4279.34713868399	2588.98616188422	2793.80446663367
RSp0135	0.955	0	0.975	1	0.985	1	0.995	1	0.95	0.995	0.99	1	1	1	0.97	0.985	1	1	0.99	0.99	0.99	1	0.98	1	0.995	0.92	1	0.96	1	1	0.96	1		62.9668698398624	0.283450612300338	34.0732576332562	14.7065604843977	33.7074337987155	26.1339424143188	23.2487682684619	29.5419753750636	31.802481061859	31.2464673808256	42.6555957765101	39.6974872955114	31.334979793575	37.8260372279958	12.7176093744418	13.5435988624436
RSp0163	0.935	0.96	0.9	0.91	0.865	0.805	0.905	0.945	0.925	0.865	0.915	0.905	0.85	0.89	0.825	0.935	0.865	0.98	0.935	0.955	0.88	0.985	0.965	0.86	0.905	0.985	0.865	0.99	0.94	0.975	0.995	0.89		86.7786193857971	12.3841858569253	11.9901433079745	23.5531454240668	12.8087027092156	11.2386053565274	8.77607611707403	42.6702756046051	48.1726011835895	37.6347967897567	54.7878792933185	47.1738335153048	37.0672121258528	12.4357641033273	10.8328700088925	9.93607891234549
RSp0213	0.83	0.825	0.86	0.825	0.8	0.755	0.765	0.795	0.745	0.79	0.79	0.83	0.85	0.825	0.905	0.825	0.78	0.875	0.72	0.85	0.775	0.78	0.785	0.715	0.785	0.82	0.66	0.72	0.78	0.69	0.67	0.71		132.704403128848	32.4879411031123	60.8355711251309	156.615894956127	38.1226757073298	36.4003273960189	48.3098890103747	24.5498965204054	19.0232605369143	50.2340806376184	7.28016161510205	37.2541228585672	11.3969292923321	44.9762891548655	23.8112769481413	15.5325063964375
RSp0216	0.275	0.76	0.795	0.705	0.73	0.705	0.565	0.58	0.715	0.62	0.595	0.6	0.525	0.835	0.745	0.735	0.745	0.72	0.775	0.35	0.91	0.665	0.675	0.555	0.465	0.62	0.33	0.285	0.38	0.65	0.46	0.555		159.821149582181	89.8106606952878	107.626540665843	363.284184014875	72.0202926535266	123.853053409372	84.2006792936655	85.4712302659258	67.7347864426105	106.273170862692	56.4195767525689	71.9757969956271	113.211055727928	92.5087758724199	175.074920686114	120.553875976527
RSp0217	0.275	0.76	0.795	0.705	0.73	0.705	0.565	0.58	0.715	0.62	0.595	0.6	0.525	0.835	0.745	0.735	0.745	0.72	0.775	0.35	0.91	0.665	0.675	0.555	0.465	0.62	0.33	0.285	0.38	0.65	0.46	0.555		27.4920286494422	13.0724357492504	12.7416108434659	30.2037548908106	7.3141022771214	10.2350498478281	8.46793917149542	13.4002116820124	11.0406888913597	14.7073773184818	7.27424261735896	10.5172671743036	13.5115980892689	6.55675607170865	6.09691592724955	6.66347852816141
RSp0217	0.68	0.905	0.81	0.91	0.935	0.835	0.83	0.725	0.805	0.895	0.755	0.86	0.865	0.955	0.675	0.945	0.815	0.92	0.88	0.76	0.93	0.825	0.735	0.82	0.9	0.91	0.81	0.71	0.77	0.77	0.795	0.72		27.4920286494422	13.0724357492504	12.7416108434659	30.2037548908106	7.3141022771214	10.2350498478281	8.46793917149542	13.4002116820124	11.0406888913597	14.7073773184818	7.27424261735896	10.5172671743036	13.5115980892689	6.55675607170865	6.09691592724955	6.66347852816141
RSp0219	0.995	0.95	0.935	1	0.985	1	0.97	0.99	1	0.975	0.98	0.98	1	1	0.955	0.915	0.965	0.985	0.995	0.945	1	1	0.97	0.93	1	1	0.945	1	0.925	0.875	0.965	1		134.778684797922	39.1249711468947	46.9829655546263	166.101433226257	26.8409190476558	25.1303732789835	30.1143366006987	68.97043574926	55.1297627397332	104.289228799527	44.3614462453861	63.3369251104868	79.4553013821531	33.6995920214662	30.1667749251516	33.2086023259612
RSp0234	0.805	0.82	0.875	0.84	0.89	0.905	0.905	0.87	0.91	0.83	0.855	0.845	0.94	0.815	0.805	0.91	0.83	0.91	0.945	0.925	0.855	0.82	0.965	0.825	0.93	0.755	0.8	0.935	0.83	0.805	0.8	0.88		38.068109472485	16.9483258516454	14.1343150867598	8.65853579576559	13.7993928900515	3.97534902670195	13.7692696053783	27.4366423096299	22.2696669798925	21.2159115481808	23.5652713743944	23.1960859212804	16.7625383695995	15.3109510699355	4.34804788228447	4.69959138986135
RSp0266	0.99	0.935	0.925	0.975	0.985	0.985	0.96	0.995	0.885	0.945	0.985	0.97	0.985	0.905	1	0.975	0.975	0.99	0.99	0.99	0.935	0.975	0.99	0.89	0.99	0.92	0.985	0.975	0.98	0.88	0.94	0.97		338.069843919192	130.342336101198	162.589810690127	434.081109233794	66.4700640061483	69.3572145766249	103.614919235985	186.178739922168	131.365395605355	250.870342941212	127.760253420798	184.955844732215	232.407387368119	125.261305086727	117.61649247137	105.533191658356
RSp0267	0.735	0.81	0.765	0.825	0.815	0.76	0.845	0.75	0.78	0.765	0.825	0.85	0.845	0.84	0.865	0.905	0.835	0.855	0.845	0.87	0.81	0.725	0.785	0.71	0.885	0.775	0.79	0.845	0.925	0.625	0.835	0.87		590.594801126209	165.828428351869	217.223349446854	706.79246592264	114.820305062555	84.7907056698622	164.420701488106	272.83528870816	185.457006486005	324.895490185027	183.392327883413	193.534915554741	355.0120960065	172.55661030201	141.320368547355	132.620065941361
RSp0294	0.415	0.82	0.735	0.73	0.78	0.445	0.685	0.835	0.885	0.81	0.825	0.84	0.75	0.43	0.405	0.795	0.36	0.785	0.92	0.795	0.86	0.71	0.77	0.805	0.76	0.905	0.76	0.385	0.735	0.44	0.425	0.485		3247.78864671048	496.548617327623	448.283061924508	3771.71636373593	532.950028730903	217.671921587236	478.11402399246	1474.47085915134	2235.40827953001	1152.6419196976	1024.46340538555	968.336637321223	1739.3715534673	845.558770251826	400.919060796934	452.054928957729
RSp0336	0.99	0.995	1	0.995	0.98	0.965	0.96	0.995	0.99	1	1	1	1	1	0.995	0.995	0.96	0.975	0.975	0.98	0.995	1	0.995	1	0.995	0.985	0.995	0.99	1	0.92	0.95	0.985		728.474345235587	117.380214759672	81.7393407601314	43.0540696377401	254.47635480148	285.399611935713	143.481595403998	260.694299961816	428.000319777366	188.207474577895	567.790837251604	281.411870568555	203.115147838744	256.151884936515	173.768617972881	205.731864843881
RSp0338	0	0	0	0.97	0	0	0	0	0	0	0	0	0	0	0	0	0.24	0	0	0	0.88	0	0	0	0	0	0	0	0	0	0	0		185.76190633038	63.594870920848	93.023069770332	41.3089983513728	45.621870587119	83.6353453060771	58.4799573349586	90.3313147767789	71.4162579309898	139.977520741916	98.6121823655479	103.784830128196	146.301973839893	70.6245105184925	120.062275616039	123.199086973982
RSp0338	0	0	0	0.825	0	0	0	0	0	0	0	0	0	0	0	0	0.29	0	0	0	0.705	0	0	0	0	0	0	0	0	0	0	0		185.76190633038	63.594870920848	93.023069770332	41.3089983513728	45.621870587119	83.6353453060771	58.4799573349586	90.3313147767789	71.4162579309898	139.977520741916	98.6121823655479	103.784830128196	146.301973839893	70.6245105184925	120.062275616039	123.199086973982
RSp0341	0.935	0.935	0.94	0.955	0.94	0.945	0.925	0.97	0.945	0.98	0.975	0.98	0.99	0.955	0.89	0.98	0.97	0.955	0.935	0.95	1	0.92	0.96	0.96	1	0.915	0.875	0.97	0.945	0.93	0.925	1		15.9901085491941	78.4638529722237	41.8298346364383	6.95190185579964	82.3445057524443	56.8804957594877	52.7535776772348	7.48284161246738	10.8872310019605	3.9585248223811	9.28730606523119	8.53119733227836	6.96498558178777	4.20462358672355	6.5637194256205	7.63744067498184
RSp0350	0.93	0.99	1	1	0.95	1	0.98	0.99	0.975	0.985	0.96	0.96	1	1	1	0.885	1	0.975	0.98	1	0.985	1	0.99	0.94	0.995	0.95	0.81	0.98	1	0.73	0.895	1		67.1617993557576	29.9710203801469	25.8504956770514	47.6846299246787	25.3899923748368	28.6541175574481	28.6033011031789	49.9062893462732	24.1856076765437	22.6564514617794	26.2042743283276	23.4739229280962	24.8480098818537	25.5075406949595	36.5617546763855	35.8271007683561
RSp0396	1	1	1	0.99	1	1	1	1	1	1	1	1	1	1	1	1	1	1	1	0.94	1	0.96	0.99	1	1	1	0.96	1	0.985	0.985	1	1		77.484958430634	38.30782073857	36.9381784603908	11.8331943346096	43.8710639207468	48.8005655937601	38.7226818299178	42.687436421416	30.5520462460908	37.0421176643313	39.8065005317722	33.8216993580655	27.9945756196045	32.6212487542161	40.8638067381771	41.4139081130923
RSp0399	0.67	0.655	0.645	0.845	0.67	0.865	0.76	0.725	0.825	0.795	0.78	0.675	0.61	0.745	0.67	0.845	0.71	0.67	0.95	0.66	0.765	0.685	0.405	0.775	0.695	0.69	0.77	0.7	0.68	0.605	0.745	0.845		2576.68418155097	1938.0310424044	1583.25451413463	863.220311734861	1121.19993551455	461.918178912145	1285.9693730799	1299.96179659328	1396.99438778144	1261.02386621009	1564.99985783455	1287.34284685573	1580.28820316535	2337.11452188614	760.760009982139	744.179276581259
RSp0438	0.935	0.905	0.96	0.93	0.915	0.945	0.94	0.92	0.965	0.965	0.93	0.94	0.95	1	1	0.9	0.945	0.865	0.965	0.98	0.915	0.945	0.975	0.885	0.93	0.89	0.86	0.955	0.935	0.925	0.905	0.95		10.2199342962958	10.0186564568783	11.8615221390597	17.8812190232417	7.58875863188168	9.91641889575411	9.60037949710901	7.74155363055769	10.4405694636356	10.4631124653931	10.4996134300857	8.95859139589047	15.7758108275991	7.27359330189564	21.8103740244021	18.0671554512875
RSp0449	0.84	0.85	0.815	0.83	0.89	0.79	0.845	0.79	0.935	0.88	0.83	0.845	0.82	0.845	0.905	0.5	0.855	0.995	0.84	0.78	0.76	0.785	0.87	0.875	0.805	0.805	0.725	0.775	0.905	0.78	0.78	0.87		1021.86628296099	455.718251408419	467.387575899089	1651.05542298485	276.957362537088	133.636430375783	342.700607295568	498.77117509811	379.917380128356	470.789428551712	342.722505676016	365.544071376931	668.537303473002	590.632084095168	181.077463833745	169.745448860034
RSp0453	0.655	0.89	0.865	0.935	0.87	0.915	0.865	0.705	0.86	0.86	0.715	0.83	0.8	0.855	0.825	0.7	0.905	0.98	0.93	0.845	0.89	0.84	0.77	0.88	0.79	0.89	0.705	0.735	0.795	0.66	0.8	0.815		77.2842824052086	9.95375036763231	15.1660483985596	78.2381686076784	7.72951288560191	10.8685428148645	14.5945986189539	65.6177483742875	22.8952212742628	28.5255100463055	18.1332902013563	25.1775081962309	27.0306515030078	26.4615594274167	31.341471724306	28.8049266578185
RSp0454	0.655	0.89	0.865	0.935	0.87	0.915	0.865	0.705	0.86	0.86	0.715	0.83	0.8	0.855	0.825	0.7	0.905	0.98	0.93	0.845	0.89	0.84	0.77	0.88	0.79	0.89	0.705	0.735	0.795	0.66	0.8	0.815		92.0329572775721	28.1533004412289	34.5806054406757	149.663993100327	21.7893726684705	29.8521198664401	48.2759027233621	68.920284107079	22.1157429167298	41.2075614991371	18.5167386421205	34.9177612648654	25.326463003914	48.580359921926	66.5247391830192	47.8232472298792
RSp0454	0.32	0.755	0.77	0.72	0.755	0.755	0.825	0.51	0.615	0.57	0.51	0.58	0.395	0.5	0.695	0.365	0.53	0.795	0.735	0.62	0.835	0.71	0.53	0.495	0.66	0.63	0.725	0.45	0.665	0.55	0.295	0.305		92.0329572775721	28.1533004412289	34.5806054406757	149.663993100327	21.7893726684705	29.8521198664401	48.2759027233621	68.920284107079	22.1157429167298	41.2075614991371	18.5167386421205	34.9177612648654	25.326463003914	48.580359921926	66.5247391830192	47.8232472298792
RSp0457	0.99	1	0.995	1	1	0.99	1	1	1	1	1	1	1	1	1	1	1	1	1	1	1	0.975	1	1	1	0.99	1	1	1	1	1	1		117.83923424835	104.66536784399	116.817459571305	300.229794573771	70.1583900972439	91.6500335305636	113.775662580614	113.231266478459	29.3904030417094	54.818775214536	29.3946052181122	51.0336510794186	44.7566765372104	62.9754993289387	121.679670245795	92.2729164998834
RSp0458	1	1	1	1	1	0.96	1	1	0.985	1	1	1	1	1	1	0.95	1	1	1	1	1	1	1	1	1	1	1	0.975	1	1	1	1		108.816464470119	79.9113499833688	94.5004853516972	211.865065571448	57.7633256554188	75.7825033512169	82.3930445770219	58.3632585287192	32.4995170214986	50.3035423519519	33.4909599213697	45.337320730076	46.6476856000476	51.0107718263095	97.6799127361556	78.5096642187313
RSp0516	0.82	0.94	0.85	0.915	0.925	0.865	0.89	0.9	0.86	0.955	0.95	0.945	0.895	0.975	0.85	1	0.915	0.91	0.96	0.86	0.84	0.905	0.93	0.865	0.87	0.835	0.895	0.955	0.845	0.9	0.865	0.875		72.0464070379684	26.9987264444712	29.9341707116571	91.9154858289729	16.4082801873384	12.9484200210916	24.7024416192381	33.963832456019	13.0223978000863	33.3092304622738	15.2726374939114	32.0616171751526	26.7688402425709	24.5196244565773	16.6317221121577	15.5191391949201
RSp0540	1	0.925	0.865	0.935	0.855	0.845	0.95	0.895	0.89	0.96	0.84	0.86	0.925	0.995	0.895	0.955	0.97	0.96	0.905	0.93	0.99	0.995	0.965	0.775	0.94	0.865	0.82	0.96	0.865	0.865	0.955	0.96		1459.47647226221	322.091868560419	365.223581611186	1570.67804548358	229.473009088274	180.200320454232	252.255391577981	698.856981878269	397.057323591938	708.666382553648	449.592400946701	473.190062488481	770.316340546216	522.242034334554	334.370315320298	362.273763554816
RSp0541	0.75	0.87	0.9	0.84	0.81	0.91	0.905	0.89	0.855	0.835	0.91	0.925	0.92	0.825	0.83	0.885	0.965	0.875	1	0.76	0.845	0.81	0.96	0.87	0.805	0.88	0.9	0.87	0.96	0.82	0.775	0.875		1211.05653206517	273.003563741389	308.697120645553	1187.92930580738	207.130427579119	172.053937457012	255.454959652082	696.290999417769	650.330636474104	794.169052586505	520.392241006845	626.596066426381	686.4926937578	527.921084773669	437.66278198855	507.274112732266
RSp0547	0.965	0.875	0.93	0.895	0.89	0.845	0.915	0.92	0.87	0.91	0.88	0.98	0.82	0.885	0.39	0.965	0.96	0.905	1	0.97	0.945	0.905	0.99	0.85	0.88	0.9	0.89	0.91	0.89	0.72	0.8	0.835		62.4223320140614	11.1577424464583	7.81907635065033	16.9652190052909	4.83508724211173	1.76124625415305	4.79730088985652	23.5414473168052	22.6677006657236	29.6202075188126	21.2946026709164	18.7094830179134	28.8019379223315	25.8481789561299	19.9497403266222	15.280435379678
RSp0551	0.95	1	0.97	1	1	1	0.97	0.945	0.97	0.99	0.94	1	0.98	1	0.97	1	0.96	1	0.985	0.965	0.97	0.965	0.875	0.955	1	0.915	0.895	0.99	0.98	0.955	0.95	0.95		135.299130177298	72.439639126041	75.0726729162243	49.1769002251232	49.4561235143821	26.5014877890287	54.812200707517	63.3988970689491	59.0103145713738	69.0093621647241	62.110889577746	79.3856794568734	66.5484594789405	67.3696971398211	39.5948696582735	39.5891382124506
RSp0552	0.95	1	0.97	1	1	1	0.97	0.945	0.97	0.99	0.94	1	0.98	1	0.97	1	0.96	1	0.985	0.965	0.97	0.965	0.875	0.955	1	0.915	0.895	0.99	0.98	0.955	0.95	0.95		34.2217059075163	17.3344388758323	19.5109055620807	7.37856034079114	15.7516588483788	13.6647069648608	19.3743403098434	15.4355861931131	17.828481133277	20.3921820851691	13.3025992011535	22.444996489463	17.3379107097696	11.870974069919	18.886842305	22.8498035913503
RSp0570	0.99	0.99	0.985	0.99	0.955	0.925	0.985	0.99	0.945	0.975	1	1	0.885	0.99	1	0.955	0.99	1	1	1	0.99	1	1	0.99	0.965	1	0.94	0.965	1	0.965	0.925	0.925		19.8425570560487	7.04946012263806	5.66646446712537	7.80521882578264	4.49762828143417	2.85261644685551	4.19124660044751	9.4218587004743	9.4722931493217	8.52055420471276	8.4967640861411	10.4920142100714	9.84974005910164	9.22777692140887	4.8937486796679	5.89586021894992
RSp0572	0.92	0.925	0.91	0.9	0.915	0.93	0.825	0.885	0.5	0.87	0.925	0.945	0.845	0.97	0.835	0.5	0.8	0.925	0.93	0.905	0.96	0.475	0.915	0.845	0.82	0.83	0.795	0.87	0.945	0.895	0.87	0.87		431.089232737745	177.164467699726	238.382637366258	633.069835476221	317.909158663905	353.388188289338	251.729854091945	149.303078095252	194.96733936777	186.865940421053	120.410940672645	185.383910505446	217.336751560637	328.336158691299	238.443734783917	152.828869657218
RSp0583	0.93	0.945	0.91	0.94	0.985	0.94	0.95	0.97	0.915	0.955	0.945	0.91	0.945	0.92	0.93	0.895	0.955	0.925	0.98	0.905	0.945	0.975	0.955	0.835	0.935	0.845	0.895	0.96	0.955	1	0.88	0.97		19418.5105022423	5346.97623168797	7101.91258061009	10628.8992449256	4509.44659652278	6330.59043591003	4784.40169040151	5358.42194762321	6387.47386026964	10933.800141585	8580.7941238781	8689.73269887628	14655.3306411335	7931.2406226056	11911.136446749	12862.7136935921
RSp0583	0.955	0.925	0.92	0.895	0.97	0.91	0.84	0.835	0.965	0.98	0.92	0.905	0.925	0.935	0.965	0.91	0.885	0.865	0.975	0.925	0.76	0.915	0.855	0.94	0.855	0.93	0.935	0.86	0.92	0.9	0.915	0.845		19418.5105022423	5346.97623168797	7101.91258061009	10628.8992449256	4509.44659652278	6330.59043591003	4784.40169040151	5358.42194762321	6387.47386026964	10933.800141585	8580.7941238781	8689.73269887628	14655.3306411335	7931.2406226056	11911.136446749	12862.7136935921
RSp0598	0.855	0.885	0.915	0.89	0.91	0.805	0.915	0.87	0.77	0.84	0.875	0.91	0.88	0.955	0.87	0.905	0.885	0.895	0.885	0.895	0.92	0.92	0.895	0.88	0.935	0.835	0.815	0.87	0.875	0.86	0.79	0.83		29.8666257907258	19.620730030073	18.8155432197499	176.632475198378	11.2502433064732	6.13299950239169	11.2939527893332	16.2645199849061	17.543995579335	17.5884571456791	14.0704702521702	13.7848474975457	21.0370453622867	10.9342946311034	7.26939721135773	8.940524384513
RSp0611	0.795	0.765	0.705	0.78	0.76	0.77	0.77	0.755	0.42	0.735	0.775	0.66	0.7	0.74	0.73	0.77	0.735	0.755	0.88	0.83	0.745	0.735	0.805	0.725	0.86	0.76	0.79	0.7	0.875	0.42	0.67	0.69		250.717485684622	65.7454417755257	64.6237724774656	170.693556166795	28.5127264713699	22.1510555133935	35.2665678382582	165.388082668352	67.3792009823157	160.942649019076	79.0455700921982	110.474867108171	143.888654612163	28.0456178826482	26.4345624532302	25.5075891529784
RSp0629	0	0	0	0	0	0	0	0	0	0	0	0	0	0	0	0	0	0	0	0	0	0	0	0	0	0	0	0	0	0	0	0		110.927015790508	86.726555084319	90.4149411803201	141.130823400497	76.0044843885801	129.041398733696	89.02541336806	78.3394967122123	44.382955843443	63.3634607444103	47.1695094158594	51.0489371998818	58.7690937219494	71.2883467079874	208.66261741836	185.270151738768
RSp0640	0.76	0.905	0.895	0.87	0.96	0.905	0.84	0.825	0.855	0.91	0.93	0.76	0.865	0.97	0.97	0.745	0.885	0.895	0.975	0.905	0.965	0.915	0.87	0.82	0.955	0.78	0.895	0.89	0.93	0.75	0.845	0.89		4.85996714814789	5.25666111770689	4.98429112635179	3.47595092789981	3.59852213868383	3.4208810992868	4.90566709993598	4.01795128467958	5.60020541128169	4.61671907545303	2.37144945148135	2.66537623860143	3.48994811536387	3.06896971517209	4.64829409659768	5.49301877035572
RSp0641	0.98	0.91	0.91	0.88	0.91	0.91	0.95	0.965	0.885	0.955	0.975	0.92	0.885	0.5	0.87	0.945	0.99	0.97	0.905	0.955	0.94	0.98	0.945	0.835	1	0.825	0.49	0.935	0.92	0.86	0.85	0.93		1579.96812574726	1031.99029001583	1083.95326122951	1494.81442726305	1902.65249650615	1579.55058053045	2726.76422996622	1341.12735219966	2081.58946260303	1158.58326154216	927.462175656886	1016.04150919529	892.88421001424	2841.40245457691	2187.43800571136	2005.35561691769
RSp0642	0.96	1	1	1	1	1	1	1	1	1	1	1	1	1	1	1	1	1	1	1	1	1	0.985	1	1	1	1	1	1	0.975	1	0.98		1739.18151402143	1810.97678380561	1802.44434088935	1756.61450610387	1979.87282219384	1124.03251872337	2412.19232973177	1179.76382829377	2732.74046296877	1508.99903053884	1319.85733916676	1488.31015659721	1129.14816875274	3004.40804345453	1689.58620850497	1518.83573581893
RSp0660	1	0.99	0.975	0.99	1	0.965	0.98	1	0.98	0.98	0.99	1	0.97	0.975	0.97	0.96	1	1	0.99	0.97	1	0.995	1	0.96	0.99	0.96	0.855	1	1	0.925	0.915	1		126.199377475075	75.9138887217936	95.485224519505	186.566848861015	53.0910069727887	29.8157367720259	67.8827546413852	92.2135727448334	59.0145063189153	78.8664896140554	52.9233754153323	67.6686516803632	89.4471300581779	75.9153154183263	40.6555852895669	45.1698642789457
RSp0662	0.805	0.925	0.975	0.875	0.785	0.895	0.825	0.9	0.845	0.885	0.89	0.86	0.85	0.97	0.87	0.845	0.925	1	0.955	0.825	0.96	0.95	0.895	0.85	0.895	0.815	0.83	0.92	0.92	0.795	0.795	0.96		320.092040196008	168.525308481372	214.019876574075	350.286326264495	122.335546771651	85.2724074084489	168.757597267059	199.34795374194	171.449319769556	242.651315113955	160.357941561317	200.382461306422	244.036306623009	158.898293780515	124.454136928488	136.280218364234
RSp0704	0.775	0.72	0.82	0.79	0.78	0.75	0.705	0.835	0.905	0.755	0.85	0.785	0.855	0.71	0.87	0.68	0.82	0.765	0.84	0.92	0.75	0.755	0.62	0.77	0.8	0.735	0.795	0.8	0.715	0.705	0.745	0.77		122.786427160178	47.085435743627	31.3445889740443	8.2318773107741	66.5120437313147	51.4763009024507	42.0187953564746	68.6813634799784	111.29577311714	41.9204454453303	119.577535348532	61.1846686719628	37.7921284074163	39.1458715611253	22.8228783201564	21.4105391827579
RSp0708	0.995	0.915	0.975	0.97	0.975	0.97	0.965	0.975	0.935	0.965	0.93	0.97	0.975	0.86	0.965	0.92	0.975	1	0.96	1	0.975	1	0.94	0.865	1	0.905	0.935	1	0.86	0.865	0.91	0.895		16.8142598899774	13.9962973086675	9.42812798671986	3.47595092789981	12.9314802405212	16.4872127947309	10.680857659859	5.35110967827268	10.7251820182691	9.50587229097721	20.2556806949624	14.3870515821864	8.7288166766415	12.5287364546791	11.1265359275017	18.0584387957081
RSp0717	0.83	0.95	0.95	0.935	0.99	0.91	0.99	0.885	0.97	0.99	0.965	0.975	0.91	0.895	0.945	1	0.93	0.955	0.965	0.905	0.95	0.95	0.875	0.915	0.91	0.835	1	0.915	0.82	0.905	0.905	0.9		0.171481605406429	0.283450612300338	0.32757185970463	1.34265850294232	0.341246221148977	0.14677052117942	0.266840212033795	0.421066613086737	0.492538750411821	0.308405225293502	0.26435046120826	0.298442403973208	0.366185803016726	0.205930358033464	0.245454583070231	0.307077439810475
RSp0718	0.905	1	0.955	0.96	0.965	0.96	0.99	0.975	1	0.97	0.97	0.99	1	0.985	0.85	0.99	1	0.955	0.99	0.96	1	0.98	0.98	0.9	0.965	0.98	0.975	1	0.98	0.945	0.9	1		8.5708699923531	12.3593655701632	10.9903900318997	13.6651943705112	8.78566031169821	9.65674378085632	10.4104380679274	6.25924007634868	3.22025064434356	2.91851704299531	4.26444075030943	4.9552077612941	4.618326822294	2.3251909043577	5.92377834748786	5.39288749067178
RSp0721	1	1	0.98	1	1	1	1	1	1	1	1	1	0.995	1	1	1	1	1	1	0.99	1	1	0.975	1	1	1	1	0.995	1	0.95	1	0.955		70.2512202419451	26.5833995589668	19.6789779361024	8.29456035874197	29.6870406739295	19.4176161376852	22.9923622626061	26.2209635383719	33.6809668110212	22.227841415718	41.3400576766887	30.8007120910932	24.0112637332405	36.6416918793616	20.6444730359978	26.4862773523753
RSp0725	0.67	0.875	0.86	0.815	0.91	0.81	0.805	0.795	0.705	0.81	0.845	0.785	0.88	0.765	0.44	0.66	0.725	0.875	0.85	0.845	0.755	0.84	0.815	0.78	0.865	0.875	0.64	0.71	0.855	0.965	0.825	0.885		174.951385226915	98.3458442496898	175.759202214997	413.278032657632	81.7848788563648	61.0490125630517	84.3645143361319	64.4284684717907	70.7141822911289	75.929253963161	70.0878080961406	74.1114238944486	117.703079486226	68.0647844735527	67.1471880138037	60.8443842847945
RSp0726	0.67	0.875	0.86	0.815	0.91	0.81	0.805	0.795	0.705	0.81	0.845	0.785	0.88	0.765	0.44	0.66	0.725	0.875	0.85	0.845	0.755	0.84	0.815	0.78	0.865	0.875	0.64	0.71	0.855	0.965	0.825	0.885		268.717044497198	159.872118048806	265.83115439226	656.800686073934	123.053361294067	119.313126907534	151.063502946715	133.192989940482	109.896110929029	160.623418359257	98.6478874010387	114.766054593352	175.261348480082	167.283144695818	189.738475729466	198.654081431093
RSp0726	0.86	0.85	0.89	0.81	0.91	0.86	0.84	0.85	0.885	0.895	0.86	0.87	0.91	0.925	0.77	0.85	0.895	0.985	0.91	0.985	0.88	0.895	0.87	0.85	0.965	0.835	0.8	0.865	0.85	0.865	0.82	0.845		268.717044497198	159.872118048806	265.83115439226	656.800686073934	123.053361294067	119.313126907534	151.063502946715	133.192989940482	109.896110929029	160.623418359257	98.6478874010387	114.766054593352	175.261348480082	167.283144695818	189.738475729466	198.654081431093
RSp0726	0.84	1	0.965	0.945	0.91	0.935	0.925	0.98	0.95	0.96	0.995	0.98	0.94	0.97	0.915	0.5	0.965	0.965	0.95	0.975	0.995	0.995	0.97	0.955	0.98	1	0.885	0.95	0.99	0.985	0.97	0.985		268.717044497198	159.872118048806	265.83115439226	656.800686073934	123.053361294067	119.313126907534	151.063502946715	133.192989940482	109.896110929029	160.623418359257	98.6478874010387	114.766054593352	175.261348480082	167.283144695818	189.738475729466	198.654081431093
RSp0753	0.915	0.93	0.91	0.94	0.87	0.915	0.86	0.955	0.845	0.89	0.865	0.895	0.915	0.91	0.88	0.87	0.865	0.89	0.89	0.805	0.915	0.89	0.915	0.805	0.94	0.86	0.875	0.89	0.89	0.94	0.845	0.975		871.621720363101	172.576620375186	236.293499143263	1104.47868007517	303.879843077709	238.677671778021	335.661678745481	839.355944114752	471.493059656478	398.360545322447	140.820095699573	280.624326710021	298.587455143497	598.923659541508	521.110892435594	519.49156899942
RSp0755	0.9	0.74	0.835	0.83	0.765	0.76	0.825	0.82	0.74	0.905	0.89	0.825	0.89	0.835	0.87	0.44	0.745	0.93	0.91	0.89	0.905	0.915	0.895	0.77	0.84	0.795	0.765	0.88	0.835	0.68	0.82	0.715		650.695612073808	176.850647875154	231.829222955677	1025.88423137962	169.945794313944	161.353472509295	203.694296682886	356.59718446123	329.913777285033	427.364846000752	214.21461825057	295.962476309024	360.231660758323	302.279706133061	299.715223286903	284.077877954261
RSp0769	0.83	0.88	0.8	0.775	0.845	0.785	0.775	0.795	0.775	0.865	0.83	0.785	0.845	0.98	0.87	0.83	0.81	0.795	0.875	0.845	0.69	0.845	0.89	0.8	0.84	0.81	0.655	0.73	0.88	0.89	0.9	0.835		530.957447608922	186.996503866941	240.069661927347	910.981816352343	191.770124502354	226.095545361481	275.46179249736	565.613840295605	242.137850448487	295.23344705869	159.152262221393	192.6960852576	263.856821740707	325.173233465008	491.813872067451	543.558807868713
RSp0771	0.81	0.95	0.915	0.955	0.91	0.87	0.975	0.96	1	0.925	0.94	0.92	0.855	0.96	0.94	0.96	0.995	0.925	0.83	0.945	0.765	0.955	0.915	0.955	0.95	0.935	0.985	0.975	0.97	0.89	0.92	0.9		287.029644175237	156.76786497131	187.973019695199	737.716186424816	205.423592934211	209.583269910307	244.223548319855	418.834531304695	162.545780982567	190.926965781839	108.820523214806	146.581750421855	197.382040602479	260.009796457333	366.724258215641	408.510656288594
RSp0797	0.715	0.835	0.95	0.86	0.9	0.87	0.875	0.88	0.99	0.885	0.955	0.935	0.89	0.875	0.865	0.975	0.98	0.95	0.97	0.94	0.92	0.865	0.955	0.74	0.9	0.785	0.79	0.92	0.875	0.86	0.825	0.865		104.521017017514	64.7162829643072	59.3965544376808	41.5476076924608	48.7024411840764	47.6176117799428	52.5953749314154	70.8909767333666	72.914570529049	66.635713401871	62.1061513014558	61.8387221043069	64.6508699956207	49.3554909161815	67.6270858541478	68.1811701263098
RSp0814	0.955	0.985	0.935	0.96	0.905	0.85	0.925	0.935	0.955	0.935	0.935	0.915	0.905	0.885	0.92	1	0.92	0.965	0.935	0.965	0.915	0.99	0.9	0.93	0.94	0.97	0.885	0.93	0.9	0.895	0.95	0.81		74.2883687027998	57.7450309991495	68.1712480121368	85.6672891456539	37.4822664942787	19.2545317245364	41.4199191848662	54.9564426079732	58.2589798918911	69.7650960439779	37.6414540723429	45.7288232760674	51.437922337145	32.1790190144752	33.4124761363075	36.5311286933456
RSp0815	0.955	0.985	0.935	0.96	0.905	0.85	0.925	0.935	0.955	0.935	0.935	0.915	0.905	0.885	0.92	1	0.92	0.965	0.935	0.965	0.915	0.99	0.9	0.93	0.94	0.97	0.885	0.93	0.9	0.895	0.95	0.81		69.558534377901	40.0904764486492	44.0638279972814	77.4980948828477	41.7339348268477	49.0388924827823	35.4151759976552	41.0335302202603	47.7138769785775	47.4904581085124	53.0186355938247	52.7312453612396	54.1954988464754	43.6954429726287	68.5782182229553	82.0161271247461
RSp0816	1	1	1	1	0.975	1	1	1	1	1	1	1	0.99	1	1	0.92	1	0.985	0.99	0.98	1	1	0.99	1	1	1	1	0.995	1	0.995	1	0.98		1.50547949772453	0.953520403646139	0.653365678319959	1.34265850294232	2.19540895988675	0.669876061450588	1.15198952363689	0.719376934318569	0.771607438387409	0.883831873395576	1.63731970650092	1.58991972895903	0.545551042290095	0.617791074100392	0.451460516634222	1.3422778685524
RSp0827	0.98	0.945	0.965	0.97	0.895	0.96	0.965	0.99	0.97	0.97	0.99	0.99	0.985	0.97	1	0.95	0.935	0.98	0.955	1	0.935	0.99	1	0.96	0.955	0.85	0.985	0.975	0.945	0.93	0.925	0.96		21.2512530052312	10.0631141372485	4.08865015284877	1.34265850294232	20.1827745451136	20.4399890786708	14.0341473193745	14.5894915845093	10.9076307615567	4.01862723276503	23.7078818803615	6.70465139081846	6.7856203425144	10.9203827805084	9.84228899057875	9.09571970766546
RSp0851	0.735	0.82	0.875	0.835	0.78	0.845	0.755	0.795	0.87	0.73	0.77	0.775	0.79	0.83	0.87	0.995	0.935	0.9	0.88	0.975	0.88	0.995	0.755	0.71	0.87	0.675	0.655	0.84	0.865	0.67	0.66	0.86		220.594320625111	61.5121853310179	55.5801800571076	59.8433623499107	38.1216281124747	26.6068545085236	39.9017249275509	76.8571831580033	86.5015393334267	94.0611132584067	94.646807551971	86.0690537409149	93.2953712000951	70.0120121677684	54.7078353267996	59.6651904178361
RSp0863	0.93	0.925	0.92	0.94	0.965	1	0.91	0.975	0.99	0.91	0.915	0.925	0.87	0.9	0.955	0.94	0.995	0.965	0.955	0.91	0.93	0.9	0.965	0.895	0.96	0.895	0.955	0.895	0.9	0.865	0.92	0.875		302.282976203698	210.610501379495	167.611544074783	85.1294562095613	299.472671579843	235.751091878722	267.487209297558	180.638876780137	151.883107776358	94.834099614984	66.1690452314562	112.954794772355	54.2336503728126	166.428273158652	115.422843579627	69.8233408277646
RSp0898	0.965	0.89	0.925	0.935	0.9	0.875	0.955	0.95	0.9	0.855	0.935	0.94	0.905	0.88	0.925	0.855	0.95	1	0.9	0.905	0.98	0.97	0.925	0.9	0.975	0.76	0.82	0.95	0.835	0.9	0.85	0.925		5.04557778089498	3.46011823397895	4.7256544563402	5.24526791583363	3.39803017125508	1.90174429790367	3.84421959726427	3.3817323390744	1.93604386902	2.95990084548023	2.28463152372942	1.90896753008968	3.13121763681713	4.31758159340522	3.54812981579802	3.14803314510291
RSp0955	0.875	0.83	0.925	0.94	0.975	0.915	0.99	0.965	0.975	0.995	0.94	0.95	0.875	0.855	0.915	0.915	0.925	0.935	0.96	0.95	0.94	0.98	0.955	0.92	0.845	0.87	0.95	0.89	0.89	0.88	0.97	0.92		5.77710042782436	10.2123806931706	11.5066280447656	26.2384624299515	7.21301144701256	5.69268793885343	7.30804630333882	3.74603983220876	1.96444154845341	2.15883657705451	2.41447460659568	2.62416544428654	4.013133184244	2.79005266111669	4.71184841387343	3.06610596594574
RSp0994	0.82	0.985	0.965	0.98	0.95	0.885	0.9	0.94	1	0.965	0.96	0.91	1	0.9	0.995	0.815	0.97	0.89	0.955	0.97	0.995	0.985	0.915	0.995	0.895	0.885	0.87	0.98	0.935	0.945	0.98	0.87		107.732004439724	75.0051703342045	62.0174883203426	19.70109620836	122.966959186168	181.092250392643	102.524917774877	103.18770355385	82.4530980642094	43.9231061163946	92.5460699023116	67.3496038792325	45.9977600151776	126.348065402787	168.622867539157	157.509908992884
RSp1001	0.795	0.86	0.835	0.9	0.875	0.805	0.85	0.92	0.84	0.88	0.93	0.88	0.82	0.87	0.985	0.88	0.99	0.97	0.94	0.945	0.985	0.96	0.97	0.89	0.985	0.89	0.88	0.89	0.94	0.9	0.825	0.92		542.705035723962	323.740426501134	355.691614608941	211.16342919302	278.364229009382	195.612422441685	315.830939174197	329.307035695713	350.380177203798	367.100209530489	376.311203459767	351.809058098231	453.981369299094	300.863472005533	328.781800806537	360.018378219288
RSp1007	0.86	0.915	0.87	0.83	0.885	0.835	0.89	0.85	0.855	0.935	0.845	0.915	0.915	0.69	0.99	0.84	0.79	0.91	0.895	0.765	0.89	0.9	0.965	0.905	0.885	0.77	0.89	0.8	0.86	0.77	0.79	0.86		907.949194322013	120.664709907782	152.766904980749	94.4775055329735	377.674568885623	295.083962793237	311.231540467207	387.804934663578	400.808457695865	367.945138057511	429.758277318614	395.736642797333	320.022257414656	468.73549987529	466.580426970344	439.739582790792
RSp1008	0.86	0.915	0.87	0.83	0.885	0.835	0.89	0.85	0.855	0.935	0.845	0.915	0.915	0.69	0.99	0.84	0.79	0.91	0.895	0.765	0.89	0.9	0.965	0.905	0.885	0.77	0.89	0.8	0.86	0.77	0.79	0.86		604.271922606623	98.0947440757573	131.347437835857	231.044589282602	293.359161872846	191.554333944795	325.904734619443	315.260051729055	249.41072647693	304.800887890626	205.910262728038	295.925295772426	279.045411743152	294.408987454549	355.891421331465	332.754808759683
RSp1014	1	0.93	0.93	1	0.925	0.915	0.895	0.945	0.94	0.99	0.95	0.94	0.945	0.97	0.885	0.985	0.96	1	0.975	0.99	0.99	0.99	1	1	0.93	1	0.98	0.97	0.95	0.99	1	1		589.599427109486	79.4348608874153	123.776022653566	238.48376387731	184.300010058935	283.545612050102	288.984880874992	660.913450111298	136.3850295995	332.795287352466	164.880961736721	230.125689846815	315.385957779466	235.661120653893	566.004743596654	591.311402955812
RSp1024	0.855	0.905	0.785	0.81	0.79	0.875	0.885	0.82	0.915	0.815	0.84	0.91	0.835	0.745	0.925	0.86	0.865	0.905	0.845	0.785	0.845	0.865	0.805	0.84	0.815	0.905	0.905	0.89	0.915	0.81	0.75	0.825		510.001851803079	949.618915814043	994.390379526255	226.92761623019	1502.9332113497	866.022569204614	958.199250621795	116.479673665476	538.608195558281	295.092494978951	345.275306334371	352.062259450172	268.616362275936	776.167626908938	124.539647647921	85.9927772818948
RSp1024	1	1	1	1	1	1	1	1	1	1	1	1	1	1	1	1	1	1	0.955	1	0.98	1	0.945	0.99	1	1	0.96	1	1	1	1	1		510.001851803079	949.618915814043	994.390379526255	226.92761623019	1502.9332113497	866.022569204614	958.199250621795	116.479673665476	538.608195558281	295.092494978951	345.275306334371	352.062259450172	268.616362275936	776.167626908938	124.539647647921	85.9927772818948
RSp1025	0.38	0.62	0.685	0.725	0.595	0.65	0.715	0.7	0.705	0.625	0.67	0.67	0.655	0.395	0.715	0.71	0.66	0.65	0.595	0.46	0.545	0.62	0.805	0.595	0.775	0.585	0.425	0.65	0.4	0.33	0.605	0.77		372.643080732249	73.7026040579756	82.5556021766869	120.250872131532	103.012412823769	120.033182788415	77.6901284285075	307.888097782314	219.594031276478	194.360807062553	163.584374372809	176.755005464075	239.892039762261	112.698469047714	146.404846428284	133.548437565194
RSp1090	1	0.945	0.985	1	1	0.98	1	1	1	0.975	0.99	1	1	1	1	0.94	1	1	1	1	1	0.96	0.93	0.985	0.96	0.96	0.995	1	0.95	0.945	0.955	1		689.432101429175	615.392505590032	566.084565708724	235.796378077374	506.600104960498	361.988706828383	509.697609334965	601.690913060756	858.275124676013	691.118294884918	660.602027601898	809.576425469696	630.942531758332	548.917261126659	508.802946914364	488.292169415866
RSp1095	0.895	0.84	0.81	0.935	0.965	0.87	0.765	0.915	0.985	0.835	0.765	0.795	0.84	0.945	0.705	0.645	0.91	0.905	0.885	0.82	0.83	0.83	0.745	0.925	0.93	0.85	0.845	0.875	0.84	0.895	0.685	0.89		322.507930987151	173.798735301105	201.643828071439	284.028894994877	123.6630246042	133.564915957113	151.752144437226	142.497369018621	110.232657138345	214.285927560327	150.286838722598	180.880678062377	186.709590139717	85.305522904858	150.945706528007	138.414049927894
RSp1097	0.98	0.99	1	1	0.97	0.985	0.97	1	0.99	1	1	1	0.99	1	0.965	0.925	1	0.99	0.97	0.955	1	0.99	0.97	0.99	1	0.81	0.95	1	1	0.78	0.865	1		57.2501893851908	83.4261303645169	75.9180593123411	67.3088514402363	51.7507605704028	57.5064372256646	62.5126572230773	27.4709639432516	28.9877152509029	27.7017805832938	42.3897247559529	29.674077943367	35.0941944938457	35.6241876986638	44.1577192848721	40.0312135542624
RSp1132	0.81	0.72	0.76	0.72	0.59	0.85	0.79	0.725	0.84	0.81	0.665	0.755	0.685	0.8	0.61	0.785	0.5	0.77	0.74	0.745	0.665	0.68	0.875	0.635	0.735	0.78	0.81	0.59	0.305	0.785	0.77	0.75		11.781449037226	5.80939150525606	7.41723517798476	15.5598774543807	4.6491099632187	3.55510666560864	4.10014083218147	6.46515435691697	6.50550673977146	5.46852645031317	4.50263670942151	4.71326227209899	11.6732137497153	9.1408783747919	6.50892779437753	4.8046922629631
RSp1136	0.6	0.64	0.595	0.7	0.555	0.75	0.815	0.6	0.695	0.63	0.795	0.66	0.695	0.75	0.755	0.795	0.655	0.755	0.795	0.775	0.16	0.57	0.64	0.74	0.73	0.765	0.66	0.61	0.69	0.635	0.655	0.725		1082.15064367174	337.399235131361	450.817371995681	1183.51133027944	362.926955681275	377.457342872512	632.930612934471	2352.8130593068	617.176984929593	838.255665261767	489.862776930072	673.935469228828	823.647915298738	640.562418063213	764.698129013472	645.086408309551
RSp1152	0.785	0.955	0.79	0.67	0.745	0.76	0.81	0.81	0.665	0.595	0.715	0.735	0.655	0.86	0.91	0.805	0.64	0.78	0.885	0.71	0.82	0.865	0.855	0.565	0.745	0.845	0.76	0.72	0.605	0.77	0.7	0.86		28.0769816351782	10.0193851031926	10.3516076873189	16.3505113763959	4.65281457538909	2.65566610624571	6.02870511890002	10.5662636303099	15.8270082252536	17.7406864649824	14.6457238183623	16.5479314452401	21.3133298196699	16.542223654527	6.77848804521727	8.25468267382929
RSp1152	0.24	0.545	0.635	0.66	0.7	0.785	0.62	0.62	0.535	0.475	0.205	0.65	0	0.77	0.655	0.71	0.565	0.595	0.725	0	0.88	0.69	0.475	0.24	0.565	0.535	0	0.54	0.54	0.265	0.575	0.68		28.0769816351782	10.0193851031926	10.3516076873189	16.3505113763959	4.65281457538909	2.65566610624571	6.02870511890002	10.5662636303099	15.8270082252536	17.7406864649824	14.6457238183623	16.5479314452401	21.3133298196699	16.542223654527	6.77848804521727	8.25468267382929
RSp1163	1	1	1	1	1	1	1	1	1	1	1	1	1	1	1	1	1	1	1	1	1	1	1	1	0.995	1	1	1	1	1	1	1		26.5961547607009	14.8389966500686	11.2177893801183	15.6225605023486	9.11409227032372	5.11940257915189	8.50989007105277	13.2378570870159	22.0282654117863	16.8608011782737	20.5236326256463	16.1311759350165	26.0588346099474	12.0968900832824	8.75088739581189	9.13129949893347
RSp1169	0.915	1	1	0.96	0.99	0.98	1	1	0.975	0.98	1	0.975	0.975	1	0.905	0.9	1	0.975	1	0.91	1	0.965	0.905	0.99	0.92	0.865	0.845	0.985	1	0.98	0.995	1		1456.25713042956	1482.24604603525	1477.30730357023	720.253350710361	744.828669181176	295.667207807663	950.245341328162	185.615110105075	747.713009798643	1098.56546175623	1027.99557441887	1149.66520604385	1617.19362269399	1343.27934208175	410.095120651282	430.214107812605
RSp1216	0.83	0.88	0.84	0.905	0.855	0.915	0.89	0.84	0.845	0.825	0.9	0.915	0.93	0.8	0.715	0.745	0.95	0.9	0.91	0.765	0.94	0.87	0.725	0.915	0.9	0.805	0.88	0.875	0.84	0.92	0.78	0.86		33.9347605833864	9.88036248934734	11.1275176973537	47.4823891359406	2.49513676803332	1.3786387576325	4.80235173086548	13.5625662770088	12.4355661574742	16.6819600776976	8.71411873346818	10.3683818271268	22.105781473457	10.8752197856766	4.37215355005398	5.53033045518565
RSp1268	0.975	0.975	1	1	0.955	0.95	0.96	0.92	0.99	0.985	0.91	0.84	0.94	0.875	0.81	1	0.95	1	0.95	0.92	0.895	1	0.96	0.895	0.88	0.905	0.9	0.935	0.95	0.915	0.865	0.965		37.9242008669345	20.8439751918796	12.649652215294	4.32926789788281	26.3181171614352	58.7734776662815	14.4513950597568	18.900476520901	9.36132607130324	6.04395309841525	18.3714861604683	17.155454806575	6.38961324161773	6.97469059251038	52.0824336808166	23.3498397810313
RSp1269	0.975	0.975	1	1	0.955	0.95	0.96	0.92	0.99	0.985	0.91	0.84	0.94	0.875	0.81	1	0.95	1	0.95	0.92	0.895	1	0.96	0.895	0.88	0.905	0.9	0.935	0.95	0.915	0.865	0.965		12.0273049001644	4.64074731867166	3.13681289050297	3.04929244290831	5.55756296800187	4.4407504999554	2.93381608061638	4.23706499962839	9.76558196993618	7.05193637926561	9.77521070428885	6.62222980218867	4.93232535402081	5.89899368694853	3.87248169788074	4.35520226522095
RSp1290	0.94	0.99	0.985	0.99	0.98	1	0.985	0.99	0.97	0.995	0.99	0.99	0.995	0.975	0.965	0.995	0.975	0.995	0.985	1	0.995	0.995	1	0.99	0.97	0.99	0.985	1	1	0.95	0.96	1		6.67338269390253	19.1793480566336	20.0221684567035	38.0210965673765	10.2984168992966	5.79429934787272	11.6882350808806	5.44746710136658	4.45570256648188	4.00926792881553	3.06227350856823	4.25529596756046	7.48071532619791	3.89964707260348	2.16964259812584	2.01473449149776
RSp1324	0.81	0.91	0.78	0.87	0.85	0.78	0.845	0.82	0.765	0.88	0.865	0.89	0.84	0.825	0.88	0.92	0.88	0.94	0.81	0.905	0.84	0.5	0.755	0.665	0.835	0.925	0.71	0.835	0.965	1	0.825	0.87		0.171481605406429	0.283450612300338	0.445524782083593	1.34265850294232	0.341246221148977	0.14677052117942	0.266840212033795	0.285110886851326	0.492538750411821	0.308405225293502	0.26435046120826	0.298442403973208	0.366185803016726	0.205930358033464	0.245454583070231	0.307077439810475
RSp1342	0.365	0.925	0.985	0.93	0.955	0.925	0.92	0.945	0.97	0.9	0.955	0.915	0.945	0.965	0.83	0.88	0.875	0.985	0.985	0.925	0.985	1	0.985	1	0.925	0.985	0.92	0.92	0.98	0.95	0.9	0.985		0.171481605406429	0.382792931295545	0.32757185970463	1.34265850294232	0.341246221148977	0.14677052117942	0.352895139290879	0.285110886851326	0.492538750411821	0.483299739182718	0.26435046120826	0.298442403973208	0.366185803016726	0.205930358033464	0.348457549852227	0.307077439810475
RSp1360	0.95	0.935	0.99	0.985	1	0.94	0.97	0.98	0.92	0.975	0.975	0.955	0.99	0.915	0.925	0.93	0.99	0.99	0.97	0.915	0.975	0.99	0.985	0.945	0.975	0.92	0.915	0.97	0.97	0.88	0.84	0.95		0.171481605406429	0.283450612300338	0.32757185970463	1.34265850294232	0.341246221148977	0.14677052117942	0.266840212033795	0.285110886851326	0.492538750411821	0.308405225293502	0.26435046120826	0.298442403973208	0.366185803016726	0.205930358033464	0.245454583070231	0.307077439810475
RSp1364	0.895	0.92	0.96	0.93	0.875	0.915	0.895	0.89	0.905	0.95	0.93	0.905	0.93	1	0.93	0.855	0.92	0.955	0.92	0.955	0.97	0.965	0.955	0.81	0.89	0.84	0.765	0.95	0.96	0.95	0.815	0.96		23.0012436232198	27.5815606591611	26.1051925559772	47.9474849673333	19.8047752291833	12.9609649759491	23.79582582093	11.6499480577629	15.0635682932393	16.4656817613235	12.4691646380995	13.6153567532114	17.6663824384427	13.4714896982294	10.911767307905	8.73493345005105
RSp1390	0.83	0.885	0.885	0.905	0.955	0.825	0.95	0.925	0.88	0.91	0.89	0.89	0.92	0.985	0.925	0.825	0.98	0.935	0.885	0.935	0.985	0.9	0.975	0.855	0.845	0.8	0.895	0.815	0.965	0.915	0.965	0.945		24.2155678098288	17.5746666089354	13.4202281020609	23.3024132321955	13.4455696180589	9.62915033082407	13.3137407640481	20.0316820163561	16.8091229132901	12.2815193186187	11.1149257282893	11.5003352515473	14.3110676155322	11.2931543064783	6.55713912991656	9.95661722895179
RSp1398	0	0	0	0	0	0	0	0	0	0	0	0	0	0	0	0	0	0	0	0	0	0	0	0	0	0	0	0	0	0	0	0		3.96952563528729	2.53647916601777	2.00985748157786	2.19597547292532	4.64918724490807	4.49218208954432	1.96118559000082	1.15364298178581	1.78817243212313	1.80904754927608	5.9520032265736	1.40979043123625	1.47219853653689	2.20527697237851	1.47272749842138	0.918747522722524
RSp1399	0	0	0	0	0	0	0	0	0	0	0	0	0	0	0	0	0	0	0	0	0	0	0	0	0	0	0	0	0	0	0	0		6.22378137255906	10.175797999756	10.6201698899342	3.47595092789981	9.80407658526349	5.9147281891784	8.34433001967742	2.96066572598767	3.67558844864943	2.42585799986309	4.80084637211894	5.15062317948008	1.83838433955362	3.04898405984222	2.58165446525383	1.2284603398713
RSp1403	0.35	0.815	0.9	0.76	0.92	0.82	0.815	0.865	0.91	0.815	0.8	0.83	0.77	0.985	0.85	0.88	0.93	0.925	0.945	0.84	0.86	0.91	0.875	0.85	0.81	0.8	0.7	0.83	0.775	0.67	0.795	0.95		6.23295087972222	4.95903966835504	3.79121389598017	16.0997791845246	4.28464191146279	2.66068681351596	3.76536863915852	4.49577701771871	5.41822284175753	4.05065173130045	3.67653765646934	4.29650676187535	3.12376231234715	3.61377409325056	3.57881577927147	3.01262323540975
RSp1404	0.35	0.815	0.9	0.76	0.92	0.82	0.815	0.865	0.91	0.815	0.8	0.83	0.77	0.985	0.85	0.88	0.93	0.925	0.945	0.84	0.86	0.91	0.875	0.85	0.81	0.8	0.7	0.83	0.775	0.67	0.795	0.95		3.50803861884026	10.5237491936685	11.0166769393319	24.5197056392022	7.26734412253839	5.38660194163699	9.57362632993435	1.87301991610438	3.07470625993439	1.6848961418213	2.18045585821529	2.8607916567874	1.09855740905018	1.61442747890551	1.67873343198538	1.2866115025663
RSp1411	1	1	1	1	1	1	1	0.99	0.995	1	1	1	1	1	1	1	1	1	1	0.995	0.975	0.995	1	0.995	1	0.995	1	1	1	1	1	1		21.6080214440524	25.6022449305258	26.2374361988702	223.977375387599	17.6794289027875	12.0489794617286	19.3909190846256	10.5227039447381	7.26551768523518	7.54459542239783	6.56545584231294	5.57269796639797	9.91683797933154	5.95895065293812	8.08465825958092	8.4720773830971
RSp1413	0.64	0.805	0.77	0.855	0.73	0.885	0.735	0.85	0.765	0.765	0.835	0.86	0.82	0.65	0.85	0.825	0.9	0.815	0.935	0.79	0.87	0.85	0.725	0.755	0.795	0.81	0.78	0.835	0.685	0.72	0.805	0.855		344.250014485219	97.6144721253918	134.203636007018	496.92320382943	39.9454023745562	187.524016044205	74.6774096870841	254.992097745951	120.027819320294	255.461464560929	101.047646245557	187.343383964	182.621903710773	63.053778748337	396.600013358556	186.622581389604
RSp1430	0.965	1	1	1	1	0.995	0.95	1	0.99	1	0.99	0.995	1	0.99	1	1	0.97	0.98	1	1	0.975	1	0.935	0.985	0.975	0.915	0.855	1	0.975	1	0.97	0.98		125.548487562301	52.8602080029559	54.6068488142085	31.7102168360898	202.46172770757	262.607580087603	239.124268599757	137.651799229239	98.7853814795344	56.5810262440646	95.7859791640917	51.1207202351231	37.5750490937993	220.961785814118	202.022216208774	217.033444582985
RSp1446	0.995	0.965	0.935	0.97	1	0.95	0.965	0.935	0.975	0.965	0.93	0.935	0.98	0.99	0.945	1	0.99	0.975	0.975	0.97	0.96	1	1	0.915	1	0.875	0.85	0.965	0.99	0.965	0.97	0.915		24.1410739416329	65.2776169851264	55.6895770751825	88.1908715032533	58.4828880638395	31.8454341588226	63.086817085591	14.7162092587946	19.5174099809969	15.7887689003525	16.3143494071793	14.6030723975298	15.7534448541892	16.3745003660278	13.2808355438909	10.7382229484192
RSp1460	0.74	0.85	0.875	0.83	0.94	0.79	0.785	0.79	0.785	0.85	0.88	0.87	0.825	0.84	0.79	0.845	0.855	0.925	0.88	0.84	0.82	0.89	0.915	0.89	0.82	0.895	0.725	0.875	0.86	0.785	0.81	0.885		55.7341138027396	13.4802714587639	16.2767752162555	18.1198283643297	24.3285225588589	21.9892364970394	17.217425250481	28.8397592575558	35.3707816040941	37.6628747016052	18.8571619277705	35.7100614909977	21.0817773091067	18.028899155593	13.7783250057353	9.8604765522707
RSp1477	1	1	1	1	1	1	0.99	1	1	1	1	1	0.975	0.915	1	1	1	1	1	0.975	1	1	0.99	1	0.995	0.97	0.965	1	1	1	0.98	0.915		55.0711340061936	52.8934311282012	47.0675194052159	28.1210226630376	38.8816750609054	22.8322247595431	38.4864631294286	38.2127816029385	42.6580549843715	33.9339340862347	35.5922285704117	34.9642913358745	46.4906863341842	42.8013812061611	43.276688404327	34.2959123733535
RSp1480	0.89	0.93	0.875	0.93	0.92	0.97	0.91	0.815	0.85	0.885	0.895	0.915	0.95	0.86	0.95	0.93	0.97	0.935	0.93	0.91	0.925	0.965	0.88	0.83	0.9	0.76	0.87	0.965	0.89	0.9	0.88	0.805		2.65053800334993	2.74135900687922	1.94270033297412	1.34265850294232	5.2578351598553	8.71214410933329	4.57900658987471	1.75026362424947	1.82490720446561	0.883831873395576	1.7472517324318	1.8112598209967	1.82347369061364	1.47452789159645	6.64261672463298	9.55452868350455
RSp1486	0.93	1	0.985	0.98	1	1	0.91	0.995	0.965	0.95	1	0.96	0.98	1	0.965	0.97	1	0.96	0.96	0.98	0.93	0.995	0.965	0.925	0.97	0.925	0.94	0.92	0.94	0.83	0.99	0.93		620.550185662935	298.140061649817	236.499141285874	384.936729886443	344.72880463369	412.634673436276	580.269434510516	693.144195281041	356.546460059706	335.511846295259	279.199131426796	321.977471383158	384.824877252216	621.817058601975	1202.35251268788	789.274913775254
RSp1491	1	1	0.925	1	0.985	1	1	1	0.99	0.995	1	1	1	0.98	1	1	1	1	1	0.99	1	1	1	0.985	1	0.99	0.97	1	1	0.98	1	0.99		475.954694291556	287.261294371813	288.184177335793	312.125671956348	237.66139798079	348.587539301984	282.194808518074	274.120926033751	228.736979935829	297.483396219127	233.631283680616	284.891495849685	291.744835557763	269.126480652389	566.375389421686	464.889448918203
RSp1518	0.81	0.85	0.78	0.81	0.8	0.84	0.76	0.865	0.855	0.865	0.795	0.81	0.75	0.875	0.79	0.895	0.81	0.84	0.85	0.695	0.86	0.83	0.855	0.765	0.75	0.84	0.82	0.82	0.87	0.78	0.835	0.83		15.1361408763177	11.6825549458099	14.3417722740889	5.24526791583363	28.4537937742251	27.2190401295925	21.748003848034	9.39942121414365	10.8535860430967	6.75289045792162	7.31402081659122	6.50923597263249	5.49278704525089	11.4851728139168	16.1145248879189	14.7646624326057
RSp1529	0	0.305	0.37	0.18	0.365	0.34	0.38	0.135	0	0.175	0.16	0.19	0	0.375	0.31	0.445	0.245	0.4	0.31	0.11	0	0.34	0.14	0.135	0.295	0.23	0.28	0.155	0.235	0	0.155	0.315		29.8005398073168	31.3755598972259	33.1405951139856	51.1221435061773	20.906068398763	12.3927003235179	24.1273288335582	15.9833704804851	11.5819824949568	15.7661037057666	9.20875390243071	11.2278175214257	13.7356952753622	12.3288799013804	15.5841670722721	13.7628005392642
RSp1543	0.7	0.745	0.785	0.795	0.84	0.92	0.885	0.77	0.81	0.855	0.77	0.885	0.84	0.95	0.855	0.875	0.85	0.755	0.87	0.73	0.965	0.87	0.94	0.74	0.835	0.685	0.75	0.755	0.765	0.655	0.765	0.79		154.641973256905	48.8480485524643	50.1605575906188	238.855724577014	32.1874279167667	30.5972656570363	39.2172088559015	65.1570834580593	93.2988093718309	85.2760180869967	63.9169011387307	70.5560397206218	129.069750028684	57.8951364291563	41.6636916799463	41.5383601113386
RSp1544	0.33	0.575	0.32	0.355	0.315	0.395	0.365	0.58	0.395	0.39	0.33	0.325	0.31	0.665	0.315	0.765	0.265	0.28	0.645	0.295	0.705	0.46	0.695	0.39	0.34	0.56	0.385	0.27	0.395	0.29	0.335	0.775		464.654934177488	75.5648033739329	90.8250649702435	693.062519710109	46.5290387853672	43.570761961207	56.437013281304	207.034079060797	210.185767888028	229.821995254043	190.63070365519	175.150471324273	405.735619550506	168.181718104304	128.841633460279	127.116655809634
RSp1545	0.31	0.6	0.695	0.61	0.6	0.695	0.525	0.61	0.68	0.635	0.59	0.77	0.605	0.82	0.32	0.795	0.535	0.33	0.62	0.62	0.48	0.635	0.67	0.67	0.69	0.61	0.37	0.36	0.72	0.3	0.705	0.635		368.608901177346	171.658609682953	169.523621700585	323.269352763312	116.035100816485	91.1219072830223	129.674079886988	147.255819436861	115.117750066548	161.942287321513	126.216126943579	108.149144067858	249.785199412202	142.824460364998	90.3623041892589	88.6781749206042
RSp1572	0.855	0.805	0.81	0.81	0.795	0.77	0.845	0.755	0.85	0.78	0.79	0.79	0.885	0.9	0.755	0.79	0.815	0.865	0.85	0.89	0.815	0.795	0.865	0.775	0.845	0.755	0.675	0.83	0.865	0.855	0.81	0.765		1356.66321307281	575.972882101154	573.370198800074	1069.21534770485	486.164570758621	303.370898340751	533.0628751567	703.028018663671	892.400822878606	795.77152221294	610.862092278369	745.701853704782	665.675352421091	660.393278795409	450.689466512772	374.695308727314
RSp1585	0.98	1	0.975	0.97	0.975	1	1	0.985	0.98	0.97	0.925	0.985	1	0.93	0.96	0.9	0.97	0.975	0.965	0.96	0.975	0.96	1	0.95	0.95	0.98	1	0.96	1	0.975	0.97	0.99		671.966465274036	304.145503952474	339.860491580665	912.443634569066	203.722576733139	255.56512586458	234.223127082182	308.058375142171	259.884236746443	431.293826780709	247.258351206008	330.910138105196	467.373682196842	298.92309919741	386.145922491098	332.880272616286
RSp1596	0.8	0.835	0.845	0.8	0.885	0.87	0.835	0.785	0.81	0.77	0.85	0.86	0.885	0.915	0.92	0.765	0.725	0.78	0.84	0.795	0.84	0.8	0.835	0.86	0.85	0.715	0.77	0.77	0.84	0.85	0.82	0.895		0.171481605406429	0.283450612300338	0.32757185970463	1.34265850294232	0.341246221148977	0.217019543054733	0.266840212033795	0.285110886851326	0.492538750411821	0.308405225293502	0.26435046120826	0.298442403973208	0.366185803016726	0.504833067418727	0.245454583070231	0.307077439810475
RSp1605	1	1	1	0.985	1	0.99	1	1	0.995	0.98	0.99	0.99	1	0.985	1	1	1	1	0.995	0.99	0.99	1	0.975	0.965	1	0.97	1	0.99	1	0.935	1	0.92		3185.10412565112	519.660218115249	562.452905494869	1185.01572343066	712.135224118448	491.7050023308	745.221607460699	2504.52901884067	1759.56063197461	1856.37855812787	2001.39013056675	1904.79559942168	1631.80988387964	707.907617905687	540.749209598519	486.726238860832
RSp1643	0.38	0.6	0.675	0	0.63	0.615	0.54	0.65	0.55	0.705	0.685	0.685	0.675	0.81	0.355	0.37	0	0.51	0.59	0.725	0.785	0.635	0.63	0.67	0	0	0.555	0.61	0.395	0	0.575	0.57		15.276924916591	15.9448812110724	21.8908920899419	25.3224624120006	12.3496042049725	12.0439587544584	18.7373445167053	10.8738120034919	6.53991445962626	8.17076517693434	5.86943649036775	3.42178494711318	8.10827493765789	14.7461610365272	8.6237787612604	11.4531114302417
RSp1651	0.88	0.87	0.97	0.965	0.875	0.96	0.855	0.87	0.785	0.875	0.89	0.91	0.885	0.895	0.86	0.945	0.935	0.895	0.94	0.885	0.925	0.955	0.88	0.825	0.845	0.84	0.745	0.895	0.89	0.81	0.875	0.925		120.492313696679	41.2081840885895	30.6590834303735	6.46256032284032	43.9140187150234	35.785665487905	35.1467561974613	51.1180067351008	60.3419240807663	35.0300976893175	87.9800977253733	49.6637280232582	22.061049526637	76.4157378829314	25.4352187488837	26.258735255225
RSp1675	0	0.73	0.72	0.64	0.37	0.645	0.64	0.595	0.455	0.575	0.57	0.38	0.325	0.705	0.335	0.765	0.695	0.785	0.715	0.27	0.75	0.73	0.295	0.605	0.255	0.545	0	0.36	0	0.31	0.65	0.305		12.0842765087077	8.58136049413463	9.79029173285291	20.1398775441348	4.94899770135567	3.35063207741149	6.74899375449612	3.86879612406366	3.04351535424982	7.33767640997318	3.62130614381262	4.15758825846747	7.83944580474465	3.97263376862542	1.41793586717842	2.58163849945317
RSp1675	0.325	0.76	0.82	0.75	0.66	0.75	0.7	0.57	0.66	0.6	0.7	0.72	0.47	0.8	0	0.9	0.79	0.79	0.78	0.59	0.69	0.71	0.54	0.6	0.58	0.56	0.9	0.5	0.45	0.48	0.5	0.51		12.0842765087077	8.58136049413463	9.79029173285291	20.1398775441348	4.94899770135567	3.35063207741149	6.74899375449612	3.86879612406366	3.04351535424982	7.33767640997318	3.62130614381262	4.15758825846747	7.83944580474465	3.97263376862542	1.41793586717842	2.58163849945317
[truncated: 16 more columns]
