# Supplementary material for: Changes in DNA methylation contribute to rapid adaptation in bacterial plant pathogen evolution
Source: PLoS Biol. 2024 Sep 20;22(9):e3002792. doi: 10.1371/journal.pbio.3002792 (PMC11460718; doi:10.1371/journal.pbio.3002792)
Supplement: S3 Table — (XLSX) [file pbio.3002792.s005.xlsx]

## Sheet: Feuil1
Table S3 List of primers used in this study
Target gene (gene name)	Primer Name	Primer Sequence 5'-3'
Primers for MSRE-qPCR
RSc0102	RSc0102_MSRE_F	TGTTGATGCGCAGGGAGTCG
	RSc0102_MSRE_R	TCCCGTTTCGTTGATGCCAAC
RSc0958	RSc0958_MSRE_F	GCCTCATAACGGCGACTTTG
	RSc0958_MSRE_R	GGCGAGCAGATTACCCATGA
RSc2612	RSc2612_MSRE_F	AGACTATCTCCTGACCGCGT
	RSc2612_MSRE_R	CACGTTGTTTACCTTGTCCCAG
RSp0338 (epsR)	RSp0338_MSRE_F	GGATAAACCCCGCAGAAATGC
	RSP0338_MSRE_R	GCCTCCAAGCCTGCTATGTA
RSp0629	RSp0629_MSRE_F	CGTGAGGCCATGTGAATTTGG
	RSp0629_MSRE_R	CGCATGTCCATATCCGGCAA
RSp1152 (tISRso5)	RSp1152_MSRE_F	CTGGCATCTCCCGTTTCGTT
	RSp1152_MSRE_R	CCTGGCCTAGTGTCCTGTTC
RSp1329	RSp1329_MSRE_F	GTAGGTAACCAGGGGCAGTG
	RSp1329_MSRE_R	GCACAGCCAGGAGTTAAGGA
RSp1529 (efe)	RSp1529_MSRE_F	TGTGCCTTTGCCTTATGGGT
	RSp1529_MSRE_R	GGTCATGTGTTCTCCTGGGG
RSp1643	RSp1643_MSRE_F	CTCTCGCAACGCTGAAATCG
	RSp1643_MSRE_R	ATTCCGCGTCAAAGTGTGTA
Primers for RT-qPCR
RSp0338 (epsR)	RSp0338_RT_F	GACAGCAGCACGAGGATTTC
	RSp0338_RT_R	GGCGCTGGAATTAGTACTCG
Primers for the construction of sacB mutants
RSc1982 (mAG4 mutant)	o1982amF	tttGAATTCGATCTACCTCAAGCGCGAAG
	o1982amR	tttTCTAGATCAGAGATCGATGCCCGAGA
	o1982avF	tttTCTAGAAACCTCTTCAATCCATGTCC
	o1982avR	tttAAGCTTAGTTTGTCCAGCCAGCTCAT
RSp0338 (epsR)	RSp0338_F1	TTTGAATTCATTTCTTTCTAGTGCCGCC
	RSp0338_R1_CC	GTAAGCCTTTTTGTTTGCCCCAATC
	RSp0338_F2_CC	GATTGGGGCAAACAAAAAGGCTTAC
	RSp0338_R2	TTTAAGCTTCAGCACGAGGATTTCATATTG
Primers for the screening of sacB mutants
RSc1982 (rsoMG4)	oLC46	GATCGGCGAGGAATGCAAG
	oLC47	TCGATCGGGTTGGCGTAG
RSp0338 (epsR)	RSp0338_mutant_CC	ATTGGGGCAAACAAAAAGGC
	RSp0338_R2	TTTAAGCTTCAGCACGAGGATTTCATATTG
Primers to check the mCherry/GFP insertion
	oNP611	GAAAGCACGCTGTTTCCGCTATTT
	oNP612	GCGTAGTGCGCAAGACGAACAA
