# Supplementary material for: Changes in DNA methylation contribute to rapid adaptation in bacterial plant pathogen evolution
Source: PLoS Biol. 2024 Sep 20;22(9):e3002792. doi: 10.1371/journal.pbio.3002792 (PMC11460718; doi:10.1371/journal.pbio.3002792)
Supplement: S1 Data — (XLSX) [file pbio.3002792.s006.xlsx]

## Sheet: Figure 1
Replicon	position	strand	motif	GeneID	GeneName	Gene Description	Gene Position	Methylation status (SMRTseq)			Upstream	Gene body	Other intergenic	Total position gene
Chromosome	2813720	-	GTWWAC	RSc2612		hypothetical protein)	Gene body	Unmethylated		All	364	444	30	838
Chromosome	2813723	+	GTWWAC	RSc2612		hypothetical protein)	Gene body	Unmethylated		%	43.4368	52.9833	3.57995	100
Megaplasmid	269725	-	GTWWAC	RSp0216		serine/threonine-protein kinase)	Gene body	Unmethylated		Methylated	337	438	30	805
Megaplasmid	1680220	-	GTWWAC	RSp1329		hypothetical protein)	Gene body	Unmethylated		%	41.8634	54.4099	3.72671	100
Megaplasmid	1680223	+	GTWWAC	RSp1329		hypothetical protein)	Gene body	Unmethylated		Unmethylated / Hemimethylated	27	6	0	33
Megaplasmid	1939052	-	GTWWAC	RSp1544		hypothetical protein)	Gene body	Unmethylated		%	81.8182	18.1818	0	100
Chromosome	94120	+	GTWWAC	RSc0081		hypothetical protein)	upstream	Unmethylated
Chromosome	655717	+	GTWWAC	RSc0608			upstream	Unmethylated
Chromosome	1004576	-	GTWWAC	RSc0958		type IV secretion system tip VgrG family protein	upstream	Unmethylated
Chromosome	1004579	+	GTWWAC	RSc0958		type IV secretion system tip VgrG family protein	upstream	Unmethylated
Chromosome	2267250	+	GTWWAC	RSc2094		transcription regulator protein)	upstream	Unmethylated
Chromosome	2267250	+	GTWWAC	RSc2095	xdhA	putative xanthine dehydrogenase subunit A oxidoreductase protein	upstream	Unmethylated
Chromosome	2360129	-	GTWWAC	RSc2176	tISrso5	ISRSO5-transposase protein)	upstream	Unmethylated
Chromosome	2360143	-	GTWWAC	RSc2176	tISrso5	ISRSO5-transposase protein)	upstream	Unmethylated
Chromosome	2769503	-	GTWWAC	RSc2561			upstream	Unmethylated
Chromosome	2769506	+	GTWWAC	RSc2561			upstream	Unmethylated
Chromosome	3378821	-	GTWWAC	RSc3132		putative transcription regulator protein)	upstream	Unmethylated
Chromosome	3378824	+	GTWWAC	RSc3132		putative transcription regulator protein)	upstream	Unmethylated
Megaplasmid	269725	-	GTWWAC	RSp0217	tISRso5	ISRSO5-transposase protein)	upstream	Unmethylated
Megaplasmid	445723	-	GTWWAC	RSp0338	epsR	negative regulator of exopolysaccharide production transcription regulator protein)	upstream	Unmethylated
Megaplasmid	445726	+	GTWWAC	RSp0338	epsR	negative regulator of exopolysaccharide production transcription regulator protein)	upstream	Unmethylated
Megaplasmid	445735	-	GTWWAC	RSp0338	epsR	negative regulator of exopolysaccharide production transcription regulator protein)	upstream	Unmethylated
Megaplasmid	445738	+	GTWWAC	RSp0338	epsR	negative regulator of exopolysaccharide production transcription regulator protein)	upstream	Unmethylated
Megaplasmid	765405	-	GTWWAC	RSp0629		putative VGR-related protein)	upstream	Unmethylated
Megaplasmid	765408	+	GTWWAC	RSp0629		putative VGR-related protein)	upstream	Unmethylated
Megaplasmid	1298049	+	GTWWAC	RSp1025			upstream	Unmethylated
Megaplasmid	1761411	-	GTWWAC	RSp1398	aroE	shikimate 5-dehydrogenase)	upstream	Unmethylated
Megaplasmid	1761414	+	GTWWAC	RSp1398	aroE	shikimate 5-dehydrogenase)	upstream	Unmethylated
Megaplasmid	1761411	-	GTWWAC	RSp1399		porin signal peptide protein)	upstream	Unmethylated
Megaplasmid	1761414	+	GTWWAC	RSp1399		porin signal peptide protein)	upstream	Unmethylated
Megaplasmid	1916009	-	GTWWAC	RSp1529	efe	1-aminocyclopropane-1-carboxylate oxidase Ethylene-forming enzyme	upstream	Unmethylated
Megaplasmid	1916012	+	GTWWAC	RSp1529	efe	1-aminocyclopropane-1-carboxylate oxidase Ethylene-forming enzyme	upstream	Unmethylated
Megaplasmid	2087332	-	GTWWAC	RSp1675	tISRso5	ISRSO5-transposase protein)	upstream	Unmethylated
Chromosome	3097116	-	GTWWAC	RS00482	RRNA	23S rRNA)	Gene body	Methylated
Chromosome	3097119	+	GTWWAC	RS00482	RRNA	23S rRNA)	Gene body	Methylated
Megaplasmid	1202810	-	GTWWAC	RS05423	RRNA	23S)	Gene body	Methylated
Megaplasmid	1202813	+	GTWWAC	RS05423	RRNA	23S)	Gene body	Methylated
Chromosome	3275326	-	GTWWAC	RS05581	RRNA	23S rRNA)	Gene body	Methylated
Chromosome	3275329	+	GTWWAC	RS05581	RRNA	23S rRNA)	Gene body	Methylated
Chromosome	1536607	-	GTWWAC	RS05738	RRNA	23S rRNA)	Gene body	Methylated
Chromosome	1536610	+	GTWWAC	RS05738	RRNA	23S rRNA)	Gene body	Methylated
Chromosome	943000	-	GTWWAC	RS06183	ssrA	10Sa RNA tmRNA	Gene body	Methylated
Chromosome	943003	+	GTWWAC	RS06183	ssrA	10Sa RNA tmRNA	Gene body	Methylated
Chromosome	124956	-	GTWWAC	RSc0106		putative signal peptide protein)	Gene body	Methylated
Chromosome	124959	+	GTWWAC	RSc0106		putative signal peptide protein)	Gene body	Methylated
Chromosome	192393	-	GTWWAC	RSc0171		short chain dehydrogenase)	Gene body	Methylated
Chromosome	192396	+	GTWWAC	RSc0171		short chain dehydrogenase)	Gene body	Methylated
Chromosome	211243	-	GTWWAC	RSc0190		transcription regulator protein)	Gene body	Methylated
Chromosome	211246	+	GTWWAC	RSc0190		transcription regulator protein)	Gene body	Methylated
Chromosome	223110	-	GTWWAC	RSc0200		putative small HEAT shock protein)	Gene body	Methylated
Chromosome	223113	+	GTWWAC	RSc0200		putative small HEAT shock protein)	Gene body	Methylated
Chromosome	279815	-	GTWWAC	RSc0249		putative calcium binding hemolysin protein)	Gene body	Methylated
Chromosome	279818	+	GTWWAC	RSc0249		putative calcium binding hemolysin protein)	Gene body	Methylated
Chromosome	318950	-	GTWWAC	RSc0286		hypothetical protein)	Gene body	Methylated
Chromosome	318953	+	GTWWAC	RSc0286		hypothetical protein)	Gene body	Methylated
Chromosome	366300	-	GTWWAC	RSc0333		putative transmembrane protein)	Gene body	Methylated
Chromosome	366303	+	GTWWAC	RSc0333		putative transmembrane protein)	Gene body	Methylated
Chromosome	390060	-	GTWWAC	RSc0360	bioC	putative biotin synthesis protein methyltransferase	Gene body	Methylated
Chromosome	390063	+	GTWWAC	RSc0360	bioC	putative biotin synthesis protein methyltransferase	Gene body	Methylated
Chromosome	438621	-	GTWWAC	RSc0411		hypothetical protein)	Gene body	Methylated
Chromosome	438624	+	GTWWAC	RSc0411		hypothetical protein)	Gene body	Methylated
Chromosome	508396	-	GTWWAC	RSc0474		putative 3-hydroxyacyl-CoA dehydrogenase oxidoreductase protein)	Gene body	Methylated
Chromosome	508399	+	GTWWAC	RSc0474		putative 3-hydroxyacyl-CoA dehydrogenase oxidoreductase protein)	Gene body	Methylated
Chromosome	514931	-	GTWWAC	RSc0479		putative transcription regulator protein)	Gene body	Methylated
Chromosome	514934	+	GTWWAC	RSc0479		putative transcription regulator protein)	Gene body	Methylated
Chromosome	616807	-	GTWWAC	RSc0572	pykA1	pyruvate kinase)	Gene body	Methylated
Chromosome	616810	+	GTWWAC	RSc0572	pykA1	pyruvate kinase)	Gene body	Methylated
Chromosome	638713	-	GTWWAC	RSc0592		hypothetical protein)	Gene body	Methylated
Chromosome	638716	+	GTWWAC	RSc0592		hypothetical protein)	Gene body	Methylated
Chromosome	656185	+	GTWWAC	RSc0608	avrA	type III effector protein AvrA)	Gene body	Methylated
Chromosome	656182	-	GTWWAC	RSc0608	avrA	type III effector protein AvrA)	Gene body	Methylated
Chromosome	666401	-	GTWWAC	RSc0619		putative transmembrane hydrogenase cytochrome B- type subunit)	Gene body	Methylated
Chromosome	666404	+	GTWWAC	RSc0619		putative transmembrane hydrogenase cytochrome B- type subunit)	Gene body	Methylated
Chromosome	674270	-	GTWWAC	RSc0627		putative dehydrogenase large chain transmembrane protein)	Gene body	Methylated
Chromosome	674273	+	GTWWAC	RSc0627		putative dehydrogenase large chain transmembrane protein)	Gene body	Methylated
Chromosome	675023	-	GTWWAC	RSc0627		putative dehydrogenase large chain transmembrane protein)	Gene body	Methylated
Chromosome	675026	+	GTWWAC	RSc0627		putative dehydrogenase large chain transmembrane protein)	Gene body	Methylated
Chromosome	679930	-	GTWWAC	RSc0632		putative NADP-dependent alcohol dehydrogenase oxidoreductase protein)	Gene body	Methylated
Chromosome	679933	+	GTWWAC	RSc0632		putative NADP-dependent alcohol dehydrogenase oxidoreductase protein)	Gene body	Methylated
Chromosome	683376	-	GTWWAC	RSc0636		hypothetical protein)	Gene body	Methylated
Chromosome	683379	+	GTWWAC	RSc0636		hypothetical protein)	Gene body	Methylated
Chromosome	755260	-	GTWWAC	RSc0708		hypothetical protein)	Gene body	Methylated
Chromosome	755263	+	GTWWAC	RSc0708		hypothetical protein)	Gene body	Methylated
Chromosome	762497	-	GTWWAC	RSc0714	ribE	riboflavin synthase subunit alpha)	Gene body	Methylated
Chromosome	762500	+	GTWWAC	RSc0714	ribE	riboflavin synthase subunit alpha)	Gene body	Methylated
Chromosome	767529	-	GTWWAC	RSc0720		hypothetical protein)	Gene body	Methylated
Chromosome	767532	+	GTWWAC	RSc0720		hypothetical protein)	Gene body	Methylated
Chromosome	771494	-	GTWWAC	RSc0724		putative type-4 fimbrial biogenesis pily1- related signal peptide protein)	Gene body	Methylated
Chromosome	771497	+	GTWWAC	RSc0724		putative type-4 fimbrial biogenesis pily1- related signal peptide protein)	Gene body	Methylated
Chromosome	776040	-	GTWWAC	RSc0728		transcriptional regulator NrdR)	Gene body	Methylated
Chromosome	776043	+	GTWWAC	RSc0728		transcriptional regulator NrdR)	Gene body	Methylated
Chromosome	785987	-	GTWWAC	RSc0739		hypothetical protein)	Gene body	Methylated
Chromosome	785990	+	GTWWAC	RSc0739		hypothetical protein)	Gene body	Methylated
Chromosome	867258	-	GTWWAC	RSc0826	popP1	POPP1 protein YopP/AvrRxv family)	Gene body	Methylated
Chromosome	867261	+	GTWWAC	RSc0826	popP1	POPP1 protein YopP/AvrRxv family)	Gene body	Methylated
Chromosome	873770	-	GTWWAC	RSc0831		hypothetical protein)	Gene body	Methylated
Chromosome	873773	+	GTWWAC	RSc0831		hypothetical protein)	Gene body	Methylated
Chromosome	919405	-	GTWWAC	RSc0885		hypothetical protein)	Gene body	Methylated
Chromosome	919408	+	GTWWAC	RSc0885		hypothetical protein)	Gene body	Methylated
Chromosome	931568	-	GTWWAC	RSc0887		hemagglutinin-related protein)	Gene body	Methylated
Chromosome	931571	+	GTWWAC	RSc0887		hemagglutinin-related protein)	Gene body	Methylated
Chromosome	951246	-	GTWWAC	RSc0901	gyrA	DNA gyrase subunit A)	Gene body	Methylated
Chromosome	951249	+	GTWWAC	RSc0901	gyrA	DNA gyrase subunit A)	Gene body	Methylated
Chromosome	997026	-	GTWWAC	RSc0949		hypothetical protein)	Gene body	Methylated
Chromosome	997029	+	GTWWAC	RSc0949		hypothetical protein)	Gene body	Methylated
Chromosome	1109060	-	GTWWAC	RSc1055	rpoE1	RNA polymerase sigma factor RpoE)	Gene body	Methylated
Chromosome	1109063	+	GTWWAC	RSc1055	rpoE1	RNA polymerase sigma factor RpoE)	Gene body	Methylated
Chromosome	1111389	-	GTWWAC	RSc1058		periplasmic protease signal peptide protein)	Gene body	Methylated
Chromosome	1111392	+	GTWWAC	RSc1058		periplasmic protease signal peptide protein)	Gene body	Methylated
Chromosome	1129124	-	GTWWAC	RSc1074		signal peptide protein)	Gene body	Methylated
Chromosome	1129127	+	GTWWAC	RSc1074		signal peptide protein)	Gene body	Methylated
Chromosome	1159212	-	GTWWAC	RSc1103	soxA2	sarcosine oxidase subunit alpha)	Gene body	Methylated
Chromosome	1159215	+	GTWWAC	RSc1103	soxA2	sarcosine oxidase subunit alpha)	Gene body	Methylated
Chromosome	1181592	-	GTWWAC	RSc1122		hypothetical protein)	Gene body	Methylated
Chromosome	1181595	+	GTWWAC	RSc1122		hypothetical protein)	Gene body	Methylated
Chromosome	1244184	-	GTWWAC	RSc1181		inner membrane transmembrane protein)	Gene body	Methylated
Chromosome	1244187	+	GTWWAC	RSc1181		inner membrane transmembrane protein)	Gene body	Methylated
Chromosome	1264652	-	GTWWAC	RSc1195		hypothetical protein)	Gene body	Methylated
Chromosome	1264655	+	GTWWAC	RSc1195		hypothetical protein)	Gene body	Methylated
Chromosome	1270775	-	GTWWAC	RSc1202		flavoprotein NADH-dependent oxidoreductase)	Gene body	Methylated
Chromosome	1270778	+	GTWWAC	RSc1202		flavoprotein NADH-dependent oxidoreductase)	Gene body	Methylated
Chromosome	1598112	-	GTWWAC	RSc1493	tISRso14a	ISRSO14-transposase ORFA protein)	Gene body	Methylated
Chromosome	1598115	+	GTWWAC	RSc1493	tISRso14a	ISRSO14-transposase ORFA protein)	Gene body	Methylated
Chromosome	1616299	-	GTWWAC	RSc1515	gloB	putative hydroxyacylglutathione hydrolase protein)	Gene body	Methylated
Chromosome	1616302	+	GTWWAC	RSc1515	gloB	putative hydroxyacylglutathione hydrolase protein)	Gene body	Methylated
Chromosome	1687592	-	GTWWAC	RSc1571	lpsJ	succinyl-CoA:3-ketoacid-coenzyme A transferase subunit B protein)	Gene body	Methylated
Chromosome	1687595	+	GTWWAC	RSc1571	lpsJ	succinyl-CoA:3-ketoacid-coenzyme A transferase subunit B protein)	Gene body	Methylated
Chromosome	1720862	-	GTWWAC	RSc1601	aceF	dihydrolipoamide acetyltransferase)	Gene body	Methylated
Chromosome	1720865	+	GTWWAC	RSc1601	aceF	dihydrolipoamide acetyltransferase)	Gene body	Methylated
Chromosome	1722193	-	GTWWAC	RSc1602		hypothetical protein)	Gene body	Methylated
Chromosome	1722196	+	GTWWAC	RSc1602		hypothetical protein)	Gene body	Methylated
Chromosome	1723483	-	GTWWAC	RSc1603	lpdA	dihydrolipoamide dehydrogenase)	Gene body	Methylated
Chromosome	1723486	+	GTWWAC	RSc1603	lpdA	dihydrolipoamide dehydrogenase)	Gene body	Methylated
Chromosome	1726845	-	GTWWAC	RSc1606		hypothetical protein)	Gene body	Methylated
Chromosome	1726848	+	GTWWAC	RSc1606		hypothetical protein)	Gene body	Methylated
Chromosome	1775183	-	GTWWAC	RSc1651		hypothetical protein)	Gene body	Methylated
Chromosome	1775186	+	GTWWAC	RSc1651		hypothetical protein)	Gene body	Methylated
Chromosome	1817065	-	GTWWAC	RSc1698		bacteriophage protein)	Gene body	Methylated
Chromosome	1817068	+	GTWWAC	RSc1698		bacteriophage protein)	Gene body	Methylated
Chromosome	1821399	-	GTWWAC	RSc1705		hypothetical protein)	Gene body	Methylated
Chromosome	1821402	+	GTWWAC	RSc1705		hypothetical protein)	Gene body	Methylated
Chromosome	1878946	-	GTWWAC	RSc1756	pehB	exo-poly-galacturonase signal peptide protein)	Gene body	Methylated
Chromosome	1878949	+	GTWWAC	RSc1756	pehB	exo-poly-galacturonase signal peptide protein)	Gene body	Methylated
Chromosome	1940828	-	GTWWAC	RSc1803		hypothetical protein)	Gene body	Methylated
Chromosome	1940831	+	GTWWAC	RSc1803		hypothetical protein)	Gene body	Methylated
Chromosome	1980421	-	GTWWAC	RSc1814		hypothetical protein)	Gene body	Methylated
Chromosome	1980424	+	GTWWAC	RSc1814		hypothetical protein)	Gene body	Methylated
Chromosome	1983788	-	GTWWAC	RSc1815		hypothetical protein)	Gene body	Methylated
Chromosome	1983791	+	GTWWAC	RSc1815		hypothetical protein)	Gene body	Methylated
Chromosome	1986936	-	GTWWAC	RSc1817		putative siderophore biosynthesis oxidoreductase protein)	Gene body	Methylated
Chromosome	1986939	+	GTWWAC	RSc1817		putative siderophore biosynthesis oxidoreductase protein)	Gene body	Methylated
Chromosome	2020919	-	GTWWAC	RSc1841		putative hydrolase protein)	Gene body	Methylated
Chromosome	2020922	+	GTWWAC	RSc1841		putative hydrolase protein)	Gene body	Methylated
Chromosome	2073666	-	GTWWAC	RSc1888		hypothetical protein)	Gene body	Methylated
Chromosome	2073669	+	GTWWAC	RSc1888		hypothetical protein)	Gene body	Methylated
Chromosome	2087460	-	GTWWAC	RSc1898		phage-like protein)	Gene body	Methylated
Chromosome	2087463	+	GTWWAC	RSc1898		phage-like protein)	Gene body	Methylated
Chromosome	2116235	-	GTWWAC	RSc1942		hypothetical protein)	Gene body	Methylated
Chromosome	2116238	+	GTWWAC	RSc1942		hypothetical protein)	Gene body	Methylated
Chromosome	2121078	-	GTWWAC	RSc1944		putative VGR-related protein)	Gene body	Methylated
Chromosome	2121081	+	GTWWAC	RSc1944		putative VGR-related protein)	Gene body	Methylated
Chromosome	2201209	-	GTWWAC	RSc2023		hypothetical protein)	Gene body	Methylated
Chromosome	2201212	+	GTWWAC	RSc2023		hypothetical protein)	Gene body	Methylated
Chromosome	2236852	-	GTWWAC	RSc2064	tpiA	triosephosphate isomerase)	Gene body	Methylated
Chromosome	2236855	+	GTWWAC	RSc2064	tpiA	triosephosphate isomerase)	Gene body	Methylated
Chromosome	2274934	-	GTWWAC	RSc2100		hypothetical protein)	Gene body	Methylated
Chromosome	2274937	+	GTWWAC	RSc2100		hypothetical protein)	Gene body	Methylated
Chromosome	2284363	-	GTWWAC	RSc2109		hypothetical protein)	Gene body	Methylated
Chromosome	2284366	+	GTWWAC	RSc2109		hypothetical protein)	Gene body	Methylated
Chromosome	2288780	-	GTWWAC	RSc2113		putative oxidoreductase protein)	Gene body	Methylated
Chromosome	2288783	+	GTWWAC	RSc2113		putative oxidoreductase protein)	Gene body	Methylated
Chromosome	2309329	-	GTWWAC	RSc2129	dalD	putative D-arabinitol dehydrogenase oxidoreductase protein)	Gene body	Methylated
Chromosome	2309332	+	GTWWAC	RSc2129	dalD	putative D-arabinitol dehydrogenase oxidoreductase protein)	Gene body	Methylated
Chromosome	2310209	-	GTWWAC	RSc2129	dalD	putative D-arabinitol dehydrogenase oxidoreductase protein)	Gene body	Methylated
Chromosome	2310212	+	GTWWAC	RSc2129	dalD	putative D-arabinitol dehydrogenase oxidoreductase protein)	Gene body	Methylated
Chromosome	2314076	-	GTWWAC	RSc2132		Type III effector protein)	Gene body	Methylated
Chromosome	2314079	+	GTWWAC	RSc2132		Type III effector protein)	Gene body	Methylated
Chromosome	2325993	-	GTWWAC	RSc2143		transmembrane ABC transporter protein)	Gene body	Methylated
Chromosome	2325996	+	GTWWAC	RSc2143		transmembrane ABC transporter protein)	Gene body	Methylated
Chromosome	2429871	-	GTWWAC	RSc2236	valS	valyl-tRNA synthetase)	Gene body	Methylated
Chromosome	2429874	+	GTWWAC	RSc2236	valS	valyl-tRNA synthetase)	Gene body	Methylated
Chromosome	2440172	-	GTWWAC	RSc2247		transmembrane ABC transporter protein)	Gene body	Methylated
Chromosome	2440175	+	GTWWAC	RSc2247		transmembrane ABC transporter protein)	Gene body	Methylated
Chromosome	2487223	-	GTWWAC	RSc2293		hypothetical protein)	Gene body	Methylated
Chromosome	2487226	+	GTWWAC	RSc2293		hypothetical protein)	Gene body	Methylated
Chromosome	2494549	-	GTWWAC	RSc2297		putative signal peptide protein)	Gene body	Methylated
Chromosome	2494552	+	GTWWAC	RSc2297		putative signal peptide protein)	Gene body	Methylated
Chromosome	2498553	-	GTWWAC	RSc2298		putative signal peptide protein)	Gene body	Methylated
Chromosome	2498556	+	GTWWAC	RSc2298		putative signal peptide protein)	Gene body	Methylated
Chromosome	2500393	-	GTWWAC	RSc2299		signal peptide protein)	Gene body	Methylated
Chromosome	2500396	+	GTWWAC	RSc2299		signal peptide protein)	Gene body	Methylated
Chromosome	2518545	-	GTWWAC	RSc2318		transcription regulator protein)	Gene body	Methylated
Chromosome	2518548	+	GTWWAC	RSc2318		transcription regulator protein)	Gene body	Methylated
Chromosome	2519484	-	GTWWAC	RSc2319		hypothetical protein)	Gene body	Methylated
Chromosome	2519487	+	GTWWAC	RSc2319		hypothetical protein)	Gene body	Methylated
Chromosome	2528834	-	GTWWAC	RSc2328		signal peptide protein)	Gene body	Methylated
Chromosome	2528837	+	GTWWAC	RSc2328		signal peptide protein)	Gene body	Methylated
Chromosome	2537137	-	GTWWAC	RSc2338		recombination factor protein RarA)	Gene body	Methylated
Chromosome	2537140	+	GTWWAC	RSc2338		recombination factor protein RarA)	Gene body	Methylated
Chromosome	2612818	-	GTWWAC	RSc2406	tISRso14a	ISRSO14-transposase ORFA protein)	Gene body	Methylated
Chromosome	2612821	+	GTWWAC	RSc2406	tISRso14a	ISRSO14-transposase ORFA protein)	Gene body	Methylated
Chromosome	2646216	-	GTWWAC	RSc2440	livH2	putative amino-acid transmembrane ABC transporter protein)	Gene body	Methylated
Chromosome	2646219	+	GTWWAC	RSc2440	livH2	putative amino-acid transmembrane ABC transporter protein)	Gene body	Methylated
Chromosome	2679310	-	GTWWAC	RSc2470		rhs-related protein)	Gene body	Methylated
Chromosome	2679313	+	GTWWAC	RSc2470		rhs-related protein)	Gene body	Methylated
Chromosome	2807440	-	GTWWAC	RSc2602	traF	conjugal transfer TraF transmembrane protein)	Gene body	Methylated
Chromosome	2807443	+	GTWWAC	RSc2602	traF	conjugal transfer TraF transmembrane protein)	Gene body	Methylated
Chromosome	2841433	-	GTWWAC	RSc2639	grpE	HEAT shock protein 24)	Gene body	Methylated
Chromosome	2841436	+	GTWWAC	RSc2639	grpE	HEAT shock protein 24)	Gene body	Methylated
Chromosome	2843261	-	GTWWAC	RSc2643	hemH	ferrochelatase)	Gene body	Methylated
Chromosome	2843264	+	GTWWAC	RSc2643	hemH	ferrochelatase)	Gene body	Methylated
Chromosome	2847903	-	GTWWAC	RSc2647	hutU	urocanate hydratase)	Gene body	Methylated
Chromosome	2847906	+	GTWWAC	RSc2647	hutU	urocanate hydratase)	Gene body	Methylated
Chromosome	2868302	-	GTWWAC	RSc2659	tldD	TldD protein)	Gene body	Methylated
Chromosome	2868305	+	GTWWAC	RSc2659	tldD	TldD protein)	Gene body	Methylated
Chromosome	2884521	-	GTWWAC	RSc2675		putative type 4 fimbrial biogenesis PILY1- related protein signal peptide)	Gene body	Methylated
Chromosome	2884524	+	GTWWAC	RSc2675		putative type 4 fimbrial biogenesis PILY1- related protein signal peptide)	Gene body	Methylated
Chromosome	2887671	-	GTWWAC	RSc2677		putative type 4 fimbrial biogenesis pilw-related protein transmembrane)	Gene body	Methylated
Chromosome	2887674	+	GTWWAC	RSc2677		putative type 4 fimbrial biogenesis pilw-related protein transmembrane)	Gene body	Methylated
Chromosome	2889200	-	GTWWAC	RSc2680	pilE2	type 4 fimbrial biogenesis transmembrane protein)	Gene body	Methylated
Chromosome	2889203	+	GTWWAC	RSc2680	pilE2	type 4 fimbrial biogenesis transmembrane protein)	Gene body	Methylated
Chromosome	2945783	-	GTWWAC	RSc2736	phcS	transmembrane sensor histidine kinase transcription regulator protein)	Gene body	Methylated
Chromosome	2945786	+	GTWWAC	RSc2736	phcS	transmembrane sensor histidine kinase transcription regulator protein)	Gene body	Methylated
Chromosome	2956374	-	GTWWAC	RSc2745	dapB	dihydrodipicolinate reductase oxidoreductase protein)	Gene body	Methylated
Chromosome	2956377	+	GTWWAC	RSc2745	dapB	dihydrodipicolinate reductase oxidoreductase protein)	Gene body	Methylated
Chromosome	3007350	-	GTWWAC	RSc2797		putative hemagglutinin-related transmembrane protein)	Gene body	Methylated
Chromosome	3007353	+	GTWWAC	RSc2797		putative hemagglutinin-related transmembrane protein)	Gene body	Methylated
Chromosome	3039075	-	GTWWAC	RSc2825	pilB	type IV pilus assembly protein)	Gene body	Methylated
Chromosome	3039078	+	GTWWAC	RSc2825	pilB	type IV pilus assembly protein)	Gene body	Methylated
Chromosome	3088552	-	GTWWAC	RSc2866	dppF1	oligopeptide ATP-binding ABC transporter protein)	Gene body	Methylated
Chromosome	3088555	+	GTWWAC	RSc2866	dppF1	oligopeptide ATP-binding ABC transporter protein)	Gene body	Methylated
Chromosome	3093112	-	GTWWAC	RSc2870	dppA1	periplasmic dipeptide transport protein)	Gene body	Methylated
Chromosome	3093115	+	GTWWAC	RSc2870	dppA1	periplasmic dipeptide transport protein)	Gene body	Methylated
Chromosome	3147365	-	GTWWAC	RSc2920		putative hydroxamate-type ferrisiderophore receptor signal peptide protein)	Gene body	Methylated
Chromosome	3147368	+	GTWWAC	RSc2920		putative hydroxamate-type ferrisiderophore receptor signal peptide protein)	Gene body	Methylated
Chromosome	3157713	-	GTWWAC	RSc2927	petC	putative cytochrome C1 precursor transmembrane protein)	Gene body	Methylated
Chromosome	3157716	+	GTWWAC	RSc2927	petC	putative cytochrome C1 precursor transmembrane protein)	Gene body	Methylated
Chromosome	3165180	-	GTWWAC	RSc2934		hypothetical protein)	Gene body	Methylated
Chromosome	3165183	+	GTWWAC	RSc2934		hypothetical protein)	Gene body	Methylated
Chromosome	3168823	-	GTWWAC	RSc2937		putative periplasmic IRON-binding signal peptide protein)	Gene body	Methylated
Chromosome	3168826	+	GTWWAC	RSc2937		putative periplasmic IRON-binding signal peptide protein)	Gene body	Methylated
Chromosome	3172360	-	GTWWAC	RSc2939		ABC transporter ATP-binding protein)	Gene body	Methylated
Chromosome	3172363	+	GTWWAC	RSc2939		ABC transporter ATP-binding protein)	Gene body	Methylated
Chromosome	3175043	-	GTWWAC	RSc2944	hisE	phosphoribosyl-ATP pyrophosphatase)	Gene body	Methylated
Chromosome	3175046	+	GTWWAC	RSc2944	hisE	phosphoribosyl-ATP pyrophosphatase)	Gene body	Methylated
Chromosome	3177516	-	GTWWAC	RSc2948	hisH	imidazole glycerol phosphate synthase subunit HisH)	Gene body	Methylated
Chromosome	3177519	+	GTWWAC	RSc2948	hisH	imidazole glycerol phosphate synthase subunit HisH)	Gene body	Methylated
Chromosome	3206853	-	GTWWAC	RSc2974	pilN	fimbrial type-4 assembly membrane transmembrane protein)	Gene body	Methylated
Chromosome	3206856	+	GTWWAC	RSc2974	pilN	fimbrial type-4 assembly membrane transmembrane protein)	Gene body	Methylated
Chromosome	3209528	-	GTWWAC	RSc2976	mrcA	penicillin-binding 1 transmembrane protein)	Gene body	Methylated
Chromosome	3209531	+	GTWWAC	RSc2976	mrcA	penicillin-binding 1 transmembrane protein)	Gene body	Methylated
Chromosome	3224298	-	GTWWAC	RSc2990	dsbD	thiol:disulfide interchange transmembrane protein)	Gene body	Methylated
Chromosome	3224301	+	GTWWAC	RSc2990	dsbD	thiol:disulfide interchange transmembrane protein)	Gene body	Methylated
Chromosome	3248329	-	GTWWAC	RSc3027		signal peptide protein)	Gene body	Methylated
Chromosome	3248332	+	GTWWAC	RSc3027		signal peptide protein)	Gene body	Methylated
Chromosome	3329857	-	GTWWAC	RSc3092		putative signal peptide protein)	Gene body	Methylated
Chromosome	3329860	+	GTWWAC	RSc3092		putative signal peptide protein)	Gene body	Methylated
Chromosome	3357494	-	GTWWAC	RSc3118		putative transmembrane protein)	Gene body	Methylated
Chromosome	3357497	+	GTWWAC	RSc3118		putative transmembrane protein)	Gene body	Methylated
Chromosome	3357774	-	GTWWAC	RSc3118		putative transmembrane protein)	Gene body	Methylated
Chromosome	3357777	+	GTWWAC	RSc3118		putative transmembrane protein)	Gene body	Methylated
Chromosome	3404639	-	GTWWAC	RSc3152		hypothetical protein)	Gene body	Methylated
Chromosome	3404642	+	GTWWAC	RSc3152		hypothetical protein)	Gene body	Methylated
Chromosome	3405784	-	GTWWAC	RSc3153		hypothetical protein)	Gene body	Methylated
Chromosome	3405787	+	GTWWAC	RSc3153		hypothetical protein)	Gene body	Methylated
Chromosome	3408082	-	GTWWAC	RSc3154		signal peptide protein)	Gene body	Methylated
Chromosome	3408085	+	GTWWAC	RSc3154		signal peptide protein)	Gene body	Methylated
Chromosome	3408695	-	GTWWAC	RSc3155		putative antibiotic hydrolase signal peptide protein)	Gene body	Methylated
Chromosome	3408698	+	GTWWAC	RSc3155		putative antibiotic hydrolase signal peptide protein)	Gene body	Methylated
Chromosome	3409379	-	GTWWAC	RSc3155		putative antibiotic hydrolase signal peptide protein)	Gene body	Methylated
Chromosome	3409382	+	GTWWAC	RSc3155		putative antibiotic hydrolase signal peptide protein)	Gene body	Methylated
Chromosome	3409505	-	GTWWAC	RSc3155		putative antibiotic hydrolase signal peptide protein)	Gene body	Methylated
Chromosome	3409508	+	GTWWAC	RSc3155		putative antibiotic hydrolase signal peptide protein)	Gene body	Methylated
Chromosome	3416502	-	GTWWAC	RSc3160		two component sensor histidine kinase transcription regulator protein)	Gene body	Methylated
Chromosome	3416505	+	GTWWAC	RSc3160		two component sensor histidine kinase transcription regulator protein)	Gene body	Methylated
Chromosome	3426821	-	GTWWAC	RSc3167		hypothetical protein)	Gene body	Methylated
Chromosome	3426824	+	GTWWAC	RSc3167		hypothetical protein)	Gene body	Methylated
Chromosome	3434320	-	GTWWAC	RSc3175		hypothetical protein)	Gene body	Methylated
Chromosome	3434323	+	GTWWAC	RSc3175		hypothetical protein)	Gene body	Methylated
Chromosome	3435903	-	GTWWAC	RSc3178		putative ATP binding protein)	Gene body	Methylated
Chromosome	3435906	+	GTWWAC	RSc3178		putative ATP binding protein)	Gene body	Methylated
Chromosome	3454359	-	GTWWAC	RSc3188		putative hemagglutinin-related protein)	Gene body	Methylated
Chromosome	3454362	+	GTWWAC	RSc3188		putative hemagglutinin-related protein)	Gene body	Methylated
Chromosome	3467746	-	GTWWAC	RSc3205		transmembrane drug efflux protein)	Gene body	Methylated
Chromosome	3467749	+	GTWWAC	RSc3205		transmembrane drug efflux protein)	Gene body	Methylated
Chromosome	3505342	-	GTWWAC	RSc3249		putative signal peptide protein)	Gene body	Methylated
Chromosome	3505345	+	GTWWAC	RSc3249		putative signal peptide protein)	Gene body	Methylated
Chromosome	3505476	-	GTWWAC	RSc3249		putative signal peptide protein)	Gene body	Methylated
Chromosome	3505479	+	GTWWAC	RSc3249		putative signal peptide protein)	Gene body	Methylated
Chromosome	3506638	-	GTWWAC	RSc3251		hypothetical protein)	Gene body	Methylated
Chromosome	3506641	+	GTWWAC	RSc3251		hypothetical protein)	Gene body	Methylated
Chromosome	3513157	-	GTWWAC	RSc3259		hypothetical protein)	Gene body	Methylated
Chromosome	3513160	+	GTWWAC	RSc3259		hypothetical protein)	Gene body	Methylated
Chromosome	3537644	-	GTWWAC	RSc3285		putative Leu/Ile/Val-binding signal peptide protein)	Gene body	Methylated
Chromosome	3537647	+	GTWWAC	RSc3285		putative Leu/Ile/Val-binding signal peptide protein)	Gene body	Methylated
Chromosome	3575392	-	GTWWAC	RSc3314		hypothetical protein)	Gene body	Methylated
Chromosome	3575395	+	GTWWAC	RSc3314		hypothetical protein)	Gene body	Methylated
Chromosome	3593502	-	GTWWAC	RSc3330		putative signal peptide protein)	Gene body	Methylated
Chromosome	3593505	+	GTWWAC	RSc3330		putative signal peptide protein)	Gene body	Methylated
Chromosome	3595512	-	GTWWAC	RSc3332		transcription regulator protein)	Gene body	Methylated
Chromosome	3595515	+	GTWWAC	RSc3332		transcription regulator protein)	Gene body	Methylated
Chromosome	3637670	-	GTWWAC	RSc3376		putative signal peptide protein)	Gene body	Methylated
Chromosome	3637673	+	GTWWAC	RSc3376		putative signal peptide protein)	Gene body	Methylated
Chromosome	3640054	-	GTWWAC	RSc3378		hypothetical protein)	Gene body	Methylated
Chromosome	3640057	+	GTWWAC	RSc3378		hypothetical protein)	Gene body	Methylated
Chromosome	3657303	-	GTWWAC	RSc3392		response regulator transcription regulator protein)	Gene body	Methylated
Chromosome	3657306	+	GTWWAC	RSc3392		response regulator transcription regulator protein)	Gene body	Methylated
Chromosome	3678060	-	GTWWAC	RSc3401		hypothetical protein)	Gene body	Methylated
Chromosome	3678063	+	GTWWAC	RSc3401		hypothetical protein)	Gene body	Methylated
Chromosome	3699980	-	GTWWAC	RSc3427		hypothetical protein)	Gene body	Methylated
Chromosome	3699983	+	GTWWAC	RSc3427		hypothetical protein)	Gene body	Methylated
Chromosome	3708405	-	GTWWAC	RSc3437		hypothetical protein)	Gene body	Methylated
Chromosome	3708408	+	GTWWAC	RSc3437		hypothetical protein)	Gene body	Methylated
Megaplasmid	8733	-	GTWWAC	RSp0007	kgtP2	putative alpha-ketoglutarate permease transmembrane protein)	Gene body	Methylated
Megaplasmid	8736	+	GTWWAC	RSp0007	kgtP2	putative alpha-ketoglutarate permease transmembrane protein)	Gene body	Methylated
Megaplasmid	57669	-	GTWWAC	RSp0052		metabolite transporter)	Gene body	Methylated
Megaplasmid	57672	+	GTWWAC	RSp0052		metabolite transporter)	Gene body	Methylated
Megaplasmid	67716	-	GTWWAC	RSp0059		hypothetical protein)	Gene body	Methylated
Megaplasmid	67719	+	GTWWAC	RSp0059		hypothetical protein)	Gene body	Methylated
Megaplasmid	84676	-	GTWWAC	RSp0074		putative signal peptide protein)	Gene body	Methylated
Megaplasmid	84679	+	GTWWAC	RSp0074		putative signal peptide protein)	Gene body	Methylated
Megaplasmid	96794	-	GTWWAC	RSp0086		putative RHS-related protein)	Gene body	Methylated
Megaplasmid	96797	+	GTWWAC	RSp0086		putative RHS-related protein)	Gene body	Methylated
Megaplasmid	112488	-	GTWWAC	RSp0101		hypothetical protein)	Gene body	Methylated
Megaplasmid	112491	+	GTWWAC	RSp0101		hypothetical protein)	Gene body	Methylated
Megaplasmid	119906	-	GTWWAC	RSp0105		hypothetical protein)	Gene body	Methylated
Megaplasmid	119909	+	GTWWAC	RSp0105		hypothetical protein)	Gene body	Methylated
Megaplasmid	130725	-	GTWWAC	RSp0113		hypothetical protein)	Gene body	Methylated
Megaplasmid	130728	+	GTWWAC	RSp0113		hypothetical protein)	Gene body	Methylated
Megaplasmid	152022	-	GTWWAC	RSp0130		hypothetical protein)	Gene body	Methylated
Megaplasmid	152025	+	GTWWAC	RSp0130		hypothetical protein)	Gene body	Methylated
Megaplasmid	157327	-	GTWWAC	RSp0135		putative hydrolase transmembrane protein)	Gene body	Methylated
Megaplasmid	157330	+	GTWWAC	RSp0135		putative hydrolase transmembrane protein)	Gene body	Methylated
Megaplasmid	189951	-	GTWWAC	RSp0163		putative phosphopantetheinyl transferase protein)	Gene body	Methylated
Megaplasmid	189954	+	GTWWAC	RSp0163		putative phosphopantetheinyl transferase protein)	Gene body	Methylated
Megaplasmid	262118	-	GTWWAC	RSp0213		hypothetical protein)	Gene body	Methylated
Megaplasmid	262121	+	GTWWAC	RSp0213		hypothetical protein)	Gene body	Methylated
Megaplasmid	269728	+	GTWWAC	RSp0216		serine/threonine-protein kinase)	Gene body	Methylated
Megaplasmid	273289	-	GTWWAC	RSp0219		hydroxylase)	Gene body	Methylated
Megaplasmid	273292	+	GTWWAC	RSp0219		hydroxylase)	Gene body	Methylated
Megaplasmid	341766	-	GTWWAC	RSp0266		hypothetical protein)	Gene body	Methylated
Megaplasmid	341769	+	GTWWAC	RSp0266		hypothetical protein)	Gene body	Methylated
Megaplasmid	342758	-	GTWWAC	RSp0267		hypothetical protein)	Gene body	Methylated
Megaplasmid	342761	+	GTWWAC	RSp0267		hypothetical protein)	Gene body	Methylated
Megaplasmid	382740	-	GTWWAC	RSp0294		putative hemolysin-type calcium-binding protein)	Gene body	Methylated
Megaplasmid	382743	+	GTWWAC	RSp0294		putative hemolysin-type calcium-binding protein)	Gene body	Methylated
Megaplasmid	442867	-	GTWWAC	RSp0336		transcription regulator protein)	Gene body	Methylated
Megaplasmid	442870	+	GTWWAC	RSp0336		transcription regulator protein)	Gene body	Methylated
Megaplasmid	447351	-	GTWWAC	RSp0341	flgA	flagellar basal body P-ring biosynthesis protein FlgA)	Gene body	Methylated
Megaplasmid	447354	+	GTWWAC	RSp0341	flgA	flagellar basal body P-ring biosynthesis protein FlgA)	Gene body	Methylated
Megaplasmid	454890	-	GTWWAC	RSp0350	flgJ	flagellar protein flgJ)	Gene body	Methylated
Megaplasmid	454893	+	GTWWAC	RSp0350	flgJ	flagellar protein flgJ)	Gene body	Methylated
Megaplasmid	501996	-	GTWWAC	RSp0396		hypothetical protein)	Gene body	Methylated
Megaplasmid	501999	+	GTWWAC	RSp0396		hypothetical protein)	Gene body	Methylated
Megaplasmid	551111	-	GTWWAC	RSp0438		putative hydrolase protein)	Gene body	Methylated
Megaplasmid	551114	+	GTWWAC	RSp0438		putative hydrolase protein)	Gene body	Methylated
Megaplasmid	561449	-	GTWWAC	RSp0449		putative RSH-related protein)	Gene body	Methylated
Megaplasmid	561452	+	GTWWAC	RSp0449		putative RSH-related protein)	Gene body	Methylated
Megaplasmid	565494	-	GTWWAC	RSp0454		rhs-related protein)	Gene body	Methylated
Megaplasmid	565497	+	GTWWAC	RSp0454		rhs-related protein)	Gene body	Methylated
Megaplasmid	565508	-	GTWWAC	RSp0454		rhs-related protein)	Gene body	Methylated
Megaplasmid	565511	+	GTWWAC	RSp0454		rhs-related protein)	Gene body	Methylated
Megaplasmid	570635	-	GTWWAC	RSp0457		rhs-related protein)	Gene body	Methylated
Megaplasmid	570638	+	GTWWAC	RSp0457		rhs-related protein)	Gene body	Methylated
Megaplasmid	642231	-	GTWWAC	RSp0516		hypothetical protein)	Gene body	Methylated
Megaplasmid	642234	+	GTWWAC	RSp0516		hypothetical protein)	Gene body	Methylated
Megaplasmid	683672	-	GTWWAC	RSp0540		hemagglutinin-related protein)	Gene body	Methylated
Megaplasmid	683675	+	GTWWAC	RSp0540		hemagglutinin-related protein)	Gene body	Methylated
Megaplasmid	711564	-	GTWWAC	RSp0570		hypothetical protein)	Gene body	Methylated
Megaplasmid	711567	+	GTWWAC	RSp0570		hypothetical protein)	Gene body	Methylated
Megaplasmid	712820	-	GTWWAC	RSp0572		hypothetical protein)	Gene body	Methylated
Megaplasmid	712823	+	GTWWAC	RSp0572		hypothetical protein)	Gene body	Methylated
Megaplasmid	719005	-	GTWWAC	RSp0583	cbhA	exoglucanase A)	Gene body	Methylated
Megaplasmid	719008	+	GTWWAC	RSp0583	cbhA	exoglucanase A)	Gene body	Methylated
Megaplasmid	719327	-	GTWWAC	RSp0583	cbhA	exoglucanase A)	Gene body	Methylated
Megaplasmid	719330	+	GTWWAC	RSp0583	cbhA	exoglucanase A)	Gene body	Methylated
Megaplasmid	743012	-	GTWWAC	RSp0611		hypothetical protein)	Gene body	Methylated
Megaplasmid	743015	+	GTWWAC	RSp0611		hypothetical protein)	Gene body	Methylated
Megaplasmid	781364	-	GTWWAC	RSp0640		hypothetical protein)	Gene body	Methylated
Megaplasmid	781367	+	GTWWAC	RSp0640		hypothetical protein)	Gene body	Methylated
Megaplasmid	792207	-	GTWWAC	RSp0641		peptide synthetase protein)	Gene body	Methylated
Megaplasmid	792210	+	GTWWAC	RSp0641		peptide synthetase protein)	Gene body	Methylated
Megaplasmid	805037	-	GTWWAC	RSp0642		peptide synthetase protein)	Gene body	Methylated
Megaplasmid	805040	+	GTWWAC	RSp0642		peptide synthetase protein)	Gene body	Methylated
Megaplasmid	839141	-	GTWWAC	RSp0660		porin protein)	Gene body	Methylated
Megaplasmid	839144	+	GTWWAC	RSp0660		porin protein)	Gene body	Methylated
Megaplasmid	840667	-	GTWWAC	RSp0662		transcription regulator protein)	Gene body	Methylated
Megaplasmid	840670	+	GTWWAC	RSp0662		transcription regulator protein)	Gene body	Methylated
Megaplasmid	906207	-	GTWWAC	RSp0718		lipoprotein)	Gene body	Methylated
Megaplasmid	906210	+	GTWWAC	RSp0718		lipoprotein)	Gene body	Methylated
Megaplasmid	912864	-	GTWWAC	RSp0725		Predicted Fe-S oxidoreductase)	Gene body	Methylated
Megaplasmid	912867	+	GTWWAC	RSp0725		Predicted Fe-S oxidoreductase)	Gene body	Methylated
Megaplasmid	913151	-	GTWWAC	RSp0726		MFS family transporter)	Gene body	Methylated
Megaplasmid	913154	+	GTWWAC	RSp0726		MFS family transporter)	Gene body	Methylated
Megaplasmid	913367	-	GTWWAC	RSp0726		MFS family transporter)	Gene body	Methylated
Megaplasmid	913370	+	GTWWAC	RSp0726		MFS family transporter)	Gene body	Methylated
Megaplasmid	948682	-	GTWWAC	RSp0753		hypothetical protein)	Gene body	Methylated
Megaplasmid	948685	+	GTWWAC	RSp0753		hypothetical protein)	Gene body	Methylated
Megaplasmid	953740	-	GTWWAC	RSp0755		hypothetical protein)	Gene body	Methylated
Megaplasmid	953743	+	GTWWAC	RSp0755		hypothetical protein)	Gene body	Methylated
Megaplasmid	973394	-	GTWWAC	RSp0769		putative transmembrane protein)	Gene body	Methylated
Megaplasmid	973397	+	GTWWAC	RSp0769		putative transmembrane protein)	Gene body	Methylated
Megaplasmid	974940	-	GTWWAC	RSp0771		hypothetical protein)	Gene body	Methylated
Megaplasmid	974943	+	GTWWAC	RSp0771		hypothetical protein)	Gene body	Methylated
Megaplasmid	1001704	-	GTWWAC	RSp0797		transport transmembrane protein)	Gene body	Methylated
Megaplasmid	1001707	+	GTWWAC	RSp0797		transport transmembrane protein)	Gene body	Methylated
Megaplasmid	1029664	-	GTWWAC	RSp0816		transcription regulator protein)	Gene body	Methylated
Megaplasmid	1029667	+	GTWWAC	RSp0816		transcription regulator protein)	Gene body	Methylated
Megaplasmid	1044423	-	GTWWAC	RSp0827		ketoglutarate semialdehyde dehydrogenase protein)	Gene body	Methylated
Megaplasmid	1044426	+	GTWWAC	RSp0827		ketoglutarate semialdehyde dehydrogenase protein)	Gene body	Methylated
Megaplasmid	1082416	-	GTWWAC	RSp0851	prhJ	transcription regulator PRHJ transcription regulator protein)	Gene body	Methylated
Megaplasmid	1082419	+	GTWWAC	RSp0851	prhJ	transcription regulator PRHJ transcription regulator protein)	Gene body	Methylated
Megaplasmid	1090651	-	GTWWAC	RSp0863	hrcV	Hrp conserved HRCV transmembrane protein)	Gene body	Methylated
Megaplasmid	1090654	+	GTWWAC	RSp0863	hrcV	Hrp conserved HRCV transmembrane protein)	Gene body	Methylated
Megaplasmid	1134802	-	GTWWAC	RSp0898	dsbA2	thiol:disulfide interchange signal peptide protein)	Gene body	Methylated
Megaplasmid	1134805	+	GTWWAC	RSp0898	dsbA2	thiol:disulfide interchange signal peptide protein)	Gene body	Methylated
Megaplasmid	1261276	-	GTWWAC	RSp1001		signal peptide protein)	Gene body	Methylated
Megaplasmid	1261279	+	GTWWAC	RSp1001		signal peptide protein)	Gene body	Methylated
Megaplasmid	1270565	-	GTWWAC	RSp1008		glycosyl transferase transmembrane protein)	Gene body	Methylated
Megaplasmid	1270568	+	GTWWAC	RSp1008		glycosyl transferase transmembrane protein)	Gene body	Methylated
Megaplasmid	1278352	-	GTWWAC	RSp1014	epsF	EPS I polysaccharide export inner membrane transmembrane protein)	Gene body	Methylated
Megaplasmid	1278355	+	GTWWAC	RSp1014	epsF	EPS I polysaccharide export inner membrane transmembrane protein)	Gene body	Methylated
Megaplasmid	1294966	-	GTWWAC	RSp1024		Type III effector protein AWR family)	Gene body	Methylated
Megaplasmid	1294969	+	GTWWAC	RSp1024		Type III effector protein AWR family)	Gene body	Methylated
Megaplasmid	1381730	-	GTWWAC	RSp1090		hypothetical protein)	Gene body	Methylated
Megaplasmid	1381733	+	GTWWAC	RSp1090		hypothetical protein)	Gene body	Methylated
Megaplasmid	1388255	-	GTWWAC	RSp1095		activation/secretion signal peptide protein)	Gene body	Methylated
Megaplasmid	1388258	+	GTWWAC	RSp1095		activation/secretion signal peptide protein)	Gene body	Methylated
Megaplasmid	1427522	-	GTWWAC	RSp1132		hypothetical protein)	Gene body	Methylated
Megaplasmid	1427525	+	GTWWAC	RSp1132		hypothetical protein)	Gene body	Methylated
Megaplasmid	1463294	-	GTWWAC	RSp1163		hypothetical protein)	Gene body	Methylated
Megaplasmid	1463297	+	GTWWAC	RSp1163		hypothetical protein)	Gene body	Methylated
Megaplasmid	1472133	-	GTWWAC	RSp1169		hypothetical protein)	Gene body	Methylated
Megaplasmid	1472136	+	GTWWAC	RSp1169		hypothetical protein)	Gene body	Methylated
Megaplasmid	1547543	-	GTWWAC	RSp1216	tIsRso14a	ISRSO14-transposase ORFA protein)	Gene body	Methylated
Megaplasmid	1547546	+	GTWWAC	RSp1216	tIsRso14a	ISRSO14-transposase ORFA protein)	Gene body	Methylated
Megaplasmid	1641288	-	GTWWAC	RSp1290	pilW	putative type 4 fimbrial biogenesis transmembrane protein)	Gene body	Methylated
Megaplasmid	1641291	+	GTWWAC	RSp1290	pilW	putative type 4 fimbrial biogenesis transmembrane protein)	Gene body	Methylated
Megaplasmid	1665588	-	GTWWAC	RSp1312		hypothetical protein)	Gene body	Methylated
Megaplasmid	1665591	+	GTWWAC	RSp1312		hypothetical protein)	Gene body	Methylated
Megaplasmid	1674888	-	GTWWAC	RSp1324		Putative Lipase class 3	Gene body	Methylated
Megaplasmid	1674891	+	GTWWAC	RSp1324		Putative Lipase class 4	Gene body	Methylated
Megaplasmid	1695778	-	GTWWAC	RSp1343		hypothetical protein)	Gene body	Methylated
Megaplasmid	1695781	+	GTWWAC	RSp1343		hypothetical protein)	Gene body	Methylated
Megaplasmid	1705078	-	GTWWAC	RSp1355		putative lipoprotein transmembrane)	Gene body	Methylated
Megaplasmid	1705081	+	GTWWAC	RSp1355		putative lipoprotein transmembrane)	Gene body	Methylated
Megaplasmid	1710410	-	GTWWAC	RSp1360		hypothetical protein)	Gene body	Methylated
Megaplasmid	1710413	+	GTWWAC	RSp1360		hypothetical protein)	Gene body	Methylated
Megaplasmid	1751330	-	GTWWAC	RSp1390	fliA	flagellar biosynthesis sigma factor)	Gene body	Methylated
Megaplasmid	1751333	+	GTWWAC	RSp1390	fliA	flagellar biosynthesis sigma factor)	Gene body	Methylated
Megaplasmid	1766897	-	GTWWAC	RSp1404		chemotaxis protein)	Gene body	Methylated
Megaplasmid	1766900	+	GTWWAC	RSp1404		chemotaxis protein)	Gene body	Methylated
Megaplasmid	1800321	-	GTWWAC	RSp1430		hypothetical protein)	Gene body	Methylated
Megaplasmid	1800324	+	GTWWAC	RSp1430		hypothetical protein)	Gene body	Methylated
Megaplasmid	1821026	-	GTWWAC	RSp1446	cfa1	cyclopropane fatty acyl phospholipid synthase)	Gene body	Methylated
Megaplasmid	1821029	+	GTWWAC	RSp1446	cfa1	cyclopropane fatty acyl phospholipid synthase)	Gene body	Methylated
Megaplasmid	1857052	-	GTWWAC	RSp1477		signal peptide protein)	Gene body	Methylated
Megaplasmid	1857055	+	GTWWAC	RSp1477		signal peptide protein)	Gene body	Methylated
Megaplasmid	1866078	-	GTWWAC	RSp1486		hypothetical protein)	Gene body	Methylated
Megaplasmid	1866081	+	GTWWAC	RSp1486		hypothetical protein)	Gene body	Methylated
Megaplasmid	1870659	-	GTWWAC	RSp1491		putative transferase protein)	Gene body	Methylated
Megaplasmid	1870662	+	GTWWAC	RSp1491		putative transferase protein)	Gene body	Methylated
Megaplasmid	1938286	-	GTWWAC	RSp1543		hypothetical protein)	Gene body	Methylated
Megaplasmid	1938289	+	GTWWAC	RSp1543		hypothetical protein)	Gene body	Methylated
Megaplasmid	1939055	+	GTWWAC	RSp1544		hypothetical protein)	Gene body	Methylated
Megaplasmid	1939293	-	GTWWAC	RSp1545		putative hemagglutinin-related protein)	Gene body	Methylated
Megaplasmid	1939296	+	GTWWAC	RSp1545		putative hemagglutinin-related protein)	Gene body	Methylated
Megaplasmid	1989829	-	GTWWAC	RSp1585		putative RHS-related transmembrane protein)	Gene body	Methylated
Megaplasmid	1989832	+	GTWWAC	RSp1585		putative RHS-related transmembrane protein)	Gene body	Methylated
Megaplasmid	2018520	-	GTWWAC	RSp1605		hemagglutinin-like protein)	Gene body	Methylated
Megaplasmid	2018523	+	GTWWAC	RSp1605		hemagglutinin-like protein)	Gene body	Methylated
Chromosome	1390734	-	GTWWAC	intergeneRSc01302-1303			Other intergenic	Methylated
Chromosome	1390737	+	GTWWAC	intergeneRSc01302-1303			Other intergenic	Methylated
Chromosome	1390745	-	GTWWAC	intergeneRSc01302-1303			Other intergenic	Methylated
Chromosome	1390748	+	GTWWAC	intergeneRSc01302-1303			Other intergenic	Methylated
Chromosome	211187	-	GTWWAC	intergeneRSc0189-RSc0190:ncRNA?			Other intergenic	Methylated
Chromosome	211190	+	GTWWAC	intergeneRSc0189-RSc0190:ncRNA?			Other intergenic	Methylated
Chromosome	1003403	-	GTWWAC	intergeneRSc0954-955			Other intergenic	Methylated
Chromosome	1003406	+	GTWWAC	intergeneRSc0954-955			Other intergenic	Methylated
Chromosome	1645829	-	GTWWAC	intergeneRSc1539-1540			Other intergenic	Methylated
Chromosome	1645832	+	GTWWAC	intergeneRSc1539-1540			Other intergenic	Methylated
Chromosome	2021573	-	GTWWAC	intergeneRSc1841-RSc3447			Other intergenic	Methylated
Chromosome	2021576	+	GTWWAC	intergeneRSc1841-RSc3447			Other intergenic	Methylated
Chromosome	2083009	-	GTWWAC	intergeneRSc1894-1895			Other intergenic	Methylated
Chromosome	2083012	+	GTWWAC	intergeneRSc1894-1895			Other intergenic	Methylated
Chromosome	2290189	-	GTWWAC	intergeneRSc2113-2114			Other intergenic	Methylated
Chromosome	2290192	+	GTWWAC	intergeneRSc2113-2114			Other intergenic	Methylated
Chromosome	2683486	-	GTWWAC	intergeneRSc2472-2473			Other intergenic	Methylated
Chromosome	2683489	+	GTWWAC	intergeneRSc2472-2473			Other intergenic	Methylated
Megaplasmid	505523	-	GTWWAC	intergeneRSp0399			Other intergenic	Methylated
Megaplasmid	505526	+	GTWWAC	intergeneRSp0399			Other intergenic	Methylated
Megaplasmid	694922	-	GTWWAC	intergeneRSp0551-552			Other intergenic	Methylated
Megaplasmid	694925	+	GTWWAC	intergeneRSp0551-552			Other intergenic	Methylated
Megaplasmid	1028222	-	GTWWAC	intergeneRSp0814-815			Other intergenic	Methylated
Megaplasmid	1028225	+	GTWWAC	intergeneRSp0814-815			Other intergenic	Methylated
Megaplasmid	1207806	-	GTWWAC	intergeneRSp0955-956			Other intergenic	Methylated
Megaplasmid	1207809	+	GTWWAC	intergeneRSp0955-956			Other intergenic	Methylated
Megaplasmid	1605319	-	GTWWAC	intergeneRSp1268-1269			Other intergenic	Methylated
Megaplasmid	1605322	+	GTWWAC	intergeneRSp1268-1269			Other intergenic	Methylated
Megaplasmid	1695108	-	GTWWAC	intergeneRSp1342-1343			Other intergenic	Methylated
Megaplasmid	1695111	+	GTWWAC	intergeneRSp1342-1343			Other intergenic	Methylated
Chromosome	6501	-	GTWWAC	RSc0008	rpsU	30S ribosomal protein S21)	upstream	Methylated
Chromosome	6504	+	GTWWAC	RSc0008	rpsU	30S ribosomal protein S21)	upstream	Methylated
Chromosome	6680	-	GTWWAC	RSc0008	rpsU	30S ribosomal protein S20)	upstream	Methylated
Chromosome	6683	+	GTWWAC	RSc0008	rpsU	30S ribosomal protein S20)	upstream	Methylated
Chromosome	11610	-	GTWWAC	RSc0010	acrB	putative acriflavin resistance transmembrane protein)	upstream	Methylated
Chromosome	11613	+	GTWWAC	RSc0010	acrB	putative acriflavin resistance transmembrane protein)	upstream	Methylated
Chromosome	41865	-	GTWWAC	RSc0039		transmembrane sensor histidine kinase transcription regulator protein)	upstream	Methylated
Chromosome	41868	+	GTWWAC	RSc0039		transmembrane sensor histidine kinase transcription regulator protein)	upstream	Methylated
Chromosome	94117	-	GTWWAC	RSc0081		hypothetical protein)	upstream	Methylated
Chromosome	117936	-	GTWWAC	RSc0102		putative calcium binding hemolysin protein)	upstream	Methylated
Chromosome	117939	+	GTWWAC	RSc0102		putative calcium binding hemolysin protein)	upstream	Methylated
Chromosome	117950	-	GTWWAC	RSc0102		putative calcium binding hemolysin protein)	upstream	Methylated
Chromosome	117953	+	GTWWAC	RSc0102		putative calcium binding hemolysin protein)	upstream	Methylated
Chromosome	117936	-	GTWWAC	RSc0103	tISRso5	ISRSO5-transposase protein)	upstream	Methylated
Chromosome	117939	+	GTWWAC	RSc0103	tISRso5	ISRSO5-transposase protein)	upstream	Methylated
Chromosome	127847	-	GTWWAC	RSc0109	thiG	thiazole synthase)	upstream	Methylated
Chromosome	127850	+	GTWWAC	RSc0109	thiG	thiazole synthase)	upstream	Methylated
Chromosome	127861	-	GTWWAC	RSc0109	thiG	thiazole synthase)	upstream	Methylated
Chromosome	127864	+	GTWWAC	RSc0109	thiG	thiazole synthase)	upstream	Methylated
Chromosome	127847	-	GTWWAC	RSc0110	tISRso5	ISRSO5-transposase protein)	upstream	Methylated
Chromosome	127850	+	GTWWAC	RSc0110	tISRso5	ISRSO5-transposase protein)	upstream	Methylated
Chromosome	139113	-	GTWWAC	RSc0116			upstream	Methylated
Chromosome	139116	+	GTWWAC	RSc0116			upstream	Methylated
Chromosome	150721	-	GTWWAC	RSc0128		transcription regulator protein)	upstream	Methylated
Chromosome	150724	+	GTWWAC	RSc0128		transcription regulator protein)	upstream	Methylated
Chromosome	150721	-	GTWWAC	RSc0129		hypothetical protein)	upstream	Methylated
Chromosome	150724	+	GTWWAC	RSc0129		hypothetical protein)	upstream	Methylated
Chromosome	157689	-	GTWWAC	RSc0135		lipid A biosynthesis lauroyl acyltransferase)	upstream	Methylated
Chromosome	157692	+	GTWWAC	RSc0135		lipid A biosynthesis lauroyl acyltransferase)	upstream	Methylated
Chromosome	176450	-	GTWWAC	RSc0155		hypothetical protein)	upstream	Methylated
Chromosome	176453	+	GTWWAC	RSc0155		hypothetical protein)	upstream	Methylated
Chromosome	176419	-	GTWWAC	RSc0156		short chain dehydrogenase)	upstream	Methylated
Chromosome	176422	+	GTWWAC	RSc0156		short chain dehydrogenase)	upstream	Methylated
Chromosome	176450	-	GTWWAC	RSc0156		short chain dehydrogenase)	upstream	Methylated
Chromosome	176453	+	GTWWAC	RSc0156		short chain dehydrogenase)	upstream	Methylated
Chromosome	191221	-	GTWWAC	RSc0169			upstream	Methylated
Chromosome	191224	+	GTWWAC	RSc0169			upstream	Methylated
Chromosome	221937	-	GTWWAC	RSc0199			upstream	Methylated
Chromosome	221940	+	GTWWAC	RSc0199			upstream	Methylated
Chromosome	254248	-	GTWWAC	RSc0232			upstream	Methylated
Chromosome	254251	+	GTWWAC	RSc0232			upstream	Methylated
Chromosome	259577	-	GTWWAC	RSc0237			upstream	Methylated
Chromosome	259580	+	GTWWAC	RSc0237			upstream	Methylated
Chromosome	259583	-	GTWWAC	RSc0237		putative methylmalonyl-CoA mutase protein)	upstream	Methylated
Chromosome	259586	+	GTWWAC	RSc0237		putative methylmalonyl-CoA mutase protein)	upstream	Methylated
Chromosome	268552	-	GTWWAC	RSc0244	paaH1	3-hydroxybutyryl-CoA dehydrogenase)	upstream	Methylated
Chromosome	268555	+	GTWWAC	RSc0244	paaH1	3-hydroxybutyryl-CoA dehydrogenase)	upstream	Methylated
Chromosome	295700	-	GTWWAC	RSc0262		putative 2-hydroxyacid dehydrogenase oxidoreductase protein)	upstream	Methylated
Chromosome	295703	+	GTWWAC	RSc0262		putative 2-hydroxyacid dehydrogenase oxidoreductase protein)	upstream	Methylated
Chromosome	313558	-	GTWWAC	RSc0279		acyl-CoA dehydrogenase oxidoreductase protein)	upstream	Methylated
Chromosome	313561	+	GTWWAC	RSc0279		acyl-CoA dehydrogenase oxidoreductase protein)	upstream	Methylated
Chromosome	313564	-	GTWWAC	RSc0279		acyl-CoA dehydrogenase oxidoreductase protein)	upstream	Methylated
Chromosome	313567	+	GTWWAC	RSc0279		acyl-CoA dehydrogenase oxidoreductase protein)	upstream	Methylated
Chromosome	314194	-	GTWWAC	RSc0280		putative transcription regulator protein)	upstream	Methylated
Chromosome	314197	+	GTWWAC	RSc0280		putative transcription regulator protein)	upstream	Methylated
Chromosome	314194	-	GTWWAC	RSc0281		hypothetical protein)	upstream	Methylated
Chromosome	314197	+	GTWWAC	RSc0281		hypothetical protein)	upstream	Methylated
Chromosome	390060	-	GTWWAC	RSc0359		putative competence protein F-related protein)	upstream	Methylated
Chromosome	390063	+	GTWWAC	RSc0359		putative competence protein F-related protein)	upstream	Methylated
Chromosome	438621	-	GTWWAC	RSc0410		putative signal peptide protein)	upstream	Methylated
Chromosome	438624	+	GTWWAC	RSc0410		putative signal peptide protein)	upstream	Methylated
Chromosome	462993	-	GTWWAC	RSc0434		acyl carrier protein)	upstream	Methylated
Chromosome	462996	+	GTWWAC	RSc0434		acyl carrier protein)	upstream	Methylated
Chromosome	545895	-	GTWWAC	RSc0509	pepP	XAA-Pro aminopeptidase)	upstream	Methylated
Chromosome	545898	+	GTWWAC	RSc0509	pepP	XAA-Pro aminopeptidase)	upstream	Methylated
Chromosome	593300	-	GTWWAC	RSc0547			upstream	Methylated
Chromosome	593303	+	GTWWAC	RSc0547			upstream	Methylated
Chromosome	612174	-	GTWWAC	RSc0567			upstream	Methylated
Chromosome	612177	+	GTWWAC	RSc0567			upstream	Methylated
Chromosome	612174	-	GTWWAC	RSc0568			upstream	Methylated
Chromosome	612177	+	GTWWAC	RSc0568			upstream	Methylated
Chromosome	623490	-	GTWWAC	RSc0579	tISRso8a	ISRSO8-transposase orfA protein)	upstream	Methylated
Chromosome	623493	+	GTWWAC	RSc0579	tISRso8a	ISRSO8-transposase orfA protein)	upstream	Methylated
Chromosome	623490	-	GTWWAC	RSc0580		putative lipase / esterase protein)	upstream	Methylated
Chromosome	623493	+	GTWWAC	RSc0580		putative lipase / esterase protein)	upstream	Methylated
Chromosome	628822	-	GTWWAC	RSc0584		D-alanyl-D-alanine carboxypeptidase)	upstream	Methylated
Chromosome	628825	+	GTWWAC	RSc0584		D-alanyl-D-alanine carboxypeptidase)	upstream	Methylated
Chromosome	644381	-	GTWWAC	RSc0598		hypothetical protein)	upstream	Methylated
Chromosome	644384	+	GTWWAC	RSc0598		hypothetical protein)	upstream	Methylated
Chromosome	644381	-	GTWWAC	RSc0599		putative transcription regulator protein)	upstream	Methylated
Chromosome	644384	+	GTWWAC	RSc0599		putative transcription regulator protein)	upstream	Methylated
Chromosome	655714	-	GTWWAC	RSc0608			upstream	Methylated
Chromosome	683376	-	GTWWAC	RSc0637	tISRso5	ISRSO5-transposase protein)	upstream	Methylated
Chromosome	683379	+	GTWWAC	RSc0637	tISRso5	ISRSO5-transposase protein)	upstream	Methylated
Chromosome	683390	-	GTWWAC	RSc0637	tISRso5	ISRSO5-transposase protein)	upstream	Methylated
Chromosome	683393	+	GTWWAC	RSc0637	tISRso5	ISRSO5-transposase protein)	upstream	Methylated
Chromosome	688076	-	GTWWAC	RSc0641			upstream	Methylated
Chromosome	688079	+	GTWWAC	RSc0641			upstream	Methylated
Chromosome	724408	-	GTWWAC	RSc0675		hypothetical protein)	upstream	Methylated
Chromosome	724411	+	GTWWAC	RSc0675		hypothetical protein)	upstream	Methylated
Chromosome	871071	-	GTWWAC	RSc0830		hypothetical protein)	upstream	Methylated
Chromosome	871074	+	GTWWAC	RSc0830		hypothetical protein)	upstream	Methylated
Chromosome	893369	-	GTWWAC	RSc0856		hypothetical protein)	upstream	Methylated
Chromosome	893372	+	GTWWAC	RSc0856		hypothetical protein)	upstream	Methylated
Chromosome	1004702	-	GTWWAC	RSc0958		type IV secretion system tip VgrG family protein	upstream	Methylated
Chromosome	1004705	+	GTWWAC	RSc0958		type IV secretion system tip VgrG family protein	upstream	Methylated
Chromosome	1134729	-	GTWWAC	RSc1079	gudD1	glucarate dehydratase protein)	upstream	Methylated
Chromosome	1134732	+	GTWWAC	RSc1079	gudD1	glucarate dehydratase protein)	upstream	Methylated
Chromosome	1173703	-	GTWWAC	RSc1116		putative signal peptide protein)	upstream	Methylated
Chromosome	1173706	+	GTWWAC	RSc1116		putative signal peptide protein)	upstream	Methylated
Chromosome	1173703	-	GTWWAC	RSc1117		lipoprotein releasing system transmembrane)	upstream	Methylated
Chromosome	1173706	+	GTWWAC	RSc1117		lipoprotein releasing system transmembrane)	upstream	Methylated
Chromosome	1200736	-	GTWWAC	RSc1145	dapA	dihydrodipicolinate synthase)	upstream	Methylated
Chromosome	1200739	+	GTWWAC	RSc1145	dapA	dihydrodipicolinate synthase)	upstream	Methylated
Chromosome	1264652	-	GTWWAC	RSc1196		DNA-binding transcriptional regulatory transcription regulator protein)	upstream	Methylated
Chromosome	1264655	+	GTWWAC	RSc1196		DNA-binding transcriptional regulatory transcription regulator protein)	upstream	Methylated
Chromosome	1385248	-	GTWWAC	RSc1299		tRNA-dihydrouridine synthase A)	upstream	Methylated
Chromosome	1385251	+	GTWWAC	RSc1299		tRNA-dihydrouridine synthase A)	upstream	Methylated
Chromosome	1555800	-	GTWWAC	RSc1454			upstream	Methylated
Chromosome	1555803	+	GTWWAC	RSc1454			upstream	Methylated
Chromosome	1662968	-	GTWWAC	RSc1550	tISRso8a	ISRSO8-transposase orfA protein)	upstream	Methylated
Chromosome	1662971	+	GTWWAC	RSc1550	tISRso8a	ISRSO8-transposase orfA protein)	upstream	Methylated
Chromosome	1663724	-	GTWWAC	RSc1551			upstream	Methylated
Chromosome	1663727	+	GTWWAC	RSc1551			upstream	Methylated
Chromosome	1663738	-	GTWWAC	RSc1551			upstream	Methylated
Chromosome	1663741	+	GTWWAC	RSc1551			upstream	Methylated
Chromosome	1687592	-	GTWWAC	RSc1572		3-hydroxybutyrate dehydrogenase)	upstream	Methylated
Chromosome	1687595	+	GTWWAC	RSc1572		3-hydroxybutyrate dehydrogenase)	upstream	Methylated
Chromosome	1692488	-	GTWWAC	RSc1577	thrS	threonyl-tRNA synthetase)	upstream	Methylated
Chromosome	1692491	+	GTWWAC	RSc1577	thrS	threonyl-tRNA synthetase)	upstream	Methylated
Chromosome	1737874	-	GTWWAC	RSc1619	pyrD	dihydroorotate dehydrogenase 2)	upstream	Methylated
Chromosome	1737877	+	GTWWAC	RSc1619	pyrD	dihydroorotate dehydrogenase 2)	upstream	Methylated
Chromosome	1794686	-	GTWWAC	RSc1675		hypothetical protein)	upstream	Methylated
Chromosome	1794689	+	GTWWAC	RSc1675		hypothetical protein)	upstream	Methylated
Chromosome	1824216	-	GTWWAC	RSc1708			upstream	Methylated
Chromosome	1824219	+	GTWWAC	RSc1708			upstream	Methylated
Chromosome	1866053	-	GTWWAC	RSc1743			upstream	Methylated
Chromosome	1866056	+	GTWWAC	RSc1743			upstream	Methylated
Chromosome	1925308	-	GTWWAC	RSc1790		transcription regulator protein)	upstream	Methylated
Chromosome	1925311	+	GTWWAC	RSc1790		transcription regulator protein)	upstream	Methylated
Chromosome	1925314	-	GTWWAC	RSc1790		transcription regulator protein)	upstream	Methylated
Chromosome	1925317	+	GTWWAC	RSc1790		transcription regulator protein)	upstream	Methylated
Chromosome	2239627	-	GTWWAC	RSc2066		hypothetical protein)	upstream	Methylated
Chromosome	2239630	+	GTWWAC	RSc2066		hypothetical protein)	upstream	Methylated
Chromosome	2267247	-	GTWWAC	RSc2094		transcription regulator protein)	upstream	Methylated
Chromosome	2267247	-	GTWWAC	RSc2095	xdhA	putative xanthine dehydrogenase subunit A oxidoreductase protein	upstream	Methylated
Chromosome	2302347	-	GTWWAC	RSc2124		lipoprotein transmembrane)	upstream	Methylated
Chromosome	2302350	+	GTWWAC	RSc2124		lipoprotein transmembrane)	upstream	Methylated
Chromosome	2302347	-	GTWWAC	RSc2125	pepN	aminopeptidase N)	upstream	Methylated
Chromosome	2302350	+	GTWWAC	RSc2125	pepN	aminopeptidase N)	upstream	Methylated
Chromosome	2360132	+	GTWWAC	RSc2176	tISrso5	ISRSO5-transposase protein)	upstream	Methylated
Chromosome	2360146	+	GTWWAC	RSc2176	tISrso5	ISRSO5-transposase protein)	upstream	Methylated
Chromosome	2383686	-	GTWWAC	RSc2201		putative signal peptide protein)	upstream	Methylated
Chromosome	2383689	+	GTWWAC	RSc2201		putative signal peptide protein)	upstream	Methylated
Chromosome	2386986	-	GTWWAC	RSc2204		hypothetical protein)	upstream	Methylated
Chromosome	2386989	+	GTWWAC	RSc2204		hypothetical protein)	upstream	Methylated
Chromosome	2459276	-	GTWWAC	RSc2268	TISRso_a	ISRSO8-transposase orfA protein)	upstream	Methylated
Chromosome	2459279	+	GTWWAC	RSc2268	TISRso_a	ISRSO8-transposase orfA protein)	upstream	Methylated
Chromosome	2472707	-	GTWWAC	RSc2276		putative signal peptide protein)	upstream	Methylated
Chromosome	2472710	+	GTWWAC	RSc2276		putative signal peptide protein)	upstream	Methylated
Chromosome	2477403	-	GTWWAC	RSc2283		hypothetical protein)	upstream	Methylated
Chromosome	2477406	+	GTWWAC	RSc2283		hypothetical protein)	upstream	Methylated
Chromosome	2513863	-	GTWWAC	RSc2312			upstream	Methylated
Chromosome	2513866	+	GTWWAC	RSc2312			upstream	Methylated
Chromosome	2521475	-	GTWWAC	RSc2322		transcription regulator protein)	upstream	Methylated
Chromosome	2521478	+	GTWWAC	RSc2322		transcription regulator protein)	upstream	Methylated
Chromosome	2527130	-	GTWWAC	RSc2326			upstream	Methylated
Chromosome	2527133	+	GTWWAC	RSc2326			upstream	Methylated
Chromosome	2655450	-	GTWWAC	RSc2449			upstream	Methylated
Chromosome	2655453	+	GTWWAC	RSc2449			upstream	Methylated
Chromosome	2683856	-	GTWWAC	RSc2473		hypothetical protein)	upstream	Methylated
Chromosome	2683859	+	GTWWAC	RSc2473		hypothetical protein)	upstream	Methylated
Chromosome	2692944	-	GTWWAC	RSc2485			upstream	Methylated
Chromosome	2692947	+	GTWWAC	RSc2485			upstream	Methylated
Chromosome	2697793	-	GTWWAC	RSc2491		putative signal peptide protein)	upstream	Methylated
Chromosome	2697796	+	GTWWAC	RSc2491		putative signal peptide protein)	upstream	Methylated
Chromosome	2729380	-	GTWWAC	RSc2522			upstream	Methylated
Chromosome	2729383	+	GTWWAC	RSc2522			upstream	Methylated
Chromosome	2741383	-	GTWWAC	RSc2534		3-hydroxyacyl-CoA dehydrogenase type II oxidoreductase protein)	upstream	Methylated
Chromosome	2741386	+	GTWWAC	RSc2534		3-hydroxyacyl-CoA dehydrogenase type II oxidoreductase protein)	upstream	Methylated
Chromosome	2750691	-	GTWWAC	RSc2542			upstream	Methylated
Chromosome	2750694	+	GTWWAC	RSc2542			upstream	Methylated
Chromosome	2841433	-	GTWWAC	RSc2638		putative thioredoxin protein)	upstream	Methylated
Chromosome	2841436	+	GTWWAC	RSc2638		putative thioredoxin protein)	upstream	Methylated
Chromosome	2847903	-	GTWWAC	RSc2646	hutH	histidine ammonia-lyase)	upstream	Methylated
Chromosome	2847906	+	GTWWAC	RSc2646	hutH	histidine ammonia-lyase)	upstream	Methylated
Chromosome	2856885	-	GTWWAC	RSc2654		serine protease protein)	upstream	Methylated
Chromosome	2856888	+	GTWWAC	RSc2654		serine protease protein)	upstream	Methylated
Chromosome	2908886	-	GTWWAC	RSc2701			upstream	Methylated
Chromosome	2908889	+	GTWWAC	RSc2701			upstream	Methylated
Chromosome	2914381	-	GTWWAC	RSc2710			upstream	Methylated
Chromosome	2914384	+	GTWWAC	RSc2710			upstream	Methylated
Chromosome	2914720	-	GTWWAC	RSc2710			upstream	Methylated
Chromosome	2914723	+	GTWWAC	RSc2710			upstream	Methylated
Chromosome	2917732	-	GTWWAC	RSc2712	queA	S-adenosylmethionine:tRNA ribosyltransferase- isomerase)	upstream	Methylated
Chromosome	2917735	+	GTWWAC	RSc2712	queA	S-adenosylmethionine:tRNA ribosyltransferase- isomerase)	upstream	Methylated
Chromosome	2977472	-	GTWWAC	RSc2766			upstream	Methylated
Chromosome	2977475	+	GTWWAC	RSc2766			upstream	Methylated
Chromosome	2986938	-	GTWWAC	RSc2775			upstream	Methylated
Chromosome	2986941	+	GTWWAC	RSc2775			upstream	Methylated
Chromosome	3004675	-	GTWWAC	RSc2795			upstream	Methylated
Chromosome	3004678	+	GTWWAC	RSc2795			upstream	Methylated
Chromosome	3024444	-	GTWWAC	RSc2810		hypothetical protein)	upstream	Methylated
Chromosome	3024447	+	GTWWAC	RSc2810		hypothetical protein)	upstream	Methylated
Chromosome	3133321	-	GTWWAC	RSc2907			upstream	Methylated
Chromosome	3133324	+	GTWWAC	RSc2907			upstream	Methylated
Chromosome	3145217	-	GTWWAC	RSc2918			upstream	Methylated
Chromosome	3145220	+	GTWWAC	RSc2918			upstream	Methylated
Chromosome	3191616	-	GTWWAC	RSc2963		hypothetical protein)	upstream	Methylated
Chromosome	3191619	+	GTWWAC	RSc2963		hypothetical protein)	upstream	Methylated
Chromosome	3191631	-	GTWWAC	RSc2963		hypothetical protein)	upstream	Methylated
Chromosome	3191634	+	GTWWAC	RSc2963		hypothetical protein)	upstream	Methylated
Chromosome	3216868	-	GTWWAC	RSc2984		hypothetical protein)	upstream	Methylated
Chromosome	3216871	+	GTWWAC	RSc2984		hypothetical protein)	upstream	Methylated
Chromosome	3221250	-	GTWWAC	RSc2988		GTPase EngB)	upstream	Methylated
Chromosome	3221253	+	GTWWAC	RSc2988		GTPase EngB)	upstream	Methylated
Chromosome	3221328	-	GTWWAC	RSc2988		GTPase EngB)	upstream	Methylated
Chromosome	3221331	+	GTWWAC	RSc2988		GTPase EngB)	upstream	Methylated
Chromosome	3259039	-	GTWWAC	RSc3032		hypothetical protein)	upstream	Methylated
Chromosome	3259042	+	GTWWAC	RSc3032		hypothetical protein)	upstream	Methylated
Chromosome	3294471	-	GTWWAC	RSc3057	mdoD	glucan biosynthesis protein D)	upstream	Methylated
Chromosome	3294474	+	GTWWAC	RSc3057	mdoD	glucan biosynthesis protein D)	upstream	Methylated
Chromosome	3322693	-	GTWWAC	RSc3084			upstream	Methylated
Chromosome	3322696	+	GTWWAC	RSc3084			upstream	Methylated
Chromosome	3322711	-	GTWWAC	RSc3084			upstream	Methylated
Chromosome	3322714	+	GTWWAC	RSc3084			upstream	Methylated
Chromosome	3399998	-	GTWWAC	RSc3150			upstream	Methylated
Chromosome	3400001	+	GTWWAC	RSc3150			upstream	Methylated
Chromosome	3412476	-	GTWWAC	RSc3157		hypothetical protein)	upstream	Methylated
Chromosome	3412479	+	GTWWAC	RSc3157		hypothetical protein)	upstream	Methylated
Chromosome	3459176	-	GTWWAC	RSc3196			upstream	Methylated
Chromosome	3459179	+	GTWWAC	RSc3196			upstream	Methylated
Chromosome	3474341	-	GTWWAC	RSc3213		hypothetical protein)	upstream	Methylated
Chromosome	3474344	+	GTWWAC	RSc3213		hypothetical protein)	upstream	Methylated
Chromosome	3485391	-	GTWWAC	RSc3222		putative VGR-related protein)	upstream	Methylated
Chromosome	3485394	+	GTWWAC	RSc3222		putative VGR-related protein)	upstream	Methylated
Chromosome	3513157	-	GTWWAC	RSc3258		hypothetical protein)	upstream	Methylated
Chromosome	3513160	+	GTWWAC	RSc3258		hypothetical protein)	upstream	Methylated
Chromosome	3542665	-	GTWWAC	RSc3289			upstream	Methylated
Chromosome	3542668	+	GTWWAC	RSc3289			upstream	Methylated
Chromosome	3618060	-	GTWWAC	RSc3359	dbhB	histone-like DNA-binding protein HU-beta NS1	upstream	Methylated
Chromosome	3618063	+	GTWWAC	RSc3359	dbhB	histone-like DNA-binding protein HU-beta NS1	upstream	Methylated
Chromosome	3618080	-	GTWWAC	RSc3359	dbhB	histone-like DNA-binding protein HU-beta NS1	upstream	Methylated
Chromosome	3618083	+	GTWWAC	RSc3359	dbhB	histone-like DNA-binding protein HU-beta NS1	upstream	Methylated
Chromosome	3618098	-	GTWWAC	RSc3359	dbhB	histone-like DNA-binding protein HU-beta NS1	upstream	Methylated
Chromosome	3618101	+	GTWWAC	RSc3359	dbhB	histone-like DNA-binding protein HU-beta NS1	upstream	Methylated
Chromosome	3630591	-	GTWWAC	RSc3371		putative transmembrane ABC transporter protein)	upstream	Methylated
Chromosome	3630594	+	GTWWAC	RSc3371		putative transmembrane ABC transporter protein)	upstream	Methylated
Chromosome	3640563	-	GTWWAC	RSc3379		putative transmembrane protein)	upstream	Methylated
Chromosome	3640566	+	GTWWAC	RSc3379		putative transmembrane protein)	upstream	Methylated
Chromosome	3660514	-	GTWWAC	RSc3393	tISRso5	ISRSO5-transposase protein)	upstream	Methylated
Chromosome	3660517	+	GTWWAC	RSc3393	tISRso5	ISRSO5-transposase protein)	upstream	Methylated
Chromosome	3660528	-	GTWWAC	RSc3393	tISRso5	ISRSO5-transposase protein)	upstream	Methylated
Chromosome	3660531	+	GTWWAC	RSc3393	tISRso5	ISRSO5-transposase protein)	upstream	Methylated
Chromosome	1595982	-	GTWWAC	RSc3446		bacteriophage protein)	upstream	Methylated
Chromosome	1595985	+	GTWWAC	RSc3446		bacteriophage protein)	upstream	Methylated
Megaplasmid	980	-	GTWWAC	RSp0001	repA	REPA replicase protein)	upstream	Methylated
Megaplasmid	983	+	GTWWAC	RSp0001	repA	REPA replicase protein)	upstream	Methylated
Megaplasmid	987	-	GTWWAC	RSp0001	repA	REPA replicase protein)	upstream	Methylated
Megaplasmid	990	+	GTWWAC	RSp0001	repA	REPA replicase protein)	upstream	Methylated
Megaplasmid	998	-	GTWWAC	RSp0001	repA	REPA replicase protein)	upstream	Methylated
Megaplasmid	1001	+	GTWWAC	RSp0001	repA	REPA replicase protein)	upstream	Methylated
Megaplasmid	3518	-	GTWWAC	RSp0002	cspD3	cold shock-like transcription regulator protein)	upstream	Methylated
Megaplasmid	3521	+	GTWWAC	RSp0002	cspD4	cold shock-like transcription regulator protein)	upstream	Methylated
Megaplasmid	3518	-	GTWWAC	RSp0003	parA	partition protein)	upstream	Methylated
Megaplasmid	3521	+	GTWWAC	RSp0003	parA	partition protein)	upstream	Methylated
Megaplasmid	87269	-	GTWWAC	RSp0077		hypothetical protein)	upstream	Methylated
Megaplasmid	87272	+	GTWWAC	RSp0077		hypothetical protein)	upstream	Methylated
Megaplasmid	87279	-	GTWWAC	RSp0077		hypothetical protein)	upstream	Methylated
Megaplasmid	87282	+	GTWWAC	RSp0077		hypothetical protein)	upstream	Methylated
Megaplasmid	103138	-	GTWWAC	RSp0096		putative RHS-related protein)	upstream	Methylated
Megaplasmid	103141	+	GTWWAC	RSp0096		putative RHS-related protein)	upstream	Methylated
Megaplasmid	112047	-	GTWWAC	RSp0101		hypothetical protein)	upstream	Methylated
Megaplasmid	112050	+	GTWWAC	RSp0101		hypothetical protein)	upstream	Methylated
Megaplasmid	113809	-	GTWWAC	RSp0102		Transposase IS4-like)	upstream	Methylated
Megaplasmid	113812	+	GTWWAC	RSp0102		Transposase IS4-like)	upstream	Methylated
Megaplasmid	133337	-	GTWWAC	RSp0116		putative lipoprotein)	upstream	Methylated
Megaplasmid	133340	+	GTWWAC	RSp0116		putative lipoprotein)	upstream	Methylated
Megaplasmid	269728	+	GTWWAC	RSp0217	tISRso5	ISRSO5-transposase protein)	upstream	Methylated
Megaplasmid	269739	-	GTWWAC	RSp0217	tISRso5	ISRSO5-transposase protein)	upstream	Methylated
Megaplasmid	269742	+	GTWWAC	RSp0217	tISRso5	ISRSO5-transposase protein)	upstream	Methylated
Megaplasmid	293286	-	GTWWAC	RSp0234		metabolite transporter)	upstream	Methylated
Megaplasmid	293289	+	GTWWAC	RSp0234		metabolite transporter)	upstream	Methylated
Megaplasmid	565494	-	GTWWAC	RSp0453	tISRso5-	remnant of ISRSO5 transposase protein)	upstream	Methylated
Megaplasmid	565497	+	GTWWAC	RSp0453	tISRso5-	remnant of ISRSO5 transposase protein)	upstream	Methylated
Megaplasmid	574357	-	GTWWAC	RSp0458			upstream	Methylated
Megaplasmid	574360	+	GTWWAC	RSp0458			upstream	Methylated
Megaplasmid	684482	-	GTWWAC	RSp0541			upstream	Methylated
Megaplasmid	684485	+	GTWWAC	RSp0541			upstream	Methylated
Megaplasmid	687777	-	GTWWAC	RSp0547	tISRso8a	ISRSO8-transposase orfA protein)	upstream	Methylated
Megaplasmid	687780	+	GTWWAC	RSp0547	tISRso8a	ISRSO8-transposase orfA protein)	upstream	Methylated
Megaplasmid	730919	-	GTWWAC	RSp0598		putative response regulator transcription regulator protein)	upstream	Methylated
Megaplasmid	730922	+	GTWWAC	RSp0598		putative response regulator transcription regulator protein)	upstream	Methylated
Megaplasmid	892718	-	GTWWAC	RSp0704		transcription regulator protein)	upstream	Methylated
Megaplasmid	892721	+	GTWWAC	RSp0704		transcription regulator protein)	upstream	Methylated
Megaplasmid	898008	-	GTWWAC	RSp0708		signal peptide protein)	upstream	Methylated
Megaplasmid	898011	+	GTWWAC	RSp0708		signal peptide protein)	upstream	Methylated
Megaplasmid	905290	-	GTWWAC	RSp0717		hypothetical protein)	upstream	Methylated
Megaplasmid	905293	+	GTWWAC	RSp0717		hypothetical protein)	upstream	Methylated
Megaplasmid	908893	-	GTWWAC	RSp0721		hypothetical protein)	upstream	Methylated
Megaplasmid	908896	+	GTWWAC	RSp0721		hypothetical protein)	upstream	Methylated
Megaplasmid	912864	-	GTWWAC	RSp0726		MFS family transporter)	upstream	Methylated
Megaplasmid	912867	+	GTWWAC	RSp0726		MFS family transporter)	upstream	Methylated
Megaplasmid	1248486	-	GTWWAC	RSp0994	uvrA2	excinuclease ABC subunit A)	upstream	Methylated
Megaplasmid	1248489	+	GTWWAC	RSp0994	uvrA2	excinuclease ABC subunit A)	upstream	Methylated
Megaplasmid	1270565	-	GTWWAC	RSp1007		putative acetyl transferase protein)	upstream	Methylated
Megaplasmid	1270568	+	GTWWAC	RSp1007		putative acetyl transferase protein)	upstream	Methylated
Megaplasmid	1292865	-	GTWWAC	RSp1024			upstream	Methylated
Megaplasmid	1292868	+	GTWWAC	RSp1024			upstream	Methylated
Megaplasmid	1298046	-	GTWWAC	RSp1025			upstream	Methylated
Megaplasmid	1389704	-	GTWWAC	RSp1097			upstream	Methylated
Megaplasmid	1389707	+	GTWWAC	RSp1097			upstream	Methylated
Megaplasmid	1432317	-	GTWWAC	RSp1136			upstream	Methylated
Megaplasmid	1432320	+	GTWWAC	RSp1136			upstream	Methylated
Megaplasmid	1452542	-	GTWWAC	RSp1152	tISRso5	ISRSO5-transposase protein)	upstream	Methylated
Megaplasmid	1452545	+	GTWWAC	RSp1152	tISRso5	ISRSO5-transposase protein)	upstream	Methylated
Megaplasmid	1452556	-	GTWWAC	RSp1152	tISRso5	ISRSO5-transposase protein)	upstream	Methylated
Megaplasmid	1452559	+	GTWWAC	RSp1152	tISRso5	ISRSO5-transposase protein)	upstream	Methylated
Megaplasmid	1547543	-	GTWWAC	RSp1215		ankyrin repeat-containing protein)	upstream	Methylated
Megaplasmid	1547546	+	GTWWAC	RSp1215		ankyrin repeat-containing protein)	upstream	Methylated
Megaplasmid	1664918	-	GTWWAC	RSp1311			upstream	Methylated
Megaplasmid	1664921	+	GTWWAC	RSp1311			upstream	Methylated
Megaplasmid	1714375	-	GTWWAC	RSp1364			upstream	Methylated
Megaplasmid	1714378	+	GTWWAC	RSp1364			upstream	Methylated
Megaplasmid	1766897	-	GTWWAC	RSp1403	cheB	chemotaxis-specific methylesterase)	upstream	Methylated
Megaplasmid	1766900	+	GTWWAC	RSp1403	cheB	chemotaxis-specific methylesterase)	upstream	Methylated
Megaplasmid	1776250	-	GTWWAC	RSp1411	motA	flagellar motor protein MotA)	upstream	Methylated
Megaplasmid	1776253	+	GTWWAC	RSp1411	motA	flagellar motor protein MotA)	upstream	Methylated
Megaplasmid	1777931	-	GTWWAC	RSp1413			upstream	Methylated
Megaplasmid	1777934	+	GTWWAC	RSp1413			upstream	Methylated
Megaplasmid	1838916	-	GTWWAC	RSp1460		Type III effector protein)	upstream	Methylated
Megaplasmid	1838919	+	GTWWAC	RSp1460		Type III effector protein)	upstream	Methylated
Megaplasmid	1859042	-	GTWWAC	RSp1480		hypothetical protein)	upstream	Methylated
Megaplasmid	1859045	+	GTWWAC	RSp1480		hypothetical protein)	upstream	Methylated
Megaplasmid	1899917	-	GTWWAC	RSp1518		alanin-rich signal peptide protein)	upstream	Methylated
Megaplasmid	1899920	+	GTWWAC	RSp1518		alanin-rich signal peptide protein)	upstream	Methylated
Megaplasmid	1974457	-	GTWWAC	RSp1572		putative transport transmembrane protein)	upstream	Methylated
Megaplasmid	1974460	+	GTWWAC	RSp1572		putative transport transmembrane protein)	upstream	Methylated
Megaplasmid	2001854	-	GTWWAC	RSp1596			upstream	Methylated
Megaplasmid	2001857	+	GTWWAC	RSp1596			upstream	Methylated
Megaplasmid	2062924	-	GTWWAC	RSp1643			upstream	Methylated
Megaplasmid	2062927	+	GTWWAC	RSp1643			upstream	Methylated
Megaplasmid	2068769	-	GTWWAC	RSp1651		RNA polymerase sigma factor)	upstream	Methylated
Megaplasmid	2068772	+	GTWWAC	RSp1651		RNA polymerase sigma factor)	upstream	Methylated
Megaplasmid	2087335	+	GTWWAC	RSp1675	tISRso5	ISRSO5-transposase protein)	upstream	Methylated
Megaplasmid	2087346	-	GTWWAC	RSp1675	tISRso5	ISRSO5-transposase protein)	upstream	Methylated
Megaplasmid	2087349	+	GTWWAC	RSp1675	tISRso5	ISRSO5-transposase protein)	upstream	Methylated

## Sheet: Figure 3
Evolved Clone	Number of DMSs	number of DEGs (I logFC I > 1; p-value FDR <0.05)
Mar26a1	14	1390
Mar26a2	13	1424
Mar26b2	19	2368
Mar26d2	16	1387
Mar26e1	16	2174
Mar26e3	16	1371
Zeb26b1	14	332
Zeb26b5	16	239
Zeb26c2	15	92
Zeb26c3	15	335
Zeb26c4	14	25
Zeb26d1	16	353
Zeb26e1	17	515
Bean26a4	17	1952
Bean26a5	20	1940
Bean26c1	18	897
Cab36b1	14	1494
Cab36b2	18	2038
Cab36c2	13	1740
Cab36d1	18	2309
Cab36e3	12	1515
Haw25a1	14	1227
Haw35a4	12	187
Haw35b1	15	478
Haw34b4	15	503
Haw35c1	21	902
Haw35c2	14	272
Haw35d3	14	125
Haw35d5	14	269
Haw35e1	16	245
Haw35e3	14	212

## Sheet: Figure 4
Replicate	Target	Strain	Ct1	Ct2	Ct3			∆Ct			∆∆Ct			2^-∆∆Ct			log(2^-∆∆Ct)
A	RSp0338	GMI1000	30.3	31.35	31.05			0.778083	1.37916	1.85465	0	0	0	1	1	1	0	0	0
A	RSp0338	Mar26b2	32.68	32.2	32.56			3.41302	2.85406	3.21975	2.63494	1.4749	1.3651	0.160992	0.359758	0.388207	-0.793196	-0.44399	-0.410937
A	RSp0338	Bean26c1	31.52	30.95	31.43			2.56421	1.51861	2.27837	1.78612	0.139444	0.423726	0.28995	0.907869	0.745497	-0.537677	-0.0419769	-0.127554
A	RSp0338	Cab36d1	35.89		33.8			5.80301		3.75436	5.02493		1.89971	0.0307146		0.267997	-1.51266		-0.57187
A	RSc0403	GMI1000	30.91	31.73	30.1
A	RSc0403	Mar26b2	30.96	31.78	31.66
A	RSc0403	Bean26c1	30.67	31.52	31.12
A	RSc0403	Cab36d1	31.34	31.03	31.3
A	RSc0403	H2O
A	RSc0368	GMI1000	29.75	29.97	29.07
A	RSc0368	Mar26b2	29.2	28.75	29.01
A	RSc0368	Bean26c1	29.07	29.22	28.99
A	RSc0368	Cab36d1	30.06	30.6	30.31
A	RSc0368	H2O
A	RSp0272	GMI1000	27.98	28.31	28.44
A	RSp0272	Mar26b2	27.73	27.66	27.5
A	RSp0272	Bean26c1	27.23	27.68	27.46
A	RSp0272	Cab36d1	28.91	28.49	28.59
A	RSp0272	H2O
B	RSp0338	GMI1000	28.75	29.78	29.23			0.377765	1.17239	0.779134	0	0	0	1	1	1	0	0	0
B	RSp0338	Mar26b2	28.72	29.18	29.04			1.57132	1.92512	1.6671	1.19356	0.752733	0.887969	0.437224	0.593478	0.540374	-0.359296	-0.226595	-0.267305
B	RSp0338	Bean26c1		31.08	30.81				2.89531	1.95281		1.72293	1.17368		0.302934	0.443289		-0.518653	-0.353313
B	RSp0338	Cab36d1	32.72	34.99	35.78			4.24571	5.95012	6.98579	3.86795	4.77773	6.20665	0.0684907	0.0364551	0.0135398	-1.16437	-1.43824	-1.86839
B	RSc0403	GMI1000	30.49	30.34	30.27
B	RSc0403	Mar26b2	29	29.26	29.41
B	RSc0403	Bean26c1	30.87	29.75	31.02
B	RSc0403	Cab36d1	30.72	32.13	31
B	RSc0403	H2O
B	RSc0368	GMI1000	27.94	28.03	27.94
B	RSc0368	Mar26b2	27.08	27.06	27.22
B	RSc0368	Bean26c1	28.44	28.25	29.2
B	RSc0368	Cab36d1	28.21	28.43	28.65
B	RSc0368	H2O
B	RSp0272	GMI1000	26.81	27.53	27.23
B	RSp0272	Mar26b2	25.48	25.57	25.62
B	RSp0272	Bean26c1	26.18	26.64	26.53
B	RSp0272	Cab36d1	26.64	26.81	26.88
B	RSp0272	H2O
C	RSp0338	GMI1000	28.77	29.27	29.26			0.644692	0.49535	0.707534	0	0	0	1	1	1	0	0	0
C	RSp0338	Mar26b2	31.58	31.63	31.73			3.25103	2.56086	3.08712	2.60634	2.06551	2.37959	0.164215	0.238903	0.192164	-0.784588	-0.621779	-0.716327
C	RSp0338	Bean26c1	32.9	34.71	34.7			2.66452	4.07607	5.04421	2.01983	3.58072	4.33668	0.246588	0.083579	0.0494913	-0.608029	-1.0779	-1.30547
C	RSp0338	Cab36d1	36.06	33.89	35.45			7.52032	5.11679	6.51267	6.87563	4.62143	5.80514	0.0085159	0.0406265	0.0178846	-2.06977	-1.39119	-1.74752
C	RSc0403	GMI1000	29.47	30.6	30.24
C	RSc0403	Mar26b2	30.55	31.52	30.62
C	RSc0403	Bean26c1	32.05	32.69	31.32
C	RSc0403	Cab36d1	30.5	31.03	30.95
C	RSc0403	H2O
C	RSc0368	GMI1000	27.94	28.22	28.31
C	RSc0368	Mar26b2	27.82	28.81	28.54
C	RSc0368	Bean26c1	30.25	30.9
C	RSc0368	Cab36d1	28.75	28.72	28.48
C	RSc0368	H2O
C	RSp0272	GMI1000	27.02	27.59	27.19
C	RSp0272	Mar26b2	26.75	27.05	26.89
C	RSp0272	Bean26c1	28.51	28.46	28.08
C	RSp0272	Cab36d1	26.51	26.73	27.49
C	RSp0272	H2O

## Sheet: Figure 5
			EcoRI				EcoRI+Hpy166II
Rep	Target	DNA	Ct1	Ct2	Ct3	mean	Ct1	Ct2	Ct3		∆Ct mean mAG4		∆Ct			∆∆Ct			2^-∆∆Ct			log(2^-∆∆Ct)
A	RSc2612	mAG4	30.09	30.1	30.5	30.23	40	40	34.44		30.2578	5.96444	9.77	9.77	4.21	3.80556	3.80556	-1.75444	0.0715177	0.0715177	3.37396	-1.14559	-1.14559	0.52814
A	RSc2612	GMI1000	29.47	30.26	30.15	29.96	31.23	31.57	40		36.2222		1.27	1.61	10.04	-4.69444	-4.35444	4.07556	25.8922	20.4559	0.059311	1.41317	1.31082	-1.22686
B	RSc2612	mAG4	29.66	31.26	29.29	30.07	40	32.19	36.69				9.93	2.12	6.62	3.96556	-3.84444	0.655556	0.0640101	14.3646	0.634831	-1.19375	1.15729	-0.197342
B	RSc2612	GMI1000	30.69	na	33.73	32.21	34.99	31.44	32.2				2.78	-0.77	-0.01	-3.18444	-6.73444	-5.97444	9.09103	106.48	62.8763	0.958613	2.02727	1.79849
C	RSc2612	mAG4	30.12	31.57	29.73	30.4733	33.53	35.64	33.51				3.05667	5.16667	3.03667	-2.90778	-0.797778	-2.92778	7.50461	1.73842	7.60937	0.875328	0.240155	0.881349
C	RSc2612	GMI1000	28.67	29.99	29.88	29.5133	30.63	30.98	29.86				1.11667	1.46667	0.346667	-4.84778	-4.49778	-5.61778	28.7956	22.5926	49.1043	1.45933	1.35397	1.69112
		H2O
A	RSp1329	mAG4	28.94	29.46	29.8	29.3979	29.68	40	40		29.61	8.31333	0.282131	10.6021	10.6021	-8.0312	2.2888	2.2888	261.597	0.204646	0.204646	2.41763	-0.688997	-0.688997
A	RSp1329	GMI1000	29.56	28.74	29.7	29.3303	31.09	30.18	31.06		37.9233		1.75974	0.849742	1.72974	-6.55359	-7.46359	-6.58359	93.935	176.508	95.9088	1.97283	2.24676	1.98186
B	RSp1329	mAG4	30.48	30.07	30.27	30.2729	40	40	36.79				9.72713	9.72713	6.51713	1.4138	1.4138	-1.7962	0.375323	0.375323	3.47305	-0.425595	-0.425595	0.540711
B	RSp1329	GMI1000	29.72	28.97	30.16	29.6126	31.16	30.71	30.33				1.54742	1.09742	0.717422	-6.76591	-7.21591	-7.59591	108.828	148.664	193.463	2.03674	2.17221	2.2866
C	RSp1329	mAG4	28.99	29.01	29.47	29.1558	34.84	40	40				5.68417	10.8442	10.8442	-2.62916	2.53084	2.53084	6.18666	0.173038	0.173038	0.791456	-0.761859	-0.761859
C	RSp1329	GMI1000	28.29	28.78	28.83	28.6323	31.16	29.45	29.89				2.52771	0.817707	1.25771	-5.78563	-7.49563	-7.05563	55.1629	180.471	133.032	1.74165	2.25641	2.12396
		H2O
A	RSp1529	mAG4	30.58	30.32	31.95	30.9418	40	33.87	40		31.0233	8.29556	9.05818	2.92818	9.05818	0.762625	-5.36737	0.762625	0.589423	41.2801	0.589423	-0.229573	1.61574	-0.229573
A	RSp1529	GMI1000	30.27	30.68	31.51	30.8157	40	32.93	33.25		39.3189		9.1843	2.1143	2.4343	0.888743	-6.18126	-5.86126	0.540085	72.5678	58.1319	-0.267538	1.86074	1.76441
B	RSp1529	mAG4	30.87	30.31	31.99	31.0489	40	40	40				8.95114	8.95114	8.95114	0.655589	0.655589	0.655589	0.634816	0.634816	0.634816	-0.197352	-0.197352	-0.197352
B	RSp1529	GMI1000	31.83	31.89	32.2	31.9729	33.63	33.25	40				1.65708	1.27708	8.02708	-6.63848	-7.01848	-0.268479	99.628	129.65	1.20454	1.99838	2.11277	0.0808201
C	RSp1529	mAG4	32.09	29.64	31.46	31.0458	40	40	40				8.95425	8.95425	8.95425	0.65869	0.65869	0.65869	0.633453	0.633453	0.633453	-0.198286	-0.198286	-0.198286
C	RSp1529	GMI1000	30.96	29.2	30.58	30.2371	33.08	31	31.6				2.84288	0.76288	1.36288	-5.45268	-7.53268	-6.93268	43.7944	185.166	122.164	1.64142	2.26756	2.08694
		H2O
40	if there is no ct value, we arbitrarily give the "40" value for following calculation

## Sheet: Figure 6
			EcoRI				EcoRI+Hpy166II
Rep	Target	DNA	Ct1	Ct2	Ct3	mean	Ct1	Ct2	Ct3		∆Ct mean mAG4		∆Ct			∆∆Ct			2^-∆∆Ct			log(2^-∆∆Ct)
A	RSc0102	mAG4	30.97	30.35	31.07	30.795	40	35.93	40		31.2938	8.25403	9.20499	5.13499	9.20499	0.95096	-3.11904	0.95096	0.517288	8.6881	0.517288	-0.286267	0.938925	-0.286267
A	RSc0102	GMI1000	29.25	29.34	29.25	29.28	31.8	31.43	32.11		39.5478		2.52003	2.15003	2.83003	-5.734	-6.104	-5.424	53.2237	68.7838	42.9325	1.72611	1.83749	1.63279
A	RSc0102	Haw35c1	28.43	28.16	28.45	28.3464	28.11	28.5	27.86				-0.236358	0.153642	-0.486358	-8.49039	-8.10039	-8.74039	359.634	274.447	427.679	2.55586	2.43846	2.63112
A		H2O		35.62	35.28
B	RSc0102	mAG4	31.08	31.74		31.4083	40	40	40				8.59173	8.59173	8.59173	0.337706	0.337706	0.337706	0.791299	0.791299	0.791299	-0.10166	-0.10166	-0.10166
B	RSc0102	GMI1000	32.75	32.8		32.775	33.25	32.85	32.72				0.47501	0.0750095	-0.0549905	-7.77902	-8.17902	-8.30902	219.643	289.821	317.149	2.34172	2.46213	2.50126
B	RSc0102	Haw35c1	27.93		28.23	28.0796	27.61	27.54	27.67				-0.469599	-0.539599	-0.409599	-8.72363	-8.79363	-8.66363	422.74	443.757	405.519	2.62607	2.64715	2.60801
B		H2O		31.71	34.07
C	RSc0102	mAG4	31.9	31.35	31.89	31.7123	40	40	40				8.28771	8.28771	8.28771	0.0336838	0.0336838	0.0336838	0.976923	0.976923	0.976923	-0.0101398	-0.0101398	-0.0101398
C	RSc0102	GMI1000	31.48	30.78	30.45	30.9004	31.63	33.12	31.6				0.72964	2.21964	0.69964	-7.52439	-6.03439	-7.55439	184.105	65.5438	187.974	2.26507	1.81653	2.2741
C	RSc0102	Haw35c1	31.1	31.08	30.6	30.9258	31.81	29.56	30.18				0.8842	-1.3658	-0.7458	-7.36983	-9.61983	-8.99983	165.401	786.786	511.939	2.21854	2.89586	2.70922
C		H2O		35.48	36.97
A	RSc0958	mAG4	29.11	29.92	29.69	29.5733	34.8	40	40		28.6133	8.22556	5.22667	10.4267	10.4267	-2.99889	2.20111	2.20111	7.99384	0.21747	0.21747	0.902756	-0.6626	-0.6626
A	RSc0958	GMI1000	28.59	28.13	30.76	29.16	28.75	29.57	31.11		36.8389		-0.41	0.41	1.95	-8.63556	-7.81556	-6.27556	397.705	225.277	77.4694	2.59956	2.35272	1.88913
A	RSc0958	Cab36b2	29.81	29.75	30.27	29.9433	30.79	32.16	31.17				0.846667	2.21667	1.22667	-7.37889	-6.00889	-6.99889	166.444	64.3955	127.901	2.22127	1.80886	2.10688
A		H2O
B	RSc0958	mAG4	27.54	27.72	26.77	27.3433	35	33.49	32.54				7.65667	6.14667	5.19667	-0.568889	-2.07889	-3.02889	1.48338	4.22482	8.16181	0.171253	0.625808	0.911786
B	RSc0958	GMI1000	31.02	30.13		30.575	32.52	30.44	33.83				1.945	-0.135	3.255	-6.28056	-8.36056	-4.97056	77.7384	328.684	31.3535	1.89064	2.51678	1.49629
B	RSc0958	Cab36b2	27.98	28.21	28.42	28.2033	27.95	28.62	28.74				-0.253333	0.416667	0.536667	-8.47889	-7.80889	-7.68889	356.779	224.238	206.341	2.5524	2.35071	2.31459
B		H2O
C	RSc0958	mAG4	29.04	28.53	29.2	28.9233	40	35.72	40				11.0767	6.79667	11.0767	2.85111	-1.42889	2.85111	0.138589	2.69239	0.138589	-0.85827	0.430138	-0.85827
C	RSc0958	GMI1000	28.67	28.52	29.62	28.9367	29.03	29.08	30.47				0.0933333	0.143333	1.53333	-8.13222	-8.08222	-6.69222	280.571	271.014	103.409	2.44804	2.43299	2.01456
C	RSc0958	Cab36b2	31	30.87	31.31	31.06	30.91	31.29	31.97				-0.15	0.23	0.91	-8.37556	-7.99556	-7.31556	332.119	255.213	159.295	2.52129	2.4069	2.2022
C		H2O		40
A	RSp0629	mAG4	30.99	31.75	32.53	31.7504	40	40	40		31.6489	8.35111	8.24956	8.24956	8.24956	-0.101554	-0.101554	-0.101554	1.07293	1.07293	1.07293	0.0305708	0.0305708	0.0305708
A	RSp0629	GMI1000	31.09	30.74	30.91	30.913	34.69	34.08	32.89		40		3.777	3.167	1.977	-4.57411	-5.18411	-6.37411	23.8202	36.3558	82.9468	1.37695	1.56057	1.9188
A	RSp0629	Cab36b2	31.83	31.98	31.34	31.7155	31.22	30.66	30.96				-0.495485	-1.05549	-0.755485	-8.8466	-9.4066	-9.1066	460.353	678.684	551.263	2.66309	2.83167	2.74136
A		H2O	31.33
B	RSp0629	mAG4	31.5	31.6	31.61	31.57	40	40	40				8.43004	8.43004	8.43004	0.078928	0.078928	0.078928	0.946761	0.946761	0.946761	-0.0237597	-0.0237597	-0.0237597
B	RSp0629	GMI1000	32.34	33.87	32.89	33.0273	32.53	32.95	32.04				-0.497297	-0.0772967	-0.987297	-8.84841	-8.42841	-9.33841	460.931	344.511	647.353	2.66364	2.5372	2.81114
B	RSp0629	Cab36b2	30.47	30.27	30.13	30.2897	28.76	28.98	28.46				-1.52968	-1.30968	-1.82968	-9.88079	-9.66079	-10.1808	942.788	809.445	1160.71	2.97441	2.90819	3.06472
B		H2O
C	RSp0629	mAG4	31.91	31.68	31.27	31.6189	40	40	40				8.38111	8.38111	8.38111	0.0299989	0.0299989	0.0299989	0.979421	0.979421	0.979421	-0.00903057	-0.00903057	-0.00903057
C	RSp0629	GMI1000	30.8	31.89	30.98	31.2197	31.76	31.27	31.78				0.540289	0.0502887	0.560289	-7.81082	-8.30082	-7.79082	224.539	315.353	221.448	2.35129	2.4988	2.34527
C	RSp0629	Cab36b2	33.57	32.96	33.66	33.3952	40	40	40				6.60479	6.60479	6.60479	-1.74632	-1.74632	-1.74632	3.35503	3.35503	3.35503	0.525696	0.525696	0.525696
C		H2O	40
A	RSp1152	mAG4	29.01	29.29	29.09	29.1298	33.81	34.91	35.09		29.47	5.43556	4.68024	5.78024	5.96024	-0.755318	0.344682	0.524682	1.688	0.787481	0.695112	0.227373	-0.10376	-0.157945
A	RSp1152	GMI1000	27.97	27.97	27.71	27.8831	30.77	31.05	30.08		34.9056		2.88694	3.16694	2.19694	-2.54862	-2.26862	-3.23862	5.85074	4.81862	9.4389	0.767211	0.682922	0.974921
A	RSp1152	Haw35c1	26.51	25.91	26.32	26.2455	26.95	27.15	27.31				0.704531	0.904531	1.06453	-4.73102	-4.53102	-4.37102	26.5571	23.1193	20.6923	1.42418	1.36397	1.31581
A		H2O	40	32.2	31.47
B	RSp1152	mAG4	29.71	29.77	29.72	29.7333	35.51	33.71	34.94				5.77668	3.97668	5.20668	0.341123	-1.45888	-0.228877	0.789427	2.74894	1.17192	-0.102688	0.439166	0.0688989
B	RSp1152	GMI1000	30.74	30.66	30.62	30.6733	31.43	31.55	31.14				0.756707	0.876707	0.466707	-4.67885	-4.55885	-4.96885	25.6138	23.5695	31.3164	1.40847	1.37235	1.49577
B	RSp1152	Haw35c1	25.59	25.93	25.85	25.7896	26.52	25.89	26.15				0.730409	0.100409	0.360409	-4.70515	-5.33515	-5.07515	26.085	40.3682	33.711	1.41639	1.60604	1.52777
B		H2O	40	30.45	31.03
C	RSp1152	mAG4	29.55	29.18	29.91	29.5452	35.94	35.94	34.3				6.39484	6.39484	4.75484	0.959281	0.959281	-0.680719	0.514313	0.514313	1.60294	-0.288772	-0.288772	0.204917
C	RSp1152	GMI1000	29.11	28.6	29.1	28.9357	29.57	29.56	29.87				0.634317	0.624317	0.934317	-4.80124	-4.81124	-4.50124	27.8815	28.0755	22.6469	1.44532	1.44833	1.35501
C	RSp1152	Haw35c1	28.22	28.1	27.92	28.0797	28.7	28.51	28.66				0.620271	0.430271	0.580271	-4.81528	-5.00528	-4.85528	28.1543	32.1174	28.9459	1.44955	1.50674	1.46159
C		H2O		30.5	31.17
A	RSp1643	mAG4	30.91	32.02	31.2	31.3732	40	40	40		31.6967	8.30333	8.62684	8.62684	8.62684	0.323503	0.323503	0.323503	0.799127	0.799127	0.799127	-0.0973842	-0.0973842	-0.0973842
A	RSp1643	GMI1000	30.53	30.33	30.92	30.5924	31.14	30.78	31.71		40		0.547646	0.187646	1.11765	-7.75569	-8.11569	-7.18569	216.12	277.374	145.582	2.33469	2.44307	2.16311
A	RSp1643	Haw35b4	32.14	32.71	32.99	32.6114	40	34.3	33.53				7.38859	1.68859	0.91859	-0.914743	-6.61474	-7.38474	1.88523	98.0023	167.12	0.275365	1.99124	2.22303
A		H2O		32.43	37.41
B	RSp1643	mAG4	31.48	32.17	32.2	31.9483	40	40	40				8.05174	8.05174	8.05174	-0.251594	-0.251594	-0.251594	1.19052	1.19052	1.19052	0.0757373	0.0757373	0.0757373
B	RSp1643	GMI1000	33.58	33.49	36.15	34.3849	33.12	32.34	32.54				-1.26492	-2.04492	-1.84492	-9.56826	-10.3483	-10.1483	759.158	1303.57	1134.83	2.88033	3.11514	3.05493
B	RSp1643	Haw35b4	34.49	33.19	32.86	33.506	33.19	33.46	33.95				-0.316007	-0.0460065	0.443993	-8.61934	-8.34934	-7.85934	393.26	326.138	232.219	2.59468	2.5134	2.3659
B		H2O			32.27
C	RSp1643	mAG4	31.53	32.54	31.22	31.7584	40	40	40				8.24163	8.24163	8.24163	-0.0616986	-0.0616986	-0.0616986	1.04369	1.04369	1.04369	0.0185731	0.0185731	0.0185731
C	RSp1643	GMI1000	31.61	32.02	31.18	31.6015	30.14	30.45	30.32				-1.46147	-1.15147	-1.28147	-9.76481	-9.45481	-9.58481	869.96	701.746	767.916	2.9395	2.84618	2.88531
C	RSp1643	Haw35b4	37.42	34.79	37.87	36.6678	40	40	34.28				3.33223	3.33223	-2.38777	-4.9711	-4.9711	-10.6911	31.3654	31.3654	1653.27	1.49645	1.49645	3.21834
C		H2O		35.92	35.59
A	RSp0338	mAG4	28.09	28.05	26.54	27.56	34.46	40	40		28.1944	8.88444	6.9	12.44	12.44	-1.98444	3.55556	3.55556	3.9571	0.0850494	0.0850494	0.597377	-1.07033	-1.07033
A	RSp0338	GMI1000	28.53	29.12	28.43	28.6933	33.74	40	32.62		37.0789		5.04667	11.3067	3.92667	-3.83778	2.42222	-4.95778	14.2984	0.186569	31.0771	1.15529	-0.729162	1.49244
A	RSp0338	Mar26b2	29.45	30.23	29.55	29.7433	26.17	26.7	26.8				-3.57333	-3.04333	-2.94333	-12.4578	-11.9278	-11.8278	5625.55	3896	3635.1	3.75016	3.59062	3.56052
A	RSp0338	Bean26c1	29.01	29.14	29.47	29.2067	27.53	27.81	28.43				-1.67667	-1.39667	-0.776667	-10.5611	-10.2811	-9.66111	1510.81	1244.29	809.626	3.17921	3.09492	2.90828
A	RSp0338	Cab36d1	29.45	29.54	29.14	29.3767	26.86	27.74	27.88				-2.51667	-1.63667	-1.49667	-11.4011	-10.5211	-10.3811	2704.43	1469.5	1333.6	3.43208	3.16717	3.12503
A		H2O
B	RSp0338	mAG4	28.12	28.45	28.82	28.4633	33.05	40	40				4.58667	11.5367	11.5367	-4.29778	2.65222	2.65222	19.668	0.159075	0.159075	1.29376	-0.798398	-0.798398
B	RSp0338	GMI1000	28.67	28.8	29.02	28.83	40	33.85	33.49				11.17	5.02	4.66	2.28556	-3.86444	-4.22444	0.205106	14.5651	18.6932	-0.688021	1.16331	1.27168
B	RSp0338	Mar26b2	25.99	26.19	26.62	26.2667	26.6	27.1	27.49				0.333333	0.833333	1.22333	-8.55111	-8.05111	-7.66111	375.095	265.232	202.406	2.57414	2.42363	2.30622
B	RSp0338	Bean26c1	29.92	29.69	30.04	29.8833	28.25	29.19	30.13				-1.63333	-0.693333	0.246667	-10.5178	-9.57778	-8.63778	1466.11	764.185	398.318	3.16617	2.8832	2.60023
B	RSp0338	Cab36d1	29.07	29.12	29.29	29.16	26.96	28.34	28.21				-2.2	-0.82	-0.95	-11.0844	-9.70444	-9.83444	2171.45	834.313	912.983	3.33675	2.92133	2.96046
B		H2O			40	40
C	RSp0338	mAG4	28.2	28.44	29.04	28.56	40	33.03	33.17				11.44	4.47	4.61	2.55556	-4.41444	-4.27444	0.170099	21.3246	19.3525	-0.769299	1.32888	1.28674
C	RSp0338	GMI1000	27.73	27.82	26.67	27.4067	33.19	33.98	40				5.78333	6.57333	12.5933	-3.10111	-2.31111	3.70889	8.58079	4.96265	0.0764739	0.933527	0.695714	-1.11649
C	RSp0338	Mar26b2	28.58	28.89	28.73	28.7333	26.33	27.49	29.28				-2.40333	-1.24333	0.546667	-11.2878	-10.1278	-8.33778	2500.11	1118.83	323.535	3.39796	3.04876	2.50992
C	RSp0338	Bean26c1	28.05	28.15	27.98	28.06	27.61	29.27	33.66				-0.45	1.21	5.6	-9.33444	-7.67444	-3.28444	645.577	204.286	9.74353	2.80995	2.31024	0.988716
C	RSp0338	Cab36d1	28.25	28.82	27.95	28.34	26.73	27.2	32.01				-1.61	-1.14	3.67	-10.4944	-10.0244	-5.21444	1442.59	1041.5	37.1282	3.15914	3.01766	1.5697
C		H2O
40	if there is no ct value, we arbitrarily give the "40" value for following calculation

## Sheet: Figure 7
		EcoRI				EcoRI + Hpy166II
Rep	DNA	Ct1	Ct2	Ct3	Mean	Ct1	Ct2	Ct3		∆Ct mean mAG4		∆Ct			∆∆Ct			2^-∆∆Ct			log(2^-∆∆Ct)
A	H2O
A	mAG4	25.75	25.72	26.22	25.8967	33.1	32.52	32.51		25.6556	6.25889	7.20333	6.62333	6.61333	0.944444	0.364444	0.354444	0.51963	0.776768	0.782171	-0.284306	-0.109709	-0.106698
A	GMI1000	29.43	29.59	29.23	29.4167	34.27	40	40		31.9144		4.85333	10.5833	10.5833	-1.40556	4.32444	4.32444	2.6492	0.0499129	0.0499129	0.423114	-1.30179	-1.30179
A	Mar1b1	25.83	25.69	25.84	25.7867	31.52	32.87	34.1				5.73333	7.08333	8.31333	-0.525556	0.824444	2.05444	1.43949	0.5647	0.240741	0.158208	-0.248183	-0.618449
A	Mar1b2	26.27	26.66	26.67	26.5333	32.07	32.33	31.71				5.53667	5.79667	5.17667	-0.722222	-0.462222	-1.08222	1.64972	1.37766	2.11729	0.217411	0.139143	0.325781
A	Mar2b1	27.79	28.17	27.45	27.8033	30.1	29.78	28.32				2.29667	1.97667	0.516667	-3.96222	-4.28222	-5.74222	15.5865	19.4571	53.528	1.19275	1.28908	1.72858
A	Mar2b2	28.49	28.73	26.82	28.0133	33.72	32.74	32.02				5.70667	4.72667	4.00667	-0.552222	-1.53222	-2.25222	1.46634	2.89231	4.76416	0.166235	0.461245	0.677986
A	Mar3b1	26.26	26.51	25.53	26.1	32.05	31.32	30.75				5.95	5.22	4.65	-0.308889	-1.03889	-1.60889	1.23875	2.05464	3.05017	0.0929848	0.312737	0.484324
A	Mar3b2	27.71	28.31	26.58	27.5333	29.91	30	29				2.37667	2.46667	1.46667	-3.88222	-3.79222	-4.79222	14.7457	13.8539	27.7078	1.16867	1.14157	1.4426
A	Mar4b1	28.72	28.8	27.13	28.2167	28.77	29.03	27.66				0.553333	0.813333	-0.556667	-5.70556	-5.44556	-6.81556	52.1847	43.5788	112.638	1.71754	1.63928	2.05169
A	Mar4b2	26.63	26.43	25.7	26.2533	31.07	31.05	29.6				4.81667	4.79667	3.34667	-1.44222	-1.46222	-2.91222	2.71739	2.75532	7.52777	0.434152	0.440173	0.876666
A	Mar5b1	27.51	27.8	26.86	27.39	29.26	29.62	28.74				1.87	2.23	1.35	-4.38889	-4.02889	-4.90889	20.9502	16.3236	30.0416	1.32119	1.21282	1.47772
A	Mar5b2	28.07	27.81	26.06	27.3133	34.32	33.59	31.29				7.00667	6.27667	3.97667	0.747778	0.0177778	-2.28222	0.59552	0.987753	4.86427	-0.225104	-0.00535164	0.687017
A	Mar10b1	29.28	29.43	27.31	28.6733	30.33	30.91	29.06				1.65667	2.23667	0.386667	-4.60222	-4.02222	-5.87222	24.2888	16.2484	58.5754	1.38541	1.21081	1.76772
A	Mar10b2	28.63	28.69	26.8	28.04	29.16	30.46	28.5				1.12	2.42	0.46	-5.13889	-3.83889	-5.79889	35.2338	14.3094	55.6723	1.54696	1.15562	1.74564
A	Mar14b1	28.18	28.66	27.61	28.15	29.98	29.65	28.55				1.83	1.5	0.4	-4.42889	-4.75889	-5.85889	21.5391	27.075	58.0365	1.33323	1.43257	1.7637
A	Mar14b2	28.18	28.71	27.74	28.21	29.2	28.98	28.09				0.99	0.77	-0.12	-5.26889	-5.48889	-6.37889	38.5561	44.9076	83.2218	1.58609	1.65232	1.92024
A	Mar18b1	28.12	28.44	27.49	28.0167	29.24	29.11	28.49				1.22333	1.09333	0.473333	-5.03556	-5.16556	-5.78556	32.7984	35.8911	55.1602	1.51585	1.55499	1.74163
A	Mar18b2	27.89	27.81	25.65	27.1167	28.87	29.1	27.82				1.75333	1.98333	0.703333	-4.50556	-4.27556	-5.55556	22.7147	19.3674	47.0315	1.35631	1.28707	1.67239
A	Mar22b1	27.72	28.08	27.02	27.6067	28.86	29.03	28.14				1.25333	1.42333	0.533333	-5.00556	-4.83556	-5.72556	32.1235	28.5527	52.9132	1.50682	1.45565	1.72356
A	Mar22b2	28.74	28.11	27.1	27.9833	28.96	28.78	27.94				0.976667	0.796667	-0.0433333	-5.28222	-5.46222	-6.30222	38.9141	44.0852	78.9147	1.59011	1.64429	1.89716
B	H2O	36.42
B	mAG4	24.45	24.66	24.68	24.5967	29.28	29.97	29.71				4.68333	5.37333	5.11333	-1.57556	-0.885556	-1.14556	2.9805	1.84748	2.21231	0.474289	0.266579	0.344847
B	GMI1000	29.9	30.78	30.86	30.5133	40	40	35.24				9.48667	9.48667	4.72667	3.22778	3.22778	-1.53222	0.106744	0.106744	2.89231	-0.971658	-0.971658	0.461245
B	Mar1b1	25.47	25.71	25.88	25.6867	32.1	32.26	32.42				6.41333	6.57333	6.73333	0.154444	0.314444	0.474444	0.898478	0.804161	0.719744	-0.0464924	-0.0946572	-0.142822
B	Mar1b2	27.09	27.45	27.6	27.38	32.43	31.6	31.95				5.05	4.22	4.57	-1.20889	-2.03889	-1.68889	2.3116	4.10929	3.22408	0.363912	0.613767	0.508406
B	Mar2b1	27.82	27.84	26.2	27.2867	31.78	31.77	31.55				4.49333	4.48333	4.26333	-1.76556	-1.77556	-1.99556	3.40005	3.4237	3.9877	0.531485	0.534495	0.600722
B	Mar2b2	27.54	27.57	26.81	27.3067	32.18	33.6	31.29				4.87333	6.29333	3.98333	-1.38556	0.0344444	-2.27556	2.61273	0.976408	4.84184	0.417094	-0.0103688	0.68501
B	Mar3b1	29.26	28.71	27.12	28.3633	32.73	34.01	31.85				4.36667	5.64667	3.48667	-1.89222	-0.612222	-2.77222	3.71207	1.52861	6.83159	0.569616	0.184297	0.834522
B	Mar3b2	27.79	27.7	25.84	27.11	30.59	30.44	30.08				3.48	3.33	2.97	-2.77889	-2.92889	-3.28889	6.86324	7.61524	9.77359	0.836529	0.881683	0.990054
B	Mar4b1	28.75	28.93	27.01	28.23	30.69	31.59	29.69				2.46	3.36	1.46	-3.79889	-2.89889	-4.79889	13.9181	7.45852	27.8362	1.14358	0.872653	1.44461
B	Mar4b2	28.69	28.73	26.26	27.8933	33.19	40	30.72				5.29667	12.1067	2.82667	-0.962222	5.84778	-3.43222	1.94831	0.0173637	10.7945	0.289658	-1.76036	1.0332
B	Mar5b1	28.77	28.82	28.14	28.5767	30.51	32.21	29.99				1.93333	3.63333	1.41333	-4.32556	-2.62556	-4.84556	20.0504	6.17122	28.7513	1.30212	0.790371	1.45866
B	Mar5b2	28.61	28.9	27.26	28.2567	32.76	34.75	32.06				4.50333	6.49333	3.80333	-1.75556	0.234444	-2.45556	3.37656	0.850012	5.48524	0.528475	-0.0705748	0.739196
B	Mar10b1	28.52	28.64	27.59	28.25	29.79	31.04	29.85				1.54	2.79	1.6	-4.71889	-3.46889	-4.65889	26.3346	11.0723	25.2619	1.42053	1.04424	1.40247
B	Mar10b2	27.87	28.25	27.18	27.7667	29.7	30.71	28.89				1.93333	2.94333	1.12333	-4.32556	-3.31556	-5.13556	20.0504	9.95593	35.1525	1.30212	0.998082	1.54596
B	Mar14b1	28.42	28.55	26.6	27.8567	29.86	30.06	28.89				2.00333	2.20333	1.03333	-4.25556	-4.05556	-5.22556	19.1007	16.6281	37.4153	1.28105	1.22084	1.57305
B	Mar14b2	29	29.03	27.69	28.5733	30.73	30.82	29.52				2.15667	2.24667	0.946667	-4.10222	-4.01222	-5.31222	17.1748	16.1361	39.7318	1.23489	1.2078	1.59914
B	Mar18b1	28.31	28.44	27.24	27.9967	31.29	30.46	29.11				3.29333	2.46333	1.11333	-2.96556	-3.79556	-5.14556	7.81126	13.886	35.397	0.892721	1.14258	1.54897
B	Mar18b2	28.99	28.98	27.89	28.62	31.69	31.73	29.76				3.07	3.11	1.14	-3.18889	-3.14889	-5.11889	9.11908	8.86972	34.7487	0.959951	0.94791	1.54094
B	Mar22b1	29.34	29.5	27.56	28.8	34.95	32.63	30.84				6.15	3.83	2.04	-0.108889	-2.42889	-4.21889	1.0784	5.38479	18.6214	0.0327788	0.731168	1.27001
B	Mar22b2	29.19	29.42	28.07	28.8933	31.46	32.45	30				2.56667	3.55667	1.10667	-3.69222	-2.70222	-5.15222	12.9262	6.50804	35.561	1.11147	0.81345	1.55097
C	H2O
C	mAG4	26.5	26.44	26.48	26.4733	34.9	32.52	32.72				8.42667	6.04667	6.24667	2.16778	-0.212222	-0.0122222	0.222553	1.15847	1.00851	-0.652566	0.0638853	0.00367926
C	GMI1000	27.96	27.48	27.64	27.6933	33.8	35.88	35.05				6.10667	8.18667	7.35667	-0.152222	1.92778	1.09778	1.11128	0.262834	0.467236	0.0458235	-0.580319	-0.330464
C	Mar1b1	29.02	28.74	28.53	28.7633	34.09	35.64	33.13				5.32667	6.87667	4.36667	-0.932222	0.617778	-1.89222	1.90821	0.651674	3.71207	0.280627	-0.18597	0.569616
C	Mar1b2	25.07	25.12	25.08	25.09	31.26	30.66	31.03				6.17	5.57	5.94	-0.0888889	-0.688889	-0.318889	1.06355	1.61204	1.24737	0.0267582	0.207376	0.0959951
C	Mar2b1	28.59	28.5	40	32.3633	28.81	26.77	27.74				-3.55333	-5.59333	-4.62333	-9.81222	-11.8522	-10.8822	899.028	3697.21	1887.45	2.95377	3.56787	3.27588
C	Mar2b2	28.12	28.35	26.24	27.57	32.03	32.27	30.52				4.46	4.7	2.95	-1.79889	-1.55889	-3.30889	3.47952	2.94627	9.91003	0.54152	0.469272	0.996075
C	Mar3b1	29.33	28.12	27.97	28.4733	34.04	37.04	33.14				5.56667	8.56667	4.66667	-0.692222	2.30778	-1.59222	1.61577	0.201971	3.01513	0.20838	-0.69471	0.479307
C	Mar3b2	28.04	28.53	26.65	27.74	30.01	30.17	29.49				2.27	2.43	1.75	-3.98889	-3.82889	-4.50889	15.8772	14.2105	22.7673	1.20078	1.15261	1.35731
C	Mar4b1	26.64	26.82	24.68	26.0467	29.17	29.89	28.42				3.12333	3.84333	2.37333	-3.13556	-2.41556	-3.88556	8.78813	5.33525	14.7798	0.943896	0.727155	1.16967
C	Mar4b2	28.32	28.69	26.42	27.81	32.86	33.23	31.59				5.05	5.42	3.78	-1.20889	-0.838889	-2.47889	2.3116	1.78867	5.57468	0.363912	0.252531	0.74622
C	Mar5b1	28.83	29.08	26.99	28.3	29.72	30.06	29.31				1.42	1.76	1.01	-4.83889	-4.49889	-5.24889	28.6188	22.61	38.0253	1.45665	1.3543	1.58007
C	Mar5b2	28.31	28.75	26.65	27.9033	31.76	32.07	30.84				3.85667	4.16667	2.93667	-2.40222	-2.09222	-3.32222	5.28617	4.26404	10.002	0.723141	0.629822	1.00009
C	Mar10b1	28.52	28.59	27.79	28.3	30.73	31.06	29.42				2.43	2.76	1.12	-3.82889	-3.49889	-5.13889	14.2105	11.305	35.2338	1.15261	1.05327	1.54696
C	Mar10b2	29.06	28.95	27.75	28.5867	31.9	30.82	29.71				3.31333	2.23333	1.12333	-2.94556	-4.02556	-5.13556	7.70372	16.2859	35.1525	0.886701	1.21181	1.54596
C	Mar14b1	29.67	30.46	28.66	29.5967	30.7	31.64	30.18				1.10333	2.04333	0.583333	-5.15556	-4.21556	-5.67556	35.6432	18.5784	51.1108	1.55198	1.26901	1.70851
C	Mar14b2	28.9	29.07	27.83	28.6	30.63	31.33	29.87				2.03	2.73	1.27	-4.22889	-3.52889	-4.98889	18.7509	11.5425	31.7545	1.27302	1.0623	1.50181
C	Mar18b1	28	28.67	27.75	28.14	30.1	29.56	29.11				1.96	1.42	0.97	-4.29889	-4.83889	-5.28889	19.6831	28.6188	39.0944	1.29409	1.45665	1.59211
C	Mar18b2	29.09	28.9	27.71	28.5667	30.2	30.27	29.16				1.63333	1.70333	0.593333	-4.62556	-4.55556	-5.66556	24.6849	23.5158	50.7577	1.39243	1.37136	1.7055
C	Mar22b1	28.72	28.81	27.56	28.3633	29.96	30.8	29.11				1.59667	2.43667	0.746667	-4.66222	-3.82222	-5.51222	25.3203	14.145	45.6399	1.40347	1.1506	1.65934
C	Mar22b2	29.62	29.78	28.26	29.22
40	if there is no ct value, we arbitrarily give the "40" value for following calculation

## Sheet: Figure 8
			EcoRI				EcoRI + Hpy166II						∆Ct			∆∆Ct			2^-∆∆Ct			log(2^-∆∆Ct)
Lineage	Strain	Serial Passages Experiment (SPE)	Ct1	Ct2	Ct3	Mean	Ct1	Ct2	Ct3		∆Ct mean mAG4
0	mAG4_A	0	28.2	27.51	27.77	27.8267	40	40	40		27.66	7.48333	12.1733	12.1733	12.1733	4.69	4.69	4.69	0.0387409	0.0387409	0.0387409	-1.41183	-1.41183	-1.41183
0	mAG4_B	0	29.18	29.33	29.12	29.21	40	40	37.82		35.1433		10.79	10.79	8.61	3.30667	3.30667	1.12667	0.101063	0.101063	0.457973	-0.995406	-0.995406	-0.33916
0	mAG4_C	0	27.15	27.05	27.66	27.2867	30.16	30.83	31.61				2.87333	3.54333	4.32333	-4.61	-3.94	-3.16	24.4201	15.3482	8.9383	1.38775	1.18606	0.951255
0	mAG4_D	0	24.43	24.22	24.23	24.2933	31.34	29.69	31.51				7.04667	5.39667	7.21667	-0.436667	-2.08667	-0.266667	1.35347	4.24766	1.20303	0.13145	0.628149	0.0802747
0	mAG4_E	0	30.3	28.94	29.81	29.6833	34.05	34.89	35.25				4.36667	5.20667	5.56667	-3.11667	-2.27667	-1.91667	8.67381	4.84557	3.7755	0.93821	0.685345	0.576974
A	Mar26b2	1	27.61	26.49	26.59	26.8967	27.89	29.24	29.84				0.993333	2.34333	2.94333	-6.49	-5.14	-4.54	89.8845	35.261	23.2636	1.95368	1.54729	1.36668
A	Mar26b2	2	25.06	24.54	24.75	24.7833	25.24	25.81	26.09				0.456667	1.02667	1.30667	-7.02667	-6.45667	-6.17667	130.388	87.8315	72.3372	2.11524	1.94365	1.85936
A	Mar26b2	3	30.62	29.32	29.54	29.8267	30.23	29.88	30.12				0.403333	0.0533333	0.293333	-7.08	-7.43	-7.19	135.298	172.446	146.018	2.13129	2.23665	2.16441
A	Mar26b2	4	25.72	24.73	24.5	24.9833	24.9	24.93	25.56				-0.0833333	-0.0533333	0.576667	-7.56667	-7.53667	-6.90667	189.58	185.679	119.981	2.27779	2.26876	2.07911
A	Mar26b2	5	25.64	25.58	25.25	25.49	25.74	26.31	26.32				0.25	0.82	0.83	-7.23333	-6.66333	-6.65333	150.47	101.359	100.659	2.17745	2.00586	2.00285
A	Mar26b2	6	26.31	25.92	25.48	25.9033	25.53	26.19	26.23				-0.373333	0.286667	0.326667	-7.85667	-7.19667	-7.15667	231.789	146.694	142.683	2.36509	2.16641	2.15437
A	Mar26b2	7	24.6	23.71	23.68	23.9967	23.63	24.61	23.96				-0.366667	0.613333	-0.0366667	-7.85	-6.87	-7.52	230.72	116.97	183.546	2.36309	2.06808	2.26375
A	Mar26b2	8	25.21	24.55	23.74	24.5	24.5	24.98	25.16				0	0.48	0.66	-7.48333	-7.00333	-6.82333	178.94	128.296	113.247	2.25271	2.10821	2.05403
A	Mar26b2	9	25.87	25.77	25.7	25.78	25.55	26.17	26.23				-0.23	0.39	0.45	-7.71333	-7.09333	-7.03333	209.867	136.555	130.992	2.32194	2.13531	2.11724
A	Mar26b2	10	28.92	28.63	28.18	28.5767	28.45	28.85	29.04				-0.126667	0.273333	0.463333	-7.61	-7.21	-7.02	195.361	148.056	129.787	2.29084	2.17043	2.11323
B	Mar26b2	1	27.11	27.12	27.53	27.2533	27.63	27.53	27.77				0.376667	0.276667	0.516667	-7.10667	-7.20667	-6.96667	137.822	147.714	125.076	2.13932	2.16942	2.09718
B	Mar26b2	2	27.34	27.47	27.45	27.42	26.94	26.88	26.83				-0.48	-0.54	-0.59	-7.96333	-8.02333	-8.07333	249.576	260.174	269.349	2.3972	2.41526	2.43032
B	Mar26b2	3	26.83	27.11	26.79	26.91	26.65	26.7	26.56				-0.26	-0.21	-0.35	-7.74333	-7.69333	-7.83333	214.277	206.978	228.07	2.33098	2.31592	2.35807
B	Mar26b2	4	26.72	26.7	26.68	26.7	26.47	26.61	26.27				-0.23	-0.09	-0.43	-7.71333	-7.57333	-7.91333	209.867	190.459	241.074	2.32194	2.2798	2.38215
B	Mar26b2	5	26.1	26.9	26.43	26.4767	25.71	25.57	25.43				-0.766667	-0.906667	-1.04667	-8.25	-8.39	-8.53	304.437	335.461	369.646	2.4835	2.52564	2.56779
B	Mar26b2	6	28.74	28.7	28.44	28.6267	28.74	28.71	28.34				0.113333	0.0833333	-0.286667	-7.37	-7.4	-7.77	165.421	168.897	218.275	2.21859	2.22762	2.339
B	Mar26b2	7	28.08	28.25	28.07	28.1333	27.99	27.53	28.01				-0.143333	-0.603333	-0.123333	-7.62667	-8.08667	-7.60667	197.631	271.85	194.91	2.29586	2.43433	2.28983
B	Mar26b2	8	26.58	26.66	26.09	26.4433	26.43	26.04	25.92				-0.0133333	-0.403333	-0.523333	-7.49667	-7.88667	-8.00667	180.602	236.659	257.186	2.25672	2.37412	2.41025
B	Mar26b2	9	26.7	27.13	26.5	26.7767	26.87	26.82	26.66				0.0933333	0.0433333	-0.116667	-7.39	-7.44	-7.6	167.73	173.645	194.012	2.22461	2.23966	2.28783
B	Mar26b2	10	27.57	27.54	27.62	27.5767	27.62	27.73	27.29				0.0433333	0.153333	-0.286667	-7.44	-7.33	-7.77	173.645	160.898	218.275	2.23966	2.20655	2.339
C	Mar26b2	1	27.23	27.29	27.03	27.1833	27.5	40	27.78				0.316667	12.8167	0.596667	-7.16667	5.33333	-6.88667	143.675	0.0248031	118.33	2.15738	-1.60549	2.07309
C	Mar26b2	2	28.79	28.26	27.82	28.29	27.26	27.42	27.28				-1.03	-0.87	-1.01	-8.51333	-8.35333	-8.49333	365.4	327.042	360.37	2.56277	2.5146	2.55675
C	Mar26b2	3	27.26	27.19	26.96	27.1367	26.6	26.73	26.22				-0.536667	-0.406667	-0.916667	-8.02	-7.89	-8.4	259.574	237.207	337.794	2.41426	2.37513	2.52865
C	Mar26b2	4	27.18	27.03	26.94	27.05	25.74	26.42	26.66				-1.31	-0.63	-0.39	-8.79333	-8.11333	-7.87333	443.667	276.922	234.482	2.64706	2.44236	2.37011
C	Mar26b2	5	27.32	27.27	27.3	27.2967	26.21	27.11	26.82				-1.08667	-0.186667	-0.476667	-8.57	-7.67	-7.96	380.038	203.657	249	2.57983	2.3089	2.3962
C	Mar26b2	6	26.93	27.13	26.79	26.95	26.59	27.2	26.91				-0.36	0.25	-0.04	-7.84333	-7.23333	-7.52333	229.656	150.47	183.971	2.36108	2.17745	2.26475
C	Mar26b2	7	26.73	27.17	26.61	26.8367	26.46	26.6	26.67				-0.376667	-0.236667	-0.166667	-7.86	-7.72	-7.65	232.325	210.839	200.854	2.3661	2.32395	2.30288
C	Mar26b2	8	26.65	26.69	26.7	26.68	26.33	26.87	26.65				-0.35	0.19	-0.03	-7.83333	-7.29333	-7.51333	228.07	156.86	182.7	2.35807	2.19551	2.26174
C	Mar26b2	9	25.46	26.11	25.72	25.7633	25.34	26.31	26.47				-0.423333	0.546667	0.706667	-7.90667	-6.93667	-6.77667	239.963	122.502	109.643	2.38014	2.08814	2.03998
C	Mar26b2	10	26.95	26.71	26.55	26.7367	26.08	26.58	26.55				-0.656667	-0.156667	-0.186667	-8.14	-7.64	-7.67	282.088	199.466	203.657	2.45038	2.29987	2.3089
D	Mar26b2	1	26.29	26.19	26.2	26.2267	27.57	27.68	27.47				1.34333	1.45333	1.24333	-6.14	-6.03	-6.24	70.5219	65.3448	75.5835	1.84832	1.81521	1.87843
D	Mar26b2	2	25.68	25.15	25.32	25.3833	25.18	25.18	24.87				-0.203333	-0.203333	-0.513333	-7.68667	-7.68667	-7.99667	206.024	206.024	255.409	2.31392	2.31392	2.40724
D	Mar26b2	3	25.7	25.52	25.64	25.62	25.66	25.76	25.32				0.04	0.14	-0.3	-7.44333	-7.34333	-7.78333	174.047	162.392	220.301	2.24067	2.21056	2.34302
D	Mar26b2	4	25.88	26.21	26.19	26.0933	25.84	25.97	25.83				-0.253333	-0.123333	-0.263333	-7.73667	-7.60667	-7.74667	213.289	194.91	214.773	2.32897	2.28983	2.33198
D	Mar26b2	5	25.73	25.85	25.9	25.8267	25.91	25.68	26.24				0.0833333	-0.146667	0.413333	-7.4	-7.63	-7.07	168.897	198.088	134.364	2.22762	2.29686	2.12828
D	Mar26b2	6	25.9	25.98	25.83	25.9033	25.61	25.75	25.62				-0.293333	-0.153333	-0.283333	-7.77667	-7.63667	-7.76667	219.286	199.006	217.771	2.34101	2.29887	2.338
D	Mar26b2	7	25.52	25.45	25.58	25.5167	25.67	25.49	25.29				0.153333	-0.0266667	-0.226667	-7.33	-7.51	-7.71	160.898	182.278	209.383	2.20655	2.26074	2.32094
D	Mar26b2	8	26.2	26.33	26.15	26.2267	26.78	26.75	26.57				0.553333	0.523333	0.343333	-6.93	-6.96	-7.14	121.938	124.5	141.044	2.08614	2.09517	2.14935
D	Mar26b2	9	26.04	26.15	26.07	26.0867	25.86	26.02	25.98				-0.226667	-0.0666667	-0.106667	-7.71	-7.55	-7.59	209.383	187.403	192.672	2.32094	2.27278	2.28482
D	Mar26b2	10	25.97	26.28	26.08	26.11	26.54	26.7	26.27				0.43	0.59	0.16	-7.05333	-6.89333	-7.32333	132.82	118.878	160.156	2.12326	2.0751	2.20454
40	if there is no ct value, we arbitrarily give the "40" value for following calculation

## Sheet: Figure 9
Inoculum	Mix	clone	replicate	n. colony quarter 1	n. colony quarter 2	sector	dilution	Volume	CFU/ml		Ratio Input			Volume automatic spiral plater (µl)
Inoculum	D	Mar26b2 mutant		30	22	4	10000	9	0.000577778		1.07692			1
Inoculum	C	GMI1000 mutant		35	32	4	10000	9	0.000744444		1.24074			2.58
Inoculum	B	Mar26b2		29	26	4	10000	9	0.000611111		1.03774			5.07
Inoculum	D	Mar26b2		27	29	4	10000	9	0.000622222					9
Inoculum	C	GMI1000		31	23	4	10000	9	0.0006					15.21
Inoculum	B	GMI1000		24	29	4	10000	9	0.000588889					25
SPE	Mix	clone	replicate	n. colony quarter 1	n. colony quarter 2	sector	dilution	Volume	CFU/ml		Ratio Output	CI	mean CI	50
SPE1	D	Mar26b2 mutant	1	23	13	3	10000000	5.07	7.10059e-07		1.38889	1.28968
SPE1	D	Mar26b2 mutant	2	28	34	5	10000000	15.21	4.07627e-07		1.06452	0.988479
SPE1	D	Mar26b2 mutant	3	27	19	2	1000000	2.58	1.78295e-05		1.15217	1.06988
SPE1	D	Mar26b2 mutant	4	17	15	6	10000000	25	1.28e-07		1.34375	1.24777
SPE1	D	Mar26b2 mutant	5	17	23	4	1000000	9	4.44444e-06		1.6	1.48571
SPE1	D	Mar26b2 mutant	6	24	26	5	10000000	15.21	3.28731e-07		1.78	1.65286
SPE1	D	Mar26b2 mutant	7	45	33	1	10000	1	0.0078		1.41026	1.30952	1.29199
SPE1	C	GMI1000 mutant	1	33	29	2	1000000	2.58	2.4031e-05		1.29167	1.04104
SPE1	C	GMI1000 mutant	2	17	20	4	10000000	9	4.11111e-07		1.08824	0.877085
SPE1	C	GMI1000 mutant	3	23	41	6	10000000	25	2.56e-07		1.04918	0.845608
SPE1	C	GMI1000 mutant	4	20	31	2	1000000	2.58	1.97674e-05		1.04082	0.838867
SPE1	C	GMI1000 mutant	5	19	20	2	1000000	2.58	1.51163e-05		1	0.80597
SPE1	C	GMI1000 mutant	6	25	16	1	1000000	1	4.1e-05		1.025	0.826119
SPE1	C	GMI1000 mutant	7	19	22	3	10000000	5.07	8.08679e-07		0.803922	0.647937	0.840376
SPE1	B	Mar26b2	1	20	17	6	100000000	25	1.48e-08		1.85	1.78273
SPE1	B	Mar26b2	2	62		full	10000000	50	1.24e-07		1.44186	1.38943
SPE1	B	Mar26b2	3	36		full	100000000	50	7.2e-09		2.76923	2.66853
SPE1	B	Mar26b2	4	47	53	2	100000	2.58	0.000387597		2.17391	2.09486
SPE1	B	Mar26b2	5	38	42	2	100000	2.58	0.000310078		8.27417	7.97329
SPE1	B	Mar26b2	6	30	31	4	10000000	9	6.77778e-07		3.58824	3.45775
SPE1	B	Mar26b2	7	29	43	5	10000000	15.21	4.73373e-07		3	2.89091	3.17964
SPE1	D	Mar26b2	1	22	28	3	10000000	5.07	9.86193e-07
SPE1	D	Mar26b2	2	26	40	5	10000000	15.21	4.33925e-07
SPE1	D	Mar26b2	3	27	26	2	1000000	2.58	2.05426e-05
SPE1	D	Mar26b2	4	24	19	6	10000000	25	1.72e-07
SPE1	D	Mar26b2	5	29	35	4	1000000	9	7.11111e-06
SPE1	D	Mar26b2	6	47	42	5	10000000	15.21	5.85141e-07
SPE1	D	Mar26b2	7	69	41	1	10000	1	0.011
SPE1	C	GMI1000	1	31	17	2	1000000	2.58	1.86047e-05
SPE1	C	GMI1000	2	20	14	4	10000000	9	3.77778e-07
SPE1	C	GMI1000	3	22	39	6	10000000	25	2.44e-07
SPE1	C	GMI1000	4	23	26	2	1000000	2.58	1.89922e-05
SPE1	C	GMI1000	5	19	20	2	1000000	2.58	1.51163e-05
SPE1	C	GMI1000	6	18	22	1	1000000	1	4e-05
SPE1	C	GMI1000	7	27	24	3	10000000	5.07	1.00592e-06
SPE1	B	GMI1000	1	6	14	6	100000000	25	8e-09
SPE1	B	GMI1000	2	43		full	10000000	50	8.6e-08
SPE1	B	GMI1000	3	13		full	100000000	50	2.6e-09
SPE1	B	GMI1000	4	22	24	2	100000	2.58	0.000178295
SPE1	B	GMI1000	5	12	7	3	100000	5.07	3.74753e-05
SPE1	B	GMI1000	6	6	11	4	10000000	9	1.88889e-07
SPE1	B	GMI1000	7	16	8	5	10000000	15.21	1.57791e-07
SPE2	D	Mar26b2 mutant	1	59	20	1	10000000	1	7.9e-06		1.32911	1.23418
SPE2	D	Mar26b2 mutant	2	38	27	2	10000000	2.58	2.51938e-06		3.77077	3.50143
SPE2	D	Mar26b2 mutant	3	26	18	1	1000000	1	4.4e-05		1.47727	1.37175
SPE2	D	Mar26b2 mutant	4	26	26	2	10000000	2.58	2.0155e-06		1.5	1.39286
SPE2	D	Mar26b2 mutant	5	41	35	2	1000000	2.58	2.94574e-05		1.77632	1.64944
SPE2	D	Mar26b2 mutant	6	21	18	3	10000000	5.07	7.69231e-07		1.69231	1.57143
SPE2	D	Mar26b2 mutant	7	22	17	3	10000	5.07	0.000769231		2.02564	1.88095	1.80029
SPE2	C	GMI1000 mutant	1	19	21	2	1000000	2.58	1.55039e-05		0.8	0.644776
SPE2	C	GMI1000 mutant	2	25	16	1	10000000	1	4.1e-06		0.953488	0.768483
SPE2	C	GMI1000 mutant	3	29	35	3	10000000	5.07	1.26233e-06		0.941176	0.75856
SPE2	C	GMI1000 mutant	4	33	27	1	1000000	1	6e-05		0.923077	0.743972
SPE2	C	GMI1000 mutant	5	24	21	4	1000000	9	5e-06		0.75	0.604478
SPE2	C	GMI1000 mutant	6	23	18	2	1000000	2.58	1.58915e-05		0.621212	0.500678
SPE2	C	GMI1000 mutant	7	23	31	2	10000000	2.58	2.09302e-06		1.08	0.870448	0.698771
SPE2	B	Mar26b2	1	35	32	1	100000000	1	6.7e-07		18.8438	18.1585
SPE2	B	Mar26b2	2	31	23	4	10000000	9	6e-07		2.34783	2.26245
SPE2	B	Mar26b2	3	25	23	4	100000000	9	5.33333e-08		3.6036	3.47256
SPE2	B	Mar26b2	4	25	39	1	100000	1	0.00064		12.2553	11.8097
SPE2	B	Mar26b2	5	51	41	3	100000	5.07	0.00018146		6.53254	6.295
SPE2	B	Mar26b2	6	29	20	2	10000000	2.58	1.89922e-06		23.7403	22.877
SPE2	B	Mar26b2	7	50	49	1	10000000	1	9.9e-06		17.3079	16.6786	11.6505
SPE2	D	Mar26b2	1	70	35	1	10000000	1	1.05e-05
SPE2	D	Mar26b2	2	46	49	1	10000000	1	9.5e-06
SPE2	D	Mar26b2	3	41	24	1	1000000	1	6.5e-05
SPE2	D	Mar26b2	4	40	38	2	10000000	2.58	3.02326e-06
SPE2	D	Mar26b2	5	70	65	2	1000000	2.58	5.23256e-05
SPE2	D	Mar26b2	6	30	36	3	10000000	5.07	1.30178e-06
SPE2	D	Mar26b2	7	42	37	3	10000	5.07	0.00155819
SPE2	C	GMI1000	1	21	29	2	1000000	2.58	1.93798e-05
SPE2	C	GMI1000	2	27	16	1	10000000	1	4.3e-06
SPE2	C	GMI1000	3	28	40	3	10000000	5.07	1.34122e-06
SPE2	C	GMI1000	4	31	34	1	1000000	1	6.5e-05
SPE2	C	GMI1000	5	28	32	4	1000000	9	6.66667e-06
SPE2	C	GMI1000	6	32	34	2	1000000	2.58	2.55814e-05
SPE2	C	GMI1000	7	26	24	2	10000000	2.58	1.93798e-06
SPE2	B	GMI1000	1	21	11	4	100000000	9	3.55556e-08
SPE2	B	GMI1000	2	10	13	4	10000000	9	2.55556e-07
SPE2	B	GMI1000	3	19	18	6	100000000	25	1.48e-08
SPE2	B	GMI1000	4	33	14	4	100000	9	5.22222e-05
SPE2	B	GMI1000	5	14	11	4	100000	9	2.77778e-05
SPE2	B	GMI1000	6	10	10	6	10000000	25	8e-08
SPE2	B	GMI1000	7	12	17	3	10000000	5.07	5.71992e-07
SPE3	D	Mar26b2 mutant	1	15	19	2	10000000	2.58	1.31783e-06		2.05882	1.91176
SPE3	D	Mar26b2 mutant	2	14	17	2	10000000	2.58	1.20155e-06		1.54839	1.43779
SPE3	D	Mar26b2 mutant	3	19	23	4	1000000	9	4.66667e-06		1.83333	1.70238
SPE3	D	Mar26b2 mutant	4	21	17	3	10000000	5.07	7.49507e-07		1.89474	1.7594
SPE3	D	Mar26b2 mutant	5	21	34	1	1000000	1	5.5e-05		2.6	2.41429
SPE3	D	Mar26b2 mutant	6	16	25	5	10000000	15.21	2.6956e-07		1.87805	1.7439
SPE3	D	Mar26b2 mutant	7	12	13	6	10000	25	0.0001		3.68	3.41714	2.05524
SPE3	C	GMI1000 mutant	1	14	10	5	1000000	15.21	1.57791e-06		0.645508	0.52026
SPE3	C	GMI1000 mutant	2	19	22	2	10000000	2.58	1.58915e-06		0.407474	0.328412
SPE3	C	GMI1000 mutant	3	18	13	2	10000000	2.58	1.20155e-06		1.10714	0.892324
SPE3	C	GMI1000 mutant	4	18	26	2	1000000	2.58	1.70543e-05		0.88	0.709254
SPE3	C	GMI1000 mutant	5	43		full	1000000	50	8.6e-07		0.671875	0.541511
SPE3	C	GMI1000 mutant	6	21	15	2	1000000	2.58	1.39535e-05		0.610169	0.491778
SPE3	C	GMI1000 mutant	7										0.58059
SPE3	B	Mar26b2	1	19	17	1	100000000	1	3.6e-07		36.504	35.1766
SPE3	B	Mar26b2	2	75	66	1	10000000	1	1.41e-05		9.32769	8.9885
SPE3	B	Mar26b2	3	23	12	1	100000000	1	3.5e-07		25.35	24.4282
SPE3	B	Mar26b2	4	35	22	1	100000	1	0.00057		32.11	30.9424
SPE3	B	Mar26b2	5	39	33	1	100000	1	0.00072		34.1053	32.8651
SPE3	B	Mar26b2	6	18	15	3	10000000	5.07	6.50888e-07		65.0888	62.7219
SPE3	B	Mar26b2	7	71	96	1	10000000	1	1.67e-05		5.96429	5.7474	28.6957
SPE3	D	Mar26b2	1	34	36	2	10000000	2.58	2.71318e-06
SPE3	D	Mar26b2	2	18	30	2	10000000	2.58	1.86047e-06
SPE3	D	Mar26b2	3	41	36	4	1000000	9	8.55556e-06
SPE3	D	Mar26b2	4	41	31	3	10000000	5.07	1.42012e-06
SPE3	D	Mar26b2	5	52	91	1	1000000	1	0.000143
SPE3	D	Mar26b2	6	43	34	5	10000000	15.21	5.06246e-07
SPE3	D	Mar26b2	7	41	51	6	10000	25	0.000368
SPE3	C	GMI1000	1	13	9	4	1000000	9	2.44444e-06
SPE3	C	GMI1000	2	19	20	1	10000000	1	3.9e-06
SPE3	C	GMI1000	3	15	13	2	10000000	2.58	1.08527e-06
SPE3	C	GMI1000	4	18	32	2	1000000	2.58	1.93798e-05
SPE3	C	GMI1000	5	64		full	1000000	50	1.28e-06
SPE3	C	GMI1000	6	33	26	2	1000000	2.58	2.28682e-05
SPE3	C	GMI1000	7
SPE3	B	GMI1000	1	2	3	3	100000000	5.07	9.86193e-09
SPE3	B	GMI1000	2	16	23	2	10000000	2.58	1.51163e-06
SPE3	B	GMI1000	3	10	11	5	100000000	15.21	1.38067e-08
SPE3	B	GMI1000	4	3	6	3	100000	5.07	1.77515e-05
SPE3	B	GMI1000	5	7	12	4	100000	9	2.11111e-05
SPE3	B	GMI1000	6	5		full	10000000	50	1e-08
SPE3	B	GMI1000	7	15	13	1	10000000	1	2.8e-06
SPE4	D	Mar26b2 mutant	1	15	28	5	10000000	15.21	2.82709e-07		1.88372	1.74917
SPE4	D	Mar26b2 mutant	2	15	10	6	10000000	25	1e-07		4.2	3.9
SPE4	D	Mar26b2 mutant	3	13	9	2	1000000	2.58	8.52713e-06		2.24368	2.08342
SPE4	D	Mar26b2 mutant	4	10	5	2	10000000	2.58	5.81395e-07		3.8	3.52857
SPE4	D	Mar26b2 mutant	5	15	14	3	1000000	5.07	5.71992e-06		3.37931	3.13793
SPE4	D	Mar26b2 mutant	6	8	12	4	10000000	9	2.22222e-07		2.04142	1.8956
SPE4	D	Mar26b2 mutant	7	10	12	5	10000	15.21	0.000144642		2.81818	2.61688	2.70165
SPE4	C	GMI1000 mutant	1	24	17	4	1000000	9	4.55556e-06		1.36667	1.10149
SPE4	C	GMI1000 mutant	2	15	9	3	10000000	5.07	4.73373e-07		0.666667	0.537313
SPE4	C	GMI1000 mutant	3	26	36	4	10000000	9	6.88889e-07		3.26316	2.63001
SPE4	C	GMI1000 mutant	4	55	57	6	1000000	25	4.48e-06		1.10891	0.893749
SPE4	C	GMI1000 mutant	5	15	14	6	1000000	25	1.16e-06		0.878788	0.708277
SPE4	C	GMI1000 mutant	6	16	20	2	1000000	2.58	1.39535e-05		1	0.80597
SPE4	C	GMI1000 mutant	7	11	20	5	10000000	15.21	2.03813e-07				1.1128
SPE4	B	Mar26b2	1	13	9	1	100000000	1	2.2e-07		275	265
SPE4	B	Mar26b2	2	17	15	2	10000000	2.58	1.24031e-06		103.359	99.6007
SPE4	B	Mar26b2	3	17	8	3	100000000	5.07	4.93097e-08		20.5457	19.7986
SPE4	B	Mar26b2	4	16	23	3	100000	5.07	7.69231e-05		48.0769	46.3287
SPE4	B	Mar26b2	5	10	9	4	100000	9	2.11111e-05		26.3889	25.4293
SPE4	B	Mar26b2	6	10	13	3	10000000	5.07	4.53649e-07		113.412	109.288
SPE4	B	Mar26b2	7	23	26	3	10000000	5.07	9.66469e-07		60.4043	58.2078	89.0933
SPE4	D	Mar26b2	1	41	40	5	10000000	15.21	5.32544e-07
SPE4	D	Mar26b2	2	41	64	6	10000000	25	4.2e-07
SPE4	D	Mar26b2	3	56	41	3	1000000	5.07	1.91321e-05
SPE4	D	Mar26b2	4	25	32	2	10000000	2.58	2.2093e-06
SPE4	D	Mar26b2	5	46	52	3	1000000	5.07	1.93294e-05
SPE4	D	Mar26b2	6	29	40	5	10000000	15.21	4.53649e-07
SPE4	D	Mar26b2	7	27	35	5	10000	15.21	0.000407627
SPE4	C	GMI1000	1	16	14	4	1000000	9	3.33333e-06
SPE4	C	GMI1000	2	13	23	3	10000000	5.07	7.10059e-07
SPE4	C	GMI1000	3	9	10	4	10000000	9	2.11111e-07
SPE4	C	GMI1000	4	51	50	6	1000000	25	4.04e-06
SPE4	C	GMI1000	5	18	15	6	1000000	25	1.32e-06
SPE4	C	GMI1000	6	16	20	2	1000000	2.58	1.39535e-05
SPE4	C	GMI1000	7	24	34	5	10000000	15.21	3.81328e-07
SPE4	B	GMI1000	1	1	1	6	100000000	25	8e-10
SPE4	B	GMI1000	2	1	2	6	10000000	25	1.2e-08
SPE4	B	GMI1000	3	4	2	6	100000000	25	2.4e-09
SPE4	B	GMI1000	4	1	3	6	100000	25	1.6e-06
SPE4	B	GMI1000	5	2		6	100000	25	8e-07
SPE4	B	GMI1000	6	1		6	10000000	25	4e-09
SPE4	B	GMI1000	7	8		full	10000000	50	1.6e-08

## Sheet: Figure S1A,B
Experimental host	Experimental host (short name)	Experimentally evolved clone	no. of DMSs at the GTWWAC motif
Tomato var. Marmande	Mar	Mar26a1	14
Tomato var. Marmande	Mar	Mar26a2	13
Tomato var. Marmande	Mar	Mar26b2	19
Tomato var. Marmande	Mar	Mar26d2	16
Tomato var. Marmande	Mar	Mar26e1	16
Tomato var. Marmande	Mar	Mar26e3	16
Eggplant var. Zebrina	Zeb	Zeb26b1	14
Eggplant var. Zebrina	Zeb	Zeb26b5	16
Eggplant var. Zebrina	Zeb	Zeb26c2	15
Eggplant var. Zebrina	Zeb	Zeb26c3	15
Eggplant var. Zebrina	Zeb	Zeb26c4	14
Eggplant var. Zebrina	Zeb	Zeb26d1	16
Eggplant var. Zebrina	Zeb	Zeb26e1	17
Bean var. Blanc Précoce	Bean	Bean26a4	17
Bean var. Blanc Précoce	Bean	Bean26a5	20
Bean var. Blanc Précoce	Bean	Bean26c1	18
Cabbage var. Bartolo	Cab	Cab36b1	14
Cabbage var. Bartolo	Cab	Cab36b2	18
Cabbage var. Bartolo	Cab	Cab36c2	13
Cabbage var. Bartolo	Cab	Cab36d1	18
Cabbage var. Bartolo	Cab	Cab36e3	12
Tomato var. Hawaii	Haw	Haw35a1	14
Tomato var. Hawaii	Haw	Haw35a4	12
Tomato var. Hawaii	Haw	Haw35b1	15
Tomato var. Hawaii	Haw	Haw35b4	15
Tomato var. Hawaii	Haw	Haw35c1	21
Tomato var. Hawaii	Haw	Haw35c2	14
Tomato var. Hawaii	Haw	Haw35d3	14
Tomato var. Hawaii	Haw	Haw35d5	14
Tomato var. Hawaii	Haw	Haw35e1	16
Tomato var. Hawaii	Haw	Haw35e3	14

## Sheet: Figure S2
Evolved Clone	number of Mutation
Mar26a1	3
Mar26a2	1
Mar26b2	1
Mar26d2	1
Mar26e1	1
Mar26e3	2
Zeb26b1	1
Zeb26b5	0
Zeb26c2	1
Zeb26c3	1
Zeb26c4	1
Zeb26d1	0
Zeb26e1	0
Bean26a4	2
Bean26a5	1
Bean26c1	2
Cab36b1	2
Cab36b2	3
Cab36c2	3
Cab36d1	3
Cab36e3	1
Haw25a1	1
Haw35a4	0
Haw35b1	1
Haw34b4	2
Haw35c1	0
Haw35c2	0
Haw35d3	0
Haw35d5	0
Haw35e1	1
Haw35e3	2
